# Supplementary material for: A case report of pulmonary tritrichomonosis in a pig
Source: BMC Vet Res. 2017 Nov 23;13:348. doi: 10.1186/s12917-017-1242-x (PMC5701426; doi:10.1186/s12917-017-1242-x)
Supplement: Supplementary file 2 — The copy number(s) of each homologous tag of tritrichomonads. With only one nucleatide mismatch being allowed, all of unmapped clean reads (4,359,752) agligned with nucleotides sequences of tritrichomonas from the NCBI website. Copy number(s), sequence and homologous gene name of each tag are included in the dataset. (XLS 619 kb) [file 12917_2017_1242_MOESM2_ESM.xls]

## Sheet: rRNA
Table S1 The copy number(s) of each homologous tag of tritrichomonads. With only one nucleatide mismatch being allowed, all of unmapped clean reads (4,359,752) agligned with nucleotides sequences of tritrichomonas from the NCBI website. Copy number(s), sequence and homologous gene name of each tag are included in the dataset. To note that T. suis means T. foetus porcine isolaes.
Copy Number	Sequence	Gene Name
6	AACTAACTAGGATACTCTTAGTAAGTGCGACCGAAGAGAGTAG	18S, ITS1, 5.8S, ITS2, 28S rRNA；foetus；
1	AACTAGGATACTCTTAGTAAGTGCGACCGAAGAGAGTAG	18S, ITS1, 5.8S, ITS2, 28S rRNA；foetus；
1	ACTAACTAGGATACTCTTAGTAAGTGCGACCGAAGAGAGTAG	18S, ITS1, 5.8S, ITS2, 28S rRNA；foetus；
1	AGGAAAAGAAACTAACTAGGATACTCTTAGTAAGTGCGACCGAAGAGAG	18S, ITS1, 5.8S, ITS2, 28S rRNA；foetus；
1	CTAGGATACTCTTAGTAAGTGCGACCGAAGAGAGTAG	18S, ITS1, 5.8S, ITS2, 28S rRNA；foetus；
1	GCCAAGGAAGCACACTTCGGTAATAGATTAAGCCATGCAAGTGTTAGTTC	18S, ITS1, 5.8S, ITS2, 28S rRNA；foetus；
2	GGATACTCTTAGTAAGTGCGACCGAAGAGAGTAG	18S, ITS1, 5.8S, ITS2, 28S rRNA；foetus；
1	AAACTAACTAGGATACTCTTAGTAAGTGCGACCGAAG	18S, ITS1, 5.8S, ITS2, 28S rRNA；foetus；
7	AAACTAACTAGGATACTCTTAGTAAGTGCGACCGAAGAGAGTAG	18S, ITS1, 5.8S, ITS2, 28S rRNA；foetus；
19	AAAGAAACTAACTAGGATACTCTTAGTAAGTGCGACCGAAGAGAGTAGAGT	18S, ITS1, 5.8S, ITS2, 28S rRNA；foetus；
2	AAAGGAACTAACTAGGATACTCTTAGTAAGTGCGACCGAAGAGAGTAGAGT	18S, ITS1, 5.8S, ITS2, 28S rRNA；foetus；
2	AAGAAACTAACTAGGATACTCTTAGTAAGTGCGACCGAAGAGAGTAGAGTT	18S, ITS1, 5.8S, ITS2, 28S rRNA；foetus；
1	AGAAACTAACTAGGATACTCTTAGTAAGTGCGACCGAAGAGAGTAGAGTTC	18S, ITS1, 5.8S, ITS2, 28S rRNA；foetus；
1	AGAAACTAACTAGGATACTCTTAGTAAGTGCGACCGAAGAGTGTAGAGTTC	18S, ITS1, 5.8S, ITS2, 28S rRNA；foetus；
1	AGAAACTAACTAGGATACTCTTAGTAAGTGGGACCGAAGAGAGTAGAGTTC	18S, ITS1, 5.8S, ITS2, 28S rRNA；foetus；
4	AGGAAAAGAAACTAACTAGGATACTCTTAGTAAGTGCGACCGAAGAGAGTA	18S, ITS1, 5.8S, ITS2, 28S rRNA；foetus；
1	CTCTCTTCGGTCGCACTTACTAAGAGTATCCTAGTTAGTTTCTTTTCCTCC	18S, ITS1, 5.8S, ITS2, 28S rRNA；foetus；
1	CTGACAAGGAAGCACACTTCGGTCATAGATTAAGCCATGCAAGTGTTAGTT	18S, ITS1, 5.8S, ITS2, 28S rRNA；foetus；
1	CTGCCAAGGAAGCACACTTCGGTCATAGATTAAGCCAGGCAAGTGTTAGTT	18S, ITS1, 5.8S, ITS2, 28S rRNA；foetus；
1	CTGCCAAGGAGGCACACTTCGGTCATAGATTAAGCCATGCAAGTGTTAGTT	18S, ITS1, 5.8S, ITS2, 28S rRNA；foetus；
1	GAAAAGAAACTAACTAGGATACTCTTAGTAAGTGCGACCGAAGAGAGTAGA	18S, ITS1, 5.8S, ITS2, 28S rRNA；foetus；
1	GAAGACCCGCTGAACTGAAGCATCTCATTAAGCGGAGGAAAAGAAACTAAC	18S, ITS1, 5.8S, ITS2, 28S rRNA；foetus；
1	GCCAACGAAGCACACTTCGGTCATAGATTAAGCCATGCAAGTGTTAGTTCA	18S, ITS1, 5.8S, ITS2, 28S rRNA；foetus；
1	GCCAAGGAAGAACACTTCGGTCATAGATTAAGCCATGCAAGTGTTAGTTCA	18S, ITS1, 5.8S, ITS2, 28S rRNA；foetus；
1	GCCAAGGAAGCACACTTCGATCATAGATTAAGCCATGCAAGTGTTAGTTCA	18S, ITS1, 5.8S, ITS2, 28S rRNA；foetus；
1	GCCAAGGAAGGACACTTCGGTCATAGATTAAGCCATGCAAGTGTTAGTTCA	18S, ITS1, 5.8S, ITS2, 28S rRNA；foetus；
4	GCGGAGGAAAAGAAACTAACTAGGATACTCTTAGTAAGTGCGACCGAAGAG	18S, ITS1, 5.8S, ITS2, 28S rRNA；foetus；
5	GGAAAAGAAACTAACTAGGATACTCTTAGTAAGTGCGACCGAAGAGAGTAG	18S, ITS1, 5.8S, ITS2, 28S rRNA；foetus；
1	GGAAGACCCGCTGAACTGAAGCATCTCATTAAGCGGAGGGAAAGAAACTAA	18S, ITS1, 5.8S, ITS2, 28S rRNA；foetus；
1	GGAAGACCCGCTGAACTGAAGCGTCTCATTAAGCGGAGGAAAAGAAACTAA	18S, ITS1, 5.8S, ITS2, 28S rRNA；foetus；
4	CCAAGGAAGCACACTTCGGTCATAGATTAAGCCATGCAAGTGTTAGTTCAG	18S, ITS1, 5.8S, ITS2, 28S rRNA；foetus；
1	CTTCGGTCGCACTTACTAAGAGTATCCTAGTTAGTTTCTTTTCCTCCGCTT	18S, ITS1, 5.8S, ITS2, 28S rRNA；foetus；
6	AAAAGAAACTAACTAGGATACTCTTAGTAAGTGCGACCGAAGAGAGTAGAG	18S, ITS1, 5.8S, ITS2, 28S rRNA；foetus；
1	CCGAGGAAGCACACTTCGGTCATAGATTAAGCCATGCAAGTGTTAGTTCAG	18S, ITS1, 5.8S, ITS2, 28S rRNA；foetus；
3	CCTACCGTTACCTTGTTACGACTTCTCCTTCCTCTAGATAACGTGATTTAA	18S, ITS1, 5.8S, ITS2, 28S rRNA；foetus；
1	CTAACTAGGATACTCTTAGTAAGTGCGACCGAAGAGAGTAG	18S, ITS1, 5.8S, ITS2, 28S rRNA；foetus；
1	TAAGAAGACCCGCTGAACTGAAGCATCTCATTAAGCGGAGGAAAAGAAACT	18S, ITS1, 5.8S, ITS2, 28S rRNA；foetus；
3	GCATCTCATTAAGCGGAGGAAAAGAAACTAACTAGGATACTCTTAGTAAGT	18S, ITS1, 5.8S, ITS2, 28S rRNA；foetus；sp.；
3	ATCTCATTAAGCGGAGGAAAAGAAACTAACTAGGATACTCTTAGTAAGTGC	18S, ITS1, 5.8S, ITS2, 28S rRNA；foetus；sp.；
1	TGAACTGAAGCATCTCATTAAGCGGAGGAAAAGAAACTAACTAGGATACTC	18S, ITS1, 5.8S, ITS2, 28S rRNA；foetus；sp.；
1	AAAGAAACTAACTAGGATACTCTTAGTAAGTGCGACCG	18S, ITS1, 5.8S, ITS2, 28S rRNA；foetus；sp.；
1	AAAGAAACTAACTAGGATACTCTTAGTAAGTGCGACCGA	18S, ITS1, 5.8S, ITS2, 28S rRNA；foetus；sp.；
1	AACTGAAGCATCTCATTAAGCGGAGGAAAAGAAACTAACTAGGATACTCTT	18S, ITS1, 5.8S, ITS2, 28S rRNA；foetus；sp.；
1	AAGACCCGCTGAACTGAAGCATCTCATTAAGCGGAGGAAAAGAAACTAACT	18S, ITS1, 5.8S, ITS2, 28S rRNA；foetus；sp.；
3	AAGCATCTCATTAAGCGGAGGAAAAGAAACTAACTAGGATACTCTTAGTAA	18S, ITS1, 5.8S, ITS2, 28S rRNA；foetus；sp.；
6	AGGAAGACCCGCTGAACTGAAGCATCTCATTAAGCGGAGGAAAAGAAACTA	18S, ITS1, 5.8S, ITS2, 28S rRNA；foetus；sp.；
2	CACCTACCGTTACCTTGTTACGACTTCTCCTTCCTCTAGATAACGTGATTT	18S, ITS1, 5.8S, ITS2, 28S rRNA；foetus；sp.；
1	CATCTCATTAAGCGGAGGAAAAGAAACTAACTAGGATACTCTTAGTAAGTG	18S, ITS1, 5.8S, ITS2, 28S rRNA；foetus；sp.；
1	CATCTCATTAAGCGGAGGAAAAGAATCTAACTAGGATACTCTTAGTAAGTG	18S, ITS1, 5.8S, ITS2, 28S rRNA；foetus；sp.；
1	CCCGCTGAACTGAAGCATCTCATTAAGCGGAGGAAAAGAAACTAACTAGGA	18S, ITS1, 5.8S, ITS2, 28S rRNA；foetus；sp.；
2	CCGCTGAACTGAAGCATCTCATTAAGCGGAGGAAAAGAAACTAACTAGGAT	18S, ITS1, 5.8S, ITS2, 28S rRNA；foetus；sp.；
1	CCTGCCAAGGAAGCACACTTCGGTCATAGATTAAGCCATGCAAGTGTTAG	18S, ITS1, 5.8S, ITS2, 28S rRNA；foetus；sp.；
17	CCTGCCAAGGAAGCACACTTCGGTCATAGATTAAGCCATGCAAGTGTTAGT	18S, ITS1, 5.8S, ITS2, 28S rRNA；foetus；sp.；
4	CGCTGAACTGAAGCATCTCATTAAGCGGAGGAAAAGAAACTAACTAGGATA	18S, ITS1, 5.8S, ITS2, 28S rRNA；foetus；sp.；
2	CTCATTAAGCGGAGGAAAAGAAACTAACTAGGATACTCTTAGTAAGTGCGA	18S, ITS1, 5.8S, ITS2, 28S rRNA；foetus；sp.；
13	CTGAACTGAAGCATCTCATTAAGCGGAGGAAAAGAAACTAACTAGGATACT	18S, ITS1, 5.8S, ITS2, 28S rRNA；foetus；sp.；
1	CTGAAGCATCTCATTAAGCGGAGGAAAAGAAACTAACAGGATAC	18S, ITS1, 5.8S, ITS2, 28S rRNA；foetus；sp.；
10	CTGAAGCATCTCATTAAGCGGAGGAAAAGAAACTAACTAGGATACTCTTAG	18S, ITS1, 5.8S, ITS2, 28S rRNA；foetus；sp.；
20	CTGCCAAGGAAGCACACTTCGGTCATAGATTAAGCCATGCAAGTGTTAGTT	18S, ITS1, 5.8S, ITS2, 28S rRNA；foetus；sp.；
7	GAAGCATCTCATTAAGCGGAGGAAAAGAAACTAACTAGGATACTCTTAGTA	18S, ITS1, 5.8S, ITS2, 28S rRNA；foetus；sp.；
1	GAAGTATCTCATTAAGCGGAGGAAAAGAAACTAACTAGGATACTCTTAGTA	18S, ITS1, 5.8S, ITS2, 28S rRNA；foetus；sp.；
4	GACCCGCTGAACTGAAGCATCTCATTAAGCGGAGGAAAAGAAACTAACTAG	18S, ITS1, 5.8S, ITS2, 28S rRNA；foetus；sp.；
1	GCCAAGGAAGCACACTTCGGTCATAGATTAAGCCATGCAAGTGTTAGTT	18S, ITS1, 5.8S, ITS2, 28S rRNA；foetus；sp.；
72	GCCAAGGAAGCACACTTCGGTCATAGATTAAGCCATGCAAGTGTTAGTTCA	18S, ITS1, 5.8S, ITS2, 28S rRNA；foetus；sp.；
8	GCTGAACTGAAGCATCTCATTAAGCGGAGGAAAAGAAACTAACTAGGATAC	18S, ITS1, 5.8S, ITS2, 28S rRNA；foetus；sp.；
1	GCTGAAGTGAAGCATCTCATTAAGCGGAGGAAAAGAAACTAACTAGGATAC	18S, ITS1, 5.8S, ITS2, 28S rRNA；foetus；sp.；
39	GGAAGACCCGCTGAACTGAAGCATCTCATTAAGCGGAGGAAAAGAAACTAA	18S, ITS1, 5.8S, ITS2, 28S rRNA；foetus；sp.；
1	TAGGAAGACCCGCTGAACTGAAGCATCTCATTAAGCGGAGGAAAAGAAAC	18S, ITS1, 5.8S, ITS2, 28S rRNA；foetus；sp.；
8	TAGGAAGACCCGCTGAACTGAAGCATCTCATTAAGCGGAGGAAAAGAAACT	18S, ITS1, 5.8S, ITS2, 28S rRNA；foetus；sp.；
7	TATAGGAAGACCCGCTGAACTGAAGCATCTCATTAAGCGGAGGAAAAGAAA	18S, ITS1, 5.8S, ITS2, 28S rRNA；foetus；sp.；
1	TCCTGCCAAGGAAGCACACTTCGGTCATAGATTAAGCCATGCAAGTGTT	18S, ITS1, 5.8S, ITS2, 28S rRNA；foetus；sp.；
1	TGAAGCATCTCATTAAGCGGAGGAAAAGAAACTAACTAGGATACTCTTAGT	18S, ITS1, 5.8S, ITS2, 28S rRNA；foetus；sp.；
1	TGCCAAGGAAGCACACTTCGGTCATAGATTAAGCCATGCAAG	18S, ITS1, 5.8S, ITS2, 28S rRNA；foetus；sp.；
30	TGCCAAGGAAGCACACTTCGGTCATAGATTAAGCCATGCAAGTGTTAGTTC	18S, ITS1, 5.8S, ITS2, 28S rRNA；foetus；sp.；
9	ATAGGAAGACCCGCTGAACTGAAGCATCTCATTAAGCGGAGGAAAAGAAAC	18S, ITS1, 5.8S, ITS2, 28S rRNA；foetus；sp.；
1	AAAGGCGTACGAACATCTGTTCGTTCACTGTGAACAAATCAGGACGCTTAG	18S, ITS1, 5.8S, ITS2, 28S rRNA；foetus；suis；
4	ACCAGACTGGCCCTCTGCTAGGTTTCACTGCACTGGAAAAGTGCAATCCTA	18S, ITS1, 5.8S, ITS2, 28S rRNA；foetus；suis；augusta；
2	ACTGGCCCTCTGCTAGGTTTCACTGCACTGGAAAAGTGCAATCCTATACAA	18S, ITS1, 5.8S, ITS2, 28S rRNA；foetus；suis；augusta；
1	ATCCCAACTACGTTAGGTATTGCGAGAGTAGCTGTAGCCTTTTCAGGACAG	18S, ITS1, 5.8S, ITS2, 28S rRNA；foetus；suis；augusta；mobilensis；
1	ATCCTATACAAACAACCAAAAAGGTTGACATGTAACTGGTCATTACCACCT	18S, ITS1, 5.8S, ITS2, 28S rRNA；foetus；suis；augusta；mobilensis；
1	CTTTTCAGGACAACATCTCTTTGATCCTAACATTGTAGCGCGCGTGCAGCC	18S, ITS1, 5.8S, ITS2, 28S rRNA；foetus；suis；augusta；mobilensis；
1	GCTGTAGCCTTTTCAGGACAGCATCTCTTTGATCCTAACATTGTAGCGCGC	18S, ITS1, 5.8S, ITS2, 28S rRNA；foetus；suis；augusta；mobilensis；
6	GGAAAAGTTGACCCTCCGGGCACACCAATCGATTGAGCGACCTATCATGCT	18S, ITS1, 5.8S, ITS2, 28S rRNA；foetus；suis；augusta；mobilensis；
3	TAATGACCAGTTACATGTCAACCTTTTTGGTTGTTTGTATAGGATTGCACT	18S, ITS1, 5.8S, ITS2, 28S rRNA；foetus；suis；augusta；mobilensis；
1	TACATGTCAACCTTTTTGGTTGTTTGTATAGGATTGCACTTTTCCAGTGCA	18S, ITS1, 5.8S, ITS2, 28S rRNA；foetus；suis；augusta；mobilensis；
1	TTTTTGGTTGTTTGTATAGGATTGCACTTTTCCAGTGCAGTGAAACCTAGC	18S, ITS1, 5.8S, ITS2, 28S rRNA；foetus；suis；augusta；mobilensis；
1	AAACAACCAAAAAGGTTGACATGTAACTGGTCATTACCACCTCCGAAAGTC	18S, ITS1, 5.8S, ITS2, 28S rRNA；foetus；suis；augusta；mobilensis；
1	AACCTTTTTGGTTGTTTGTATAGGATTGCACTTTTCCAGTGCAGTGAAACC	18S, ITS1, 5.8S, ITS2, 28S rRNA；foetus；suis；augusta；mobilensis；
1	AATGACCAGTTACATGTCAACCTTTTTGGTTGTTTGTATAGGATTGCACTT	18S, ITS1, 5.8S, ITS2, 28S rRNA；foetus；suis；augusta；mobilensis；
1	ACATGTCAACCTTTTTGGTTGTTTGTATAGGATTGCACTTTTCCAGTGCAG	18S, ITS1, 5.8S, ITS2, 28S rRNA；foetus；suis；augusta；mobilensis；
3	ACCAGTTACATGTCAACCTTTTTGGTTGTTTGTATAGGATTGCACTTTTCC	18S, ITS1, 5.8S, ITS2, 28S rRNA；foetus；suis；augusta；mobilensis；
1	AGGTTTCACTGCACTGGAAAAGTGCAATCCTATACAAACAACCAAAAAGGT	18S, ITS1, 5.8S, ITS2, 28S rRNA；foetus；suis；augusta；mobilensis；
1	ATGACCAGTTACATGTCAACCTTTTTGGTTGTTTGTATAGGATTGCACTTT	18S, ITS1, 5.8S, ITS2, 28S rRNA；foetus；suis；augusta；mobilensis；
9	CAAAGAGATGCTGTCCTGAAAAGGCTACAGCTACTCTCGCAATACCTAACG	18S, ITS1, 5.8S, ITS2, 28S rRNA；foetus；suis；augusta；mobilensis；
1	CAAAGAGATGCTGTCCTGAGAAGGCTACAGCTACTCTCGCAATACCTAACG	18S, ITS1, 5.8S, ITS2, 28S rRNA；foetus；suis；augusta；mobilensis；
1	CAATCCTATACAAACAACCAAAAAGGTTGACATGTAACTGGTCATTACCAC	18S, ITS1, 5.8S, ITS2, 28S rRNA；foetus；suis；augusta；mobilensis；
1	CACCCACTCGAGACTTTCGGAGGTGGTAATGACCAGTTACATGTCAACCTT	18S, ITS1, 5.8S, ITS2, 28S rRNA；foetus；suis；augusta；mobilensis；
2	CACTTTTCCAGTGCAGTGAAACCTAGCAGAGGGCCAGTCTGGTGCCAGCAG	18S, ITS1, 5.8S, ITS2, 28S rRNA；foetus；suis；augusta；mobilensis；
1	CAGTTACATGTCAACCTTTTTGGTTGTTTGTATAGGATTGCACTTTTCCAG	18S, ITS1, 5.8S, ITS2, 28S rRNA；foetus；suis；augusta；mobilensis；
3	CATTCCTAAAACCATACACTAAGCGTCCTGATTTGTTCACAGTGAACGAAC	18S, ITS1, 5.8S, ITS2, 28S rRNA；foetus；suis；augusta；mobilensis；
1	CCAGACTGGCCCTCTGCTAGGTTTCACTGCACTGGAAAAGTGCAATCCT	18S, ITS1, 5.8S, ITS2, 28S rRNA；foetus；suis；augusta；mobilensis；
2	CCAGACTGGCCCTCTGCTAGGTTTCACTGCACTGGAAAAGTGCAATCCTAT	18S, ITS1, 5.8S, ITS2, 28S rRNA；foetus；suis；augusta；mobilensis；
3	CCCAACTACGTTAGGTATTGCGAGAGTAGCTGTAGCCTTTTCAGGACAGCA	18S, ITS1, 5.8S, ITS2, 28S rRNA；foetus；suis；augusta；mobilensis；
1	CCTCAATCCCAACTACGTTAGGGATTGCGAGAGTAGCTGTAGCCTTTTCAG	18S, ITS1, 5.8S, ITS2, 28S rRNA；foetus；suis；augusta；mobilensis；
3	CCTCTGCTAGGTTTCACTGCACTGGAAAAGTGCAATCCTATACAAACAACC	18S, ITS1, 5.8S, ITS2, 28S rRNA；foetus；suis；augusta；mobilensis；
2	CGAGACTTTCGGAGGTGGTAATGACCAGTTACATGTCAACCTTTTTGGTTG	18S, ITS1, 5.8S, ITS2, 28S rRNA；foetus；suis；augusta；mobilensis；
4	CGCGCGCTACAATGTTAGGATCAAAGAGATGCTGTCCTGAAAAGGCTACAG	18S, ITS1, 5.8S, ITS2, 28S rRNA；foetus；suis；augusta；mobilensis；
1	CGGAGGTGGTAATGACCAGTTACATGTCAACCTTTTTGGTTGTTTGTATAG	18S, ITS1, 5.8S, ITS2, 28S rRNA；foetus；suis；augusta；mobilensis；
4	CTACAATGTTAGGATCAAAGAGATGCTGTCCTGAAAAGGCTACAGCTACTC	18S, ITS1, 5.8S, ITS2, 28S rRNA；foetus；suis；augusta；mobilensis；
1	CTACGTTAGGTATTGCGAGAGTAGCTGTAGCCTTTTCAGGACAGCATCTCT	18S, ITS1, 5.8S, ITS2, 28S rRNA；foetus；suis；augusta；mobilensis；
2	CTAGGTTTCACTGCACTGGAAAAGTGCAATCCTATACAAACAACCAAAAAG	18S, ITS1, 5.8S, ITS2, 28S rRNA；foetus；suis；augusta；mobilensis；
1	CTCAATCCCAACTACGTTAGGTATTGCGAGAGTAGCTGTAGCCTTTTCAGG	18S, ITS1, 5.8S, ITS2, 28S rRNA；foetus；suis；augusta；mobilensis；
1	CTCCCAACTACGTTAGGTATTGCGAGAGTAGCTGTAGCCTTTTCAGGACAG	18S, ITS1, 5.8S, ITS2, 28S rRNA；foetus；suis；augusta；mobilensis；
1	CTCCTATACAAACAACCAAAAAGGTTGACATGTAACTGGTCATTACCACCT	18S, ITS1, 5.8S, ITS2, 28S rRNA；foetus；suis；augusta；mobilensis；
3	CTCGAGACTTTCGGAGGTGGTAATGACCAGTTACATGTCAACCTTTTTGGT	18S, ITS1, 5.8S, ITS2, 28S rRNA；foetus；suis；augusta；mobilensis；
1	CTGAAAAGGCTACAGCTACTCTCGCAATACCTAACGTAGTTGGGATT	18S, ITS1, 5.8S, ITS2, 28S rRNA；foetus；suis；augusta；mobilensis；
1	CTGAAAAGGCTACAGCTACTCTCGCAATACCTAACGTAGTTGGGATTGAGG	18S, ITS1, 5.8S, ITS2, 28S rRNA；foetus；suis；augusta；mobilensis；
1	CTGAGCTGCACGCGCGCTACAATGTTAGGATCAAAGAGATGCTGTCCTGAA	18S, ITS1, 5.8S, ITS2, 28S rRNA；foetus；suis；augusta；mobilensis；
1	CTGCTAGGTTTCACTGCACTGGAAAAGTGCAATCCTATACAAACAACCAAA	18S, ITS1, 5.8S, ITS2, 28S rRNA；foetus；suis；augusta；mobilensis；
2	CTGCTGGCACCAGACTGGCCCTCTGCTAGGTTTCACTGCACTGGAAAAGTG	18S, ITS1, 5.8S, ITS2, 28S rRNA；foetus；suis；augusta；mobilensis；
1	CTGGAAAAGTGCAATCCTATACAAACAACCAAAAAGGTTGACATGTAACTG	18S, ITS1, 5.8S, ITS2, 28S rRNA；foetus；suis；augusta；mobilensis；
2	CTGGCCCTCTGCTAGGTTTCACTGCACTGGAAAAGTGCAATCCTATACAAA	18S, ITS1, 5.8S, ITS2, 28S rRNA；foetus；suis；augusta；mobilensis；
1	CTGGCGATAATCTCGCTCGTTATCTGAATCAACGCTTGACAGGTCAACCCA	18S, ITS1, 5.8S, ITS2, 28S rRNA；foetus；suis；augusta；mobilensis；
1	CTGGGCTGCACGCGCACTACAATGTTAGGATCAAAGAGATGCTGTCCTGAA	18S, ITS1, 5.8S, ITS2, 28S rRNA；foetus；suis；augusta；mobilensis；
3	CTTTTCCAGTGCAGTGAAACCTAGCAGAGGGCCAGTCTGGTGCCAGCAGCT	18S, ITS1, 5.8S, ITS2, 28S rRNA；foetus；suis；augusta；mobilensis；
1	CTTTTCCAGTGCAGTGAAACCTAGCAGAGGGCCAGTCTGGTGCCAGGAGCT	18S, ITS1, 5.8S, ITS2, 28S rRNA；foetus；suis；augusta；mobilensis；
1	CTTTTTGGTTGTTTGTATAGGATTGCACTTTTCCAGTGCAGTGAAACCTAG	18S, ITS1, 5.8S, ITS2, 28S rRNA；foetus；suis；augusta；mobilensis；
2	GAAAAGGCTACAGCTACTCTCGCAATACCTAACGT	18S, ITS1, 5.8S, ITS2, 28S rRNA；foetus；suis；augusta；mobilensis；
1	GAACATCTGTTCGTTCACTGTGAACAAATCAGGACGCTTAGTGTATGGTTT	18S, ITS1, 5.8S, ITS2, 28S rRNA；foetus；suis；augusta；mobilensis；
2	GACCAGTTACATGTCAACCTTTTTGGTTGTTTGTATAGGATTGCACTTTTC	18S, ITS1, 5.8S, ITS2, 28S rRNA；foetus；suis；augusta；mobilensis；
1	GATTACAATCCTCAATCCCAACTACGTTAGGTATTGCGAGAGTAGCTGTAG	18S, ITS1, 5.8S, ITS2, 28S rRNA；foetus；suis；augusta；mobilensis；
2	GATTGGTGTGCCCGGAGGGTCAACTTTTCCACTGTTTCTCAACTCAGTGAA	18S, ITS1, 5.8S, ITS2, 28S rRNA；foetus；suis；augusta；mobilensis；
1	GCAATCCTATACAAACAACCACAAAGGTTGACATGTAACTGGTCATTACCA	18S, ITS1, 5.8S, ITS2, 28S rRNA；foetus；suis；augusta；mobilensis；
1	GCACTTTTCCAGTGCAGTGAAACCTAGCAGAGGGCCAGTCTGGTGCCAGCA	18S, ITS1, 5.8S, ITS2, 28S rRNA；foetus；suis；augusta；mobilensis；
1	GCAGACTGGCCCTCTGCTAGGTTTCACTGCACTGGAAAAGTGCAATCCTAT	18S, ITS1, 5.8S, ITS2, 28S rRNA；foetus；suis；augusta；mobilensis；
1	GCCCCCTGCTAGGTTTCACTGCACTGGAAAAGTGCAATCCTATACAAACAA	18S, ITS1, 5.8S, ITS2, 28S rRNA；foetus；suis；augusta；mobilensis；
12	GCCCTCTGCTAGGTTTCACTGCACTGGAAAAGTGCAATCCTATACAAACAA	18S, ITS1, 5.8S, ITS2, 28S rRNA；foetus；suis；augusta；mobilensis；
2	GCGAGAGTAGCTGTAGCCTTTTCAGGACAGCATCTCTTTGATCCTAACATT	18S, ITS1, 5.8S, ITS2, 28S rRNA；foetus；suis；augusta；mobilensis；
4	GCGCTACAATGTTAGGATCAAAGAGATGCTGTCCTGAAAAGGCTACAGCTA	18S, ITS1, 5.8S, ITS2, 28S rRNA；foetus；suis；augusta；mobilensis；
2	GCTAGGTTTCACTGCACTGGAAAAGTGCAATCCTATACAAACAACCAAAAA	18S, ITS1, 5.8S, ITS2, 28S rRNA；foetus；suis；augusta；mobilensis；
2	GCTGGCACCAGACTGGCCCTCTGCTAGGTTTCACTGCACTGGAAAAGTGCA	18S, ITS1, 5.8S, ITS2, 28S rRNA；foetus；suis；augusta；mobilensis；
2	GCTGTCCTGAAAAGGCTACAGCTACTCTCGCAATACCTAACGT	18S, ITS1, 5.8S, ITS2, 28S rRNA；foetus；suis；augusta；mobilensis；
1	GGAGGTGGTAATGACCAGTTACATGTCAACCTTTTTGGTTGTTTGTATAGG	18S, ITS1, 5.8S, ITS2, 28S rRNA；foetus；suis；augusta；mobilensis；
3	GGATCAAAGAGATGCTGTCCTGAAAAGGCTACAGCTACTCTCGCAATACCT	18S, ITS1, 5.8S, ITS2, 28S rRNA；foetus；suis；augusta；mobilensis；
4	GGATTGCACTTTTCCAGTGCAGTGAAACCTAGCAGAGGGCCAGTCTGGTGC	18S, ITS1, 5.8S, ITS2, 28S rRNA；foetus；suis；augusta；mobilensis；
2	GGGCGATAATCTCGCTCGTTATCTGAATCAACGCTTGACAGGTCAACCCAC	18S, ITS1, 5.8S, ITS2, 28S rRNA；foetus；suis；augusta；mobilensis；
1	GTAATGACCAGTTACATGTCAACCTTTTTGGTTGATTGTATAGGATTGCAC	18S, ITS1, 5.8S, ITS2, 28S rRNA；foetus；suis；augusta；mobilensis；
2	GTAATGACCAGTTACATGTCAACCTTTTTGGTTGTTTGTATAGGATTGCAC	18S, ITS1, 5.8S, ITS2, 28S rRNA；foetus；suis；augusta；mobilensis；
1	GTCCTATACAAACAACCAAAAAGGTTGACATGTAACTGGTCATTACCACCT	18S, ITS1, 5.8S, ITS2, 28S rRNA；foetus；suis；augusta；mobilensis；
2	GTCCTGAAAAGGCTACAGCTACTCTCGCAATACCTAACGT	18S, ITS1, 5.8S, ITS2, 28S rRNA；foetus；suis；augusta；mobilensis；
1	GTTACATGTCAACCTTTTTGGTTGTTTGTATAGGATTGCACTTTTCCAGTG	18S, ITS1, 5.8S, ITS2, 28S rRNA；foetus；suis；augusta；mobilensis；
2	GTTAGGATCAAAGAGATGCTGTCCTGAAAAGGCTACAGCTACTCTCGCAAT	18S, ITS1, 5.8S, ITS2, 28S rRNA；foetus；suis；augusta；mobilensis；
1	GTTTCACTGCACTGGAAAAGTGCAATCCTATACAAACAACCAAAAAGG	18S, ITS1, 5.8S, ITS2, 28S rRNA；foetus；suis；augusta；mobilensis；
2	GTTTCACTGCACTGGAAAAGTGCAATCCTATACAAACAACCAAAAAGGTTG	18S, ITS1, 5.8S, ITS2, 28S rRNA；foetus；suis；augusta；mobilensis；
1	GTTTGTATAGGATTGCACTTTTCCAGTGCAGTGAAACCTAGCAGAGGGCCA	18S, ITS1, 5.8S, ITS2, 28S rRNA；foetus；suis；augusta；mobilensis；
1	TAGGATTGCACTTTTCCAGTGCAGTGAAACCTAGCAGAGGGCCAGTCTGGT	18S, ITS1, 5.8S, ITS2, 28S rRNA；foetus；suis；augusta；mobilensis；
3	TCGAGACTTTCGGAGGTGGTAATGACCAGTTACATGTCAACCTTTTTGGTT	18S, ITS1, 5.8S, ITS2, 28S rRNA；foetus；suis；augusta；mobilensis；
1	TCTTCCTCTAGATAACGTGATTTAATTACCTTTCCTCGCAAGGTCCGATAA	18S, ITS1, 5.8S, ITS2, 28S rRNA；foetus；suis；augusta；mobilensis；
1	TGAAAAGGCTACAGCTACTCTCGCAATACCTAACGT	18S, ITS1, 5.8S, ITS2, 28S rRNA；foetus；suis；augusta；mobilensis；
3	TGACCAGTTACATGTCAACCTTTTTGGTTGTTTGTATAGGATTGCACTTTT	18S, ITS1, 5.8S, ITS2, 28S rRNA；foetus；suis；augusta；mobilensis；
1	TGCACTTTTCCAGTGCAGTGAAACCTAGCAGAGGGCCAGTCTGGTGCCAGC	18S, ITS1, 5.8S, ITS2, 28S rRNA；foetus；suis；augusta；mobilensis；
2	TGCTAGGTTTCACTGCACTGGAAAAGTGCAATCCTATACAAACAACCAAAA	18S, ITS1, 5.8S, ITS2, 28S rRNA；foetus；suis；augusta；mobilensis；
1	TGGCACCAGACTGGCCCTCTGCTAGGTTTCACTGCACTGGAAAAGTGCAAT	18S, ITS1, 5.8S, ITS2, 28S rRNA；foetus；suis；augusta；mobilensis；
1	TTACAATCCTCAATCCCAACTACGTTAGGTATTGCGAGAGTAGCTGTAGCC	18S, ITS1, 5.8S, ITS2, 28S rRNA；foetus；suis；augusta；mobilensis；
1	TTAGGATCAAAGAGATGCTGTCCTGAAAAGGCTACAGCTACTCTCGCAATA	18S, ITS1, 5.8S, ITS2, 28S rRNA；foetus；suis；augusta；mobilensis；
1	TTAGGATCAAAGAGATTCTGTCCTGAAAAGGCTACAGCTACTCTCGCAATA	18S, ITS1, 5.8S, ITS2, 28S rRNA；foetus；suis；augusta；mobilensis；
2	TTCCCAACTACGTTAGGTATTGCGAGAGTAGCTGTAGCCTTTTCAGGACAG	18S, ITS1, 5.8S, ITS2, 28S rRNA；foetus；suis；augusta；mobilensis；
1	TTGCACTTTTCCAGTGCAGTGAAACCTAGCAGAGGGCCAGTCTAGTGCCAG	18S, ITS1, 5.8S, ITS2, 28S rRNA；foetus；suis；augusta；mobilensis；
2	TTGCACTTTTCCAGTGCAGTGAAACCTAGCAGAGGGCCAGTCTGGTGCCAG	18S, ITS1, 5.8S, ITS2, 28S rRNA；foetus；suis；augusta；mobilensis；
1	TTTTGGTTGTTTGTATAGGATTGCACTTTTCCAGTGCAGTGAAACCTAGCA	18S, ITS1, 5.8S, ITS2, 28S rRNA；foetus；suis；augusta；mobilensis；
2	CAAACAACCAAAAAGGTTGACATGTAACTGGTCATTACCACCTCCGAAAGT	18S, ITS1, 5.8S, ITS2, 28S rRNA；foetus；suis；augusta；mobilensis；
1	GCTGCTGGCACCAGACTGGCCCTCTGCTAGGTTTCACTGCACTGGAAAAGT	18S, ITS1, 5.8S, ITS2, 28S rRNA；foetus；suis；augusta；mobilensis；
2	TGGAAAAGTTGACCCTCCGGGCACACCAATCGATTGAGCGACCTATCATGC	18S, ITS1, 5.8S, ITS2, 28S rRNA；foetus；suis；augusta；mobilensis；
4	AAAGGCTACAGCTACTCTCGCAATACCTAACGT	18S, ITS1, 5.8S, ITS2, 28S rRNA；foetus；suis；augusta；mobilensis；
14	AAGAGATGCTGTCCTGAAAAGGCTACAGCTACTCTCGCAATACCTAACGTA	18S, ITS1, 5.8S, ITS2, 28S rRNA；foetus；suis；augusta；mobilensis；
3	ACGCGCGCTACAATGTTAGGATCAAAGAGATGCTGTCCTGAAAAGGCTACA	18S, ITS1, 5.8S, ITS2, 28S rRNA；foetus；suis；augusta；mobilensis；
4	AGATGCTGTCCTGAAAAGGCTACAGCTACTCTCGCAATACCTAACGTAGTT	18S, ITS1, 5.8S, ITS2, 28S rRNA；foetus；suis；augusta；mobilensis；
2	CAACCTTTTTGGTTGTTTGTATAGGATTGCACTTTTCCAGTGCAGTGAAAC	18S, ITS1, 5.8S, ITS2, 28S rRNA；foetus；suis；augusta；mobilensis；
3	CCCACTCGAGACTTTCGGAGGTGGTAATGACCAGTTACATGTCAACCTTTT	18S, ITS1, 5.8S, ITS2, 28S rRNA；foetus；suis；augusta；mobilensis；
1	CGCGCTACAATGTTAGGATCAAAGAGATGCTGTCCTGAAAAGGCTACAGCT	18S, ITS1, 5.8S, ITS2, 28S rRNA；foetus；suis；augusta；mobilensis；
10	CTGGCACCAGACTGGCCCTCTGCTAGGTTTCACTGCACTGGAAAAGTGCAA	18S, ITS1, 5.8S, ITS2, 28S rRNA；foetus；suis；augusta；mobilensis；
7	CTTACCCACTCGAGACTTTCGGAGGTGGTAATGACCAGTTACATGTCAACC	18S, ITS1, 5.8S, ITS2, 28S rRNA；foetus；suis；augusta；mobilensis；
1	GTTAGGTATTGCGAGAGTAGCTGTAGCCTTTTCAGGACAGCATCTCTTTGA	18S, ITS1, 5.8S, ITS2, 28S rRNA；foetus；suis；augusta；mobilensis；
2	CCTGAAAAGGCTACAGCTACTCTCGCAATACCTAACGT	18S, ITS1, 5.8S, ITS2, 28S rRNA；foetus；suis；augusta；mobilensis；
1	CCTGAAAAGGCTACAGCTACTCTCGCAATCCCTAACGT	18S, ITS1, 5.8S, ITS2, 28S rRNA；foetus；suis；augusta；mobilensis；
2	CGGGCACACCAATCGATTGAGCGACCTATCATGCTAGTACTTAGGGTCTTT	18S, ITS1, 5.8S, ITS2, 28S rRNA；foetus；suis；augusta；mobilensis；muris；
2	AAATAGATCTACCCCCGGTGGCTCTCATTGATCTTACCAAAGGTAAAGATA	18S, ITS1, 5.8S, ITS2, 28S rRNA；foetus；suis；augusta；mobilensis；nonconforma；
7	AAATCAGGACGCTTAGTGTATGGTTTTAGGAATGACTTAGCGCAGTATGAT	18S, ITS1, 5.8S, ITS2, 28S rRNA；foetus；suis；augusta；mobilensis；nonconforma；
2	CCCGGTGGCTCTCATTGATCTTACCAAAGGTAAAGATATCATACTGCGCTA	18S, ITS1, 5.8S, ITS2, 28S rRNA；foetus；suis；augusta；mobilensis；nonconforma；
1	CTCTGCTAGGTTTCACTGCACTGGAAAAGTGCAATCCTATACAAACAACCA	18S, ITS1, 5.8S, ITS2, 28S rRNA；foetus；suis；augusta；mobilensis；nonconforma；
12	CTGCGCTAAGTCATTCCTAAAACCATACACTAAGCGTCCTGATTTGTTCAC	18S, ITS1, 5.8S, ITS2, 28S rRNA；foetus；suis；augusta；mobilensis；nonconforma；
1	CTGTGAACAAATCAGGACGCTTAGTGTATGGTTTTAGGAATGACTTAGCGC	18S, ITS1, 5.8S, ITS2, 28S rRNA；foetus；suis；augusta；mobilensis；nonconforma；
6	GCCTTTTCAGGACAGCATCTCTTTGATCCTAACATTGTAGCGCGCGTGCAG	18S, ITS1, 5.8S, ITS2, 28S rRNA；foetus；suis；augusta；mobilensis；nonconforma；
3	GCTAAGTCATTCCTAAAACCATACACTAAGCGTCCTGATTTGTTCACAGTG	18S, ITS1, 5.8S, ITS2, 28S rRNA；foetus；suis；augusta；mobilensis；nonconforma；
1	GGAATGACTTAGCGCAGTATGATATCTTTACCTTTGGTAAGATCAATGAGA	18S, ITS1, 5.8S, ITS2, 28S rRNA；foetus；suis；augusta；mobilensis；nonconforma；
1	AATGACTTAGCGCAGTATGATATCTTTACCTTTGGTAAGATCAATGAGAGC	18S, ITS1, 5.8S, ITS2, 28S rRNA；foetus；suis；augusta；mobilensis；nonconforma；
3	AGCGCAGTATGATATCTTTACCTTTGGTAAGATCAATGAGAGCCACCGGGG	18S, ITS1, 5.8S, ITS2, 28S rRNA；foetus；suis；augusta；mobilensis；nonconforma；
4	AGGACGCTTAGTGTATGGTTTTAGGAATGACTTAGCGCAGTATGATATCTT	18S, ITS1, 5.8S, ITS2, 28S rRNA；foetus；suis；augusta；mobilensis；nonconforma；
1	ATACTGCGCTAAGTCATTCCTAAAACCATACACTAAGCGTCCTGATTTGTT	18S, ITS1, 5.8S, ITS2, 28S rRNA；foetus；suis；augusta；mobilensis；nonconforma；
1	ATAGATCTACCCCCGGTGGCTCTCATTGATCTTACCAAAGGTAAAGATATC	18S, ITS1, 5.8S, ITS2, 28S rRNA；foetus；suis；augusta；mobilensis；nonconforma；
1	ATCATACTGCGCTAAGTCATTCCTAAAACCATACACTAAGCGTCCT	18S, ITS1, 5.8S, ITS2, 28S rRNA；foetus；suis；augusta；mobilensis；nonconforma；
1	ATCATACTGCGCTAAGTCATTCCTAAAACCATACACTAAGCGTCCTGATTT	18S, ITS1, 5.8S, ITS2, 28S rRNA；foetus；suis；augusta；mobilensis；nonconforma；
6	ATCTTTACCTTTGGTAAGATCAATGAGAGCCACCGGGGGTAGATCTATTTC	18S, ITS1, 5.8S, ITS2, 28S rRNA；foetus；suis；augusta；mobilensis；nonconforma；
2	ATGAAATAGATCTACCCCCGGTGGCTCTCATTGATCTTACCAAAGGTAAAG	18S, ITS1, 5.8S, ITS2, 28S rRNA；foetus；suis；augusta；mobilensis；nonconforma；
1	ATGATATCTTTACCTTTGGTAAGATCAATGAGAGCCACCGGGGGTAGATCT	18S, ITS1, 5.8S, ITS2, 28S rRNA；foetus；suis；augusta；mobilensis；nonconforma；
1	CAAAGGTAAAGATATCATACTGCGCTAAGTCATTCCTAAAACCATACACTA	18S, ITS1, 5.8S, ITS2, 28S rRNA；foetus；suis；augusta；mobilensis；nonconforma；
1	CAAATCAGGACGCTTAGTGTATGGTTTTAGGAATGACTTAGCGCAGTATGA	18S, ITS1, 5.8S, ITS2, 28S rRNA；foetus；suis；augusta；mobilensis；nonconforma；
1	CAGGACAGCATCTCTTTGATCCTAACATTGTAGCGCGCGTGCAGCCCAGAG	18S, ITS1, 5.8S, ITS2, 28S rRNA；foetus；suis；augusta；mobilensis；nonconforma；
1	CAGGACGCTTAGTGTATGGTTTTAGGAATGACTTAGCGCAGTATG	18S, ITS1, 5.8S, ITS2, 28S rRNA；foetus；suis；augusta；mobilensis；nonconforma；
1	CCCCCGGTGGCTCTCATTGATCTTACCAAAGGTAAAGATATCATACTGCGC	18S, ITS1, 5.8S, ITS2, 28S rRNA；foetus；suis；augusta；mobilensis；nonconforma；
2	CCGCCCGTCGCTCCTACCGATTGGATGACTCGGTGAAATTATCGGACCTTG	18S, ITS1, 5.8S, ITS2, 28S rRNA；foetus；suis；augusta；mobilensis；nonconforma；
1	CCTTGTTACGACTTCTCCTTCCTCTAGATAACGTGATTTAATTACCTTTC	18S, ITS1, 5.8S, ITS2, 28S rRNA；foetus；suis；augusta；mobilensis；nonconforma；
4	CCTTGTTACGACTTCTCCTTCCTCTAGATAACGTGATTTAATTACCTTTCC	18S, ITS1, 5.8S, ITS2, 28S rRNA；foetus；suis；augusta；mobilensis；nonconforma；
2	CGCAAGGTCCGATAATTTCACCGAGTCATCCAATCGGTAGGAGCGACGGGC	18S, ITS1, 5.8S, ITS2, 28S rRNA；foetus；suis；augusta；mobilensis；nonconforma；
1	CGCAGTATGATATCTTTACCTTTGGTAAGATCAAT	18S, ITS1, 5.8S, ITS2, 28S rRNA；foetus；suis；augusta；mobilensis；nonconforma；
1	CGCAGTATGATATCTTTACCTTTGGTAAGATCAATGAGAGCCACCGGGGGT	18S, ITS1, 5.8S, ITS2, 28S rRNA；foetus；suis；augusta；mobilensis；nonconforma；
1	CGCCATGAAATAGATCTACCCCCGGTGGCTCTCATTGATCTTACCAAAG	18S, ITS1, 5.8S, ITS2, 28S rRNA；foetus；suis；augusta；mobilensis；nonconforma；
1	CGCCATGAAATAGATCTACCCCCGGTGGCTCTCATTGATCTTACCAAAGGT	18S, ITS1, 5.8S, ITS2, 28S rRNA；foetus；suis；augusta；mobilensis；nonconforma；
2	CGCGTGGGTTGACCTGTCAAGCGTTGATTCAGATAACGAGCGAGATTATCG	18S, ITS1, 5.8S, ITS2, 28S rRNA；foetus；suis；augusta；mobilensis；nonconforma；
1	CGCTAAGTCATTCCTAAAACCATACACTAAGCGTCCTGATTTGTTCACAG	18S, ITS1, 5.8S, ITS2, 28S rRNA；foetus；suis；augusta；mobilensis；nonconforma；
3	CGCTAAGTCATTCCTAAAACCATACACTAAGCGTCCTGATTTGTTCACAGT	18S, ITS1, 5.8S, ITS2, 28S rRNA；foetus；suis；augusta；mobilensis；nonconforma；
5	CGCTTAGTGTATGGTTTTAGGAATGACTTAGCGCAGTATGATATCTTTACC	18S, ITS1, 5.8S, ITS2, 28S rRNA；foetus；suis；augusta；mobilensis；nonconforma；
1	CGGCGATAATCTCGCTCGTTATCTGAATCAACGCTTGACAGGTCAACCCAC	18S, ITS1, 5.8S, ITS2, 28S rRNA；foetus；suis；augusta；mobilensis；nonconforma；
1	CGGTAATCTCGCTCGTTATCTGAATCAACGCTTGACAGGTCAACCCACGCA	18S, ITS1, 5.8S, ITS2, 28S rRNA；foetus；suis；augusta；mobilensis；nonconforma；
6	CGGTGGCTCTCATTGATCTTACCAAAGGTAAAGATATCATACTGCGCTAAG	18S, ITS1, 5.8S, ITS2, 28S rRNA；foetus；suis；augusta；mobilensis；nonconforma；
1	CGTGGATTGACCTGTCAAGCGTTGATTCAGATAACGAGCGAGATTATCGCC	18S, ITS1, 5.8S, ITS2, 28S rRNA；foetus；suis；augusta；mobilensis；nonconforma；
1	CGTGGGTTGACCTGTCAAGCGTTGATTCAGATAGCGAGCGAGATTATCGCC	18S, ITS1, 5.8S, ITS2, 28S rRNA；foetus；suis；augusta；mobilensis；nonconforma；
1	CGTTCACTGTGAACAAATCAGGACGCTTAGTGTATGGTTTTAGGAATGACT	18S, ITS1, 5.8S, ITS2, 28S rRNA；foetus；suis；augusta；mobilensis；nonconforma；
1	CTAAAACCATACACTAAGCGTCCTGATTTGTTCACAGTGAACGAAC	18S, ITS1, 5.8S, ITS2, 28S rRNA；foetus；suis；augusta；mobilensis；nonconforma；
1	CTAAAGGACATCACGGACCTATTATTGCTACCCTCTTCCTCCTGCTTGATA	18S, ITS1, 5.8S, ITS2, 28S rRNA；foetus；suis；augusta；mobilensis；nonconforma；
2	CTAAAGGACATCACGGACCTGTTATTGCTACCCTCTTCCTCCTGCTTGATA	18S, ITS1, 5.8S, ITS2, 28S rRNA；foetus；suis；augusta；mobilensis；nonconforma；
2	CTAAGTCATTCCTAAAACCATACACTAAGCGTCCTGATTTGTTCACAGTGA	18S, ITS1, 5.8S, ITS2, 28S rRNA；foetus；suis；augusta；mobilensis；nonconforma；
2	CTCAGTGAAACAATCGCATGTATTAGCACCAGAATTACTGCTGCTATCCAA	18S, ITS1, 5.8S, ITS2, 28S rRNA；foetus；suis；augusta；mobilensis；nonconforma；
7	CTCATTGATCTTACCAAAGGTAAAGATATCATACTGCGCTAAGTCATTCCT	18S, ITS1, 5.8S, ITS2, 28S rRNA；foetus；suis；augusta；mobilensis；nonconforma；
2	CTCCCATATTGTTGCAGTTAAAACGCTCGTAGTCAGAACTGCCTGCAAAGG	18S, ITS1, 5.8S, ITS2, 28S rRNA；foetus；suis；augusta；mobilensis；nonconforma；
10	CTCTCATTGATCTTACCAAAGGTAAAGATATCATACTGCGCTAAGTCATTC	18S, ITS1, 5.8S, ITS2, 28S rRNA；foetus；suis；augusta；mobilensis；nonconforma；
9	CTCTGGGCTGCACGCGCGCTACAATGTTAGGATCAAAGAGATGCTGTCCTG	18S, ITS1, 5.8S, ITS2, 28S rRNA；foetus；suis；augusta；mobilensis；nonconforma；
2	CTGCACGCGCGCTACAATGTTAGGATCAAAGAGATGCTGTCCTGAAAAGGC	18S, ITS1, 5.8S, ITS2, 28S rRNA；foetus；suis；augusta；mobilensis；nonconforma；
11	CTGGGCTGCACGCGCGCTACAATGTTAGGATCAAAGAGATGCTGTCCTGAA	18S, ITS1, 5.8S, ITS2, 28S rRNA；foetus；suis；augusta；mobilensis；nonconforma；
5	CTGTTCGTTCACTGTGAACAAATCAGGACGCTTAGTGTATGGTTTTAGGAA	18S, ITS1, 5.8S, ITS2, 28S rRNA；foetus；suis；augusta；mobilensis；nonconforma；
5	CTTAGCGCAGTATGATATCTTTACCTTTGGTAAGATCAATGAGAGCCACCG	18S, ITS1, 5.8S, ITS2, 28S rRNA；foetus；suis；augusta；mobilensis；nonconforma；
1	CTTAGTGTATGGTTTTAGGAATGACTTAGCGCAGTATGATATCTTTACCTT	18S, ITS1, 5.8S, ITS2, 28S rRNA；foetus；suis；augusta；mobilensis；nonconforma；
1	CTTGACAGGTCAACCCACGCACCACCAACGGCCATGCACCACCAAAAGTCA	18S, ITS1, 5.8S, ITS2, 28S rRNA；foetus；suis；augusta；mobilensis；nonconforma；
1	CTTGTTACGACTTCTCCTTCCTCTAGATAACGTGATTTAATTACCTTTCC	18S, ITS1, 5.8S, ITS2, 28S rRNA；foetus；suis；augusta；mobilensis；nonconforma；
25	CTTGTTACGACTTCTCCTTCCTCTAGATAACGTGATTTAATTACCTTTCCT	18S, ITS1, 5.8S, ITS2, 28S rRNA；foetus；suis；augusta；mobilensis；nonconforma；
1	CTTTACCTTTGGTAAGATCAATGAGAGCCACCGGGGGTAGATCTATTTCA	18S, ITS1, 5.8S, ITS2, 28S rRNA；foetus；suis；augusta；mobilensis；nonconforma；
5	CTTTACCTTTGGTAAGATCAATGAGAGCCACCGGGGGTAGATCTATTTCAT	18S, ITS1, 5.8S, ITS2, 28S rRNA；foetus；suis；augusta；mobilensis；nonconforma；
3	CTTTTGGTGGTGCATGGCCGTTGGTGGTGCGTGGGTTGACCTGTCAAGCGT	18S, ITS1, 5.8S, ITS2, 28S rRNA；foetus；suis；augusta；mobilensis；nonconforma；
7	GAACAAATCAGGACGCTTAGTGTATGGTTTTAGGAATGACTTAGCGCAGTA	18S, ITS1, 5.8S, ITS2, 28S rRNA；foetus；suis；augusta；mobilensis；nonconforma；
7	GAATGACTTAGCGCAGTATGATATCTTTACCTTTGGTAAGATCAATGAGAG	18S, ITS1, 5.8S, ITS2, 28S rRNA；foetus；suis；augusta；mobilensis；nonconforma；
1	GAATGACTTCGCGCAGTATGATATCTTTACCTTTGGTAAGATCAATGAGAG	18S, ITS1, 5.8S, ITS2, 28S rRNA；foetus；suis；augusta；mobilensis；nonconforma；
1	GACAGCATCTCTTTGATCCTAACATTGTAGCGCGCGTGCAGCCCAGAGCAT	18S, ITS1, 5.8S, ITS2, 28S rRNA；foetus；suis；augusta；mobilensis；nonconforma；
3	GACGCTTAGTGTATGGTTTTAGGAATGACTTAGCGCAGTATGATATCTTTA	18S, ITS1, 5.8S, ITS2, 28S rRNA；foetus；suis；augusta；mobilensis；nonconforma；
3	GACTTTTGGTGGTGCATGGCCGTTGGTGGTGCGTGGGTTGACCTGTCAAGC	18S, ITS1, 5.8S, ITS2, 28S rRNA；foetus；suis；augusta；mobilensis；nonconforma；
2	GATATCTTTACCTTTGGTAAGATCAATGAGAGCCACCGGGGGTAGATCTAT	18S, ITS1, 5.8S, ITS2, 28S rRNA；foetus；suis；augusta；mobilensis；nonconforma；
1	GATCTACCCCCGGTGGCTCTCATTGATCTTACCAAAGGTAAAGATATCATA	18S, ITS1, 5.8S, ITS2, 28S rRNA；foetus；suis；augusta；mobilensis；nonconforma；
2	GCACGCGCGCTACAATGTTAGGATCAAAGAGATGCTGTCCTGAAAAGGCTA	18S, ITS1, 5.8S, ITS2, 28S rRNA；foetus；suis；augusta；mobilensis；nonconforma；
1	GCAGTATGATATCTTTACCTTTGGTAAGATCAATGAGAGCCACCGGGGGTA	18S, ITS1, 5.8S, ITS2, 28S rRNA；foetus；suis；augusta；mobilensis；nonconforma；
1	GCATGGCCGTTGGTGGTGCGTAGGTTGACCTGTCAAGCGTTGATTC	18S, ITS1, 5.8S, ITS2, 28S rRNA；foetus；suis；augusta；mobilensis；nonconforma；
4	GCCTGTTATTGCTACCCTCTTCCTCCTGCTTGATACGCAGGGAGTCCCAAT	18S, ITS1, 5.8S, ITS2, 28S rRNA；foetus；suis；augusta；mobilensis；nonconforma；
5	GCCTTGTTACGACTTCTCCTTCCTCTAGATAACGTGATTTAATTACCTTTC	18S, ITS1, 5.8S, ITS2, 28S rRNA；foetus；suis；augusta；mobilensis；nonconforma；
1	GCGATAATCGCGCTCGTTATCTGAATCAACGCTTGACAGGTCAACCCACGC	18S, ITS1, 5.8S, ITS2, 28S rRNA；foetus；suis；augusta；mobilensis；nonconforma；
3	GCGCAGTATGATATCTTTACCTTTGGTAAGATCAATGAGAGCCACCGGGGG	18S, ITS1, 5.8S, ITS2, 28S rRNA；foetus；suis；augusta；mobilensis；nonconforma；
1	GCGCTAAGTCATTCCTAAAACCATACACTAAGCGTCCTGATTTGTTCAC	18S, ITS1, 5.8S, ITS2, 28S rRNA；foetus；suis；augusta；mobilensis；nonconforma；
3	GCGCTAAGTCATTCCTAAAACCATACACTAAGCGTCCTGATTTGTTCACAG	18S, ITS1, 5.8S, ITS2, 28S rRNA；foetus；suis；augusta；mobilensis；nonconforma；
1	GCGGTAATCTCGCTCGTTATCTGAATCAACGCTTGACAGGTCAACCCACGC	18S, ITS1, 5.8S, ITS2, 28S rRNA；foetus；suis；augusta；mobilensis；nonconforma；
7	GCTCTGGGCTGCACGCGCGCTACAATGTTAGGATCAAAGAGATGCTGTCCT	18S, ITS1, 5.8S, ITS2, 28S rRNA；foetus；suis；augusta；mobilensis；nonconforma；
1	GCTGTTATTGCTACCCTCTTCCTCCTGCTTGATACGCAGGGAGTCCCAATT	18S, ITS1, 5.8S, ITS2, 28S rRNA；foetus；suis；augusta；mobilensis；nonconforma；
5	GCTTAGTGTATGGTTTTAGGAATGACTTAGCGCAGTATGATATCTTTACCT	18S, ITS1, 5.8S, ITS2, 28S rRNA；foetus；suis；augusta；mobilensis；nonconforma；
5	GCTTGACAGGTCAACCCACGCACCACCAACGGCCATGCACCACCAAAAGTC	18S, ITS1, 5.8S, ITS2, 28S rRNA；foetus；suis；augusta；mobilensis；nonconforma；
4	GGACGCTTAGTGTATGGTTTTAGGAATGACTTAGCGCAGTATGATATCTTT	18S, ITS1, 5.8S, ITS2, 28S rRNA；foetus；suis；augusta；mobilensis；nonconforma；
1	GGCCGTTGGGGGTGCGTGGGTTGACCTGTCAAGCGTTGATTCAGATAACGA	18S, ITS1, 5.8S, ITS2, 28S rRNA；foetus；suis；augusta；mobilensis；nonconforma；
1	GGCCGTTGGTGGTGCGTGGGTTGACCTGTCAAGCGTTGATTCAGAAAACGA	18S, ITS1, 5.8S, ITS2, 28S rRNA；foetus；suis；augusta；mobilensis；nonconforma；
1	GGGCTGCACGCGCGCTACAATGTTAGGATCAAAGAGATGCTGTCCTGAAAA	18S, ITS1, 5.8S, ITS2, 28S rRNA；foetus；suis；augusta；mobilensis；nonconforma；
1	GGGTTGACCTGTCAAGCGTTGATTCAGATAACGAGCGAGATAATCGCCAAT	18S, ITS1, 5.8S, ITS2, 28S rRNA；foetus；suis；augusta；mobilensis；nonconforma；
2	GGTGGCTCTCATTGATCTTACCAAAGGTAAAGATATCATACTGCGCTAAGT	18S, ITS1, 5.8S, ITS2, 28S rRNA；foetus；suis；augusta；mobilensis；nonconforma；
1	GGTTGACCTGTCAAGCCTTGATTCAGATAACGAGCGAGATTATCGCCAATT	18S, ITS1, 5.8S, ITS2, 28S rRNA；foetus；suis；augusta；mobilensis；nonconforma；
1	GGTTGACCTGTCAATCGTTGATTCAGATAACGAGCGAGATTATCGCCAATT	18S, ITS1, 5.8S, ITS2, 28S rRNA；foetus；suis；augusta；mobilensis；nonconforma；
1	GTAGCCTTTTCAGGACAGCATCTCTTTGATCCTAACATTGTAGCGCGCGTG	18S, ITS1, 5.8S, ITS2, 28S rRNA；foetus；suis；augusta；mobilensis；nonconforma；
1	GTATGATATCTTTACCTTTGGTAAGATCAATGAGAGCCACCGGGGGTAGAT	18S, ITS1, 5.8S, ITS2, 28S rRNA；foetus；suis；augusta；mobilensis；nonconforma；
1	GTCATTCCTAAAACCATACACTAAGCGTCCTGATTTGTTCACAGTGAA	18S, ITS1, 5.8S, ITS2, 28S rRNA；foetus；suis；augusta；mobilensis；nonconforma；
1	GTCATTCCTAAAACCATACACTAAGCGTCCTGATTTGTTCACAGTGAACGA	18S, ITS1, 5.8S, ITS2, 28S rRNA；foetus；suis；augusta；mobilensis；nonconforma；
1	GTCTGAATCAACGCTTGACAGGTCAACCCACGCACCACCAACGGCCATGCA	18S, ITS1, 5.8S, ITS2, 28S rRNA；foetus；suis；augusta；mobilensis；nonconforma；
2	GTGAACAAATCAGGACGCTTAGTGTATGGTTTTAGGAATGACTTAGCGCAG	18S, ITS1, 5.8S, ITS2, 28S rRNA；foetus；suis；augusta；mobilensis；nonconforma；
1	GTGGCTCTCATTGATCTTACCAAAGGTAAAGATATCATACTGCGCTAAGTC	18S, ITS1, 5.8S, ITS2, 28S rRNA；foetus；suis；augusta；mobilensis；nonconforma；
2	GTGTATGGTTTTAGGAATGACTTAGCGCAGTATGATATCTTTACCTTTGGT	18S, ITS1, 5.8S, ITS2, 28S rRNA；foetus；suis；augusta；mobilensis；nonconforma；
13	GTTACGACTTCTCCTTCCTCTAGATAACGTGATTTAATTACCTTTCCTCGC	18S, ITS1, 5.8S, ITS2, 28S rRNA；foetus；suis；augusta；mobilensis；nonconforma；
4	GTTCGCCATGAAATAGATCTACCCCCGGTGGCTCTCATTGATCTTACCAAA	18S, ITS1, 5.8S, ITS2, 28S rRNA；foetus；suis；augusta；mobilensis；nonconforma；
10	GTTCGTTCACTGTGAACAAATCAGGACGCTTAGTGTATGGTTTTAGGAATG	18S, ITS1, 5.8S, ITS2, 28S rRNA；foetus；suis；augusta；mobilensis；nonconforma；
3	GTTGATTCAGATAACGAGCGAGATTATCGCCAATTAAATACTCGTTTCTGT	18S, ITS1, 5.8S, ITS2, 28S rRNA；foetus；suis；augusta；mobilensis；nonconforma；
4	GTTTTAGGAATGACTTAGCGCAGTATGATATCTTTACCTTTGGTA	18S, ITS1, 5.8S, ITS2, 28S rRNA；foetus；suis；augusta；mobilensis；nonconforma；
1	TAAGGAAGCACACTTCGGTCATAGATTAAGCCATGCAAGTGTTAGTTCAGG	18S, ITS1, 5.8S, ITS2, 28S rRNA；foetus；suis；augusta；mobilensis；nonconforma；
2	TAGATCTACCCCCGGTGGCTCTCATTGATCTTACCAAAGGTAAAGATATCA	18S, ITS1, 5.8S, ITS2, 28S rRNA；foetus；suis；augusta；mobilensis；nonconforma；
1	TAGCGCAGTATGATATCTTTACCTTTGGTAAGATCAATGAGAGCCACCGGG	18S, ITS1, 5.8S, ITS2, 28S rRNA；foetus；suis；augusta；mobilensis；nonconforma；
3	TATCTTTACCTTTGGTAAGATCAATGAGAGCCACCGGGGGTAGATCTATTT	18S, ITS1, 5.8S, ITS2, 28S rRNA；foetus；suis；augusta；mobilensis；nonconforma；
1	TCACGGGCCTGTTATTGCTACCCTCTTCCTCCTGCTTGATACGCAGGGAGT	18S, ITS1, 5.8S, ITS2, 28S rRNA；foetus；suis；augusta；mobilensis；nonconforma；
1	TCCTGTTATTGCTACCCTCTTCCTCCTGCTTGATACGCAGGGAGTCCCAAT	18S, ITS1, 5.8S, ITS2, 28S rRNA；foetus；suis；augusta；mobilensis；nonconforma；
1	TCGTTCACTGTGAACAAATCAGGACGCTTAGTGTATGGTTTTAGGAATGAC	18S, ITS1, 5.8S, ITS2, 28S rRNA；foetus；suis；augusta；mobilensis；nonconforma；
1	TCTCATTGATCTTACCAAAGGTAAAGATATCATACTGCGCTAAGTCATTCC	18S, ITS1, 5.8S, ITS2, 28S rRNA；foetus；suis；augusta；mobilensis；nonconforma；
2	TCTGTTCGTTCACTGTGAACAAATCAGGACGCTTAGTGTATGGTTTTAGGA	18S, ITS1, 5.8S, ITS2, 28S rRNA；foetus；suis；augusta；mobilensis；nonconforma；
1	TGACTTAGCGCAGTATGATATCTTTACCTTTGGTAAGATCAATGAGAGCCA	18S, ITS1, 5.8S, ITS2, 28S rRNA；foetus；suis；augusta；mobilensis；nonconforma；
1	TGATATCTTTACCTTTGGTAAGATCAATGAGAGCCACCGGGGGTAGATCTA	18S, ITS1, 5.8S, ITS2, 28S rRNA；foetus；suis；augusta；mobilensis；nonconforma；
1	TGCACGCGCGCTACAATGTTAGGATCAAAGAGATGCTGTCCTGAAAAGGCT	18S, ITS1, 5.8S, ITS2, 28S rRNA；foetus；suis；augusta；mobilensis；nonconforma；
2	TGCGCTAAGTCATTCCTAAAACCATACACTAAGCGTCCTGATTTGTTCACA	18S, ITS1, 5.8S, ITS2, 28S rRNA；foetus；suis；augusta；mobilensis；nonconforma；
1	TGGTCCGATAATTTCACCGAGTCATCCAATCGGTAGGAGCGACGGGCGGTG	18S, ITS1, 5.8S, ITS2, 28S rRNA；foetus；suis；augusta；mobilensis；nonconforma；
4	TGTGAACAAATCAGGACGCTTAGTGTATGGTTTTAGGAATGACTTAGCGCA	18S, ITS1, 5.8S, ITS2, 28S rRNA；foetus；suis；augusta；mobilensis；nonconforma；
6	TGTTCGTTCACTGTGAACAAATCAGGACGCTTAGTGTATGGTTTTAGGAAT	18S, ITS1, 5.8S, ITS2, 28S rRNA；foetus；suis；augusta；mobilensis；nonconforma；
2	TTAGTGTATGGTTTTAGGAATGACTTAGCGCAGTATGATATCTTTACCTTT	18S, ITS1, 5.8S, ITS2, 28S rRNA；foetus；suis；augusta；mobilensis；nonconforma；
1	TTCAGGACAGCATCTCTTTGATCCTAACATTGTAGCGCGCGTGCAGCCCAG	18S, ITS1, 5.8S, ITS2, 28S rRNA；foetus；suis；augusta；mobilensis；nonconforma；
1	TTCGTTCACTGTGAACAAATCAGGACGCTTAGTGTATGGTTTTAGGAATG	18S, ITS1, 5.8S, ITS2, 28S rRNA；foetus；suis；augusta；mobilensis；nonconforma；
1	TTCGTTCACTGTGAACAAATCAGGACGCTTAGTGTATGGTTTTAGGAATGA	18S, ITS1, 5.8S, ITS2, 28S rRNA；foetus；suis；augusta；mobilensis；nonconforma；
1	TTCTAATTAGGACTCCCTGCGTATCAAGCAGGAGGAAGAGGGTAGCAATAA	18S, ITS1, 5.8S, ITS2, 28S rRNA；foetus；suis；augusta；mobilensis；nonconforma；
1	TTGCTCCCATATTGTTGCAGTTAAAACGCTCGTAGTCAGAACTGCCTGCAA	18S, ITS1, 5.8S, ITS2, 28S rRNA；foetus；suis；augusta；mobilensis；nonconforma；
1	TTTACCTTTGGTAAGATCAATGAGAGCCACCGGGGGTAGATCTATTTCATG	18S, ITS1, 5.8S, ITS2, 28S rRNA；foetus；suis；augusta；mobilensis；nonconforma；
2	TTTGGATAGCAGCAGTAATTCTGGTGCTAATACATGCGATTGTTTCACTGA	18S, ITS1, 5.8S, ITS2, 28S rRNA；foetus；suis；augusta；mobilensis；nonconforma；
1	TTTGGCGATAATCTCGCTCGTTATCTGAATCAACGCTTGACAGGTCAACCC	18S, ITS1, 5.8S, ITS2, 28S rRNA；foetus；suis；augusta；mobilensis；nonconforma；
4	TTTTAGGAATGACTTAGCGCAGTATGATATCTTTACCTTTGGTAAGATCAA	18S, ITS1, 5.8S, ITS2, 28S rRNA；foetus；suis；augusta；mobilensis；nonconforma；
2	TTTTCAGGACAGCATCTCTTTGATCCTAACATTGTAGCGCGCGTGCAGCCC	18S, ITS1, 5.8S, ITS2, 28S rRNA；foetus；suis；augusta；mobilensis；nonconforma；
2	CACCTTGTTACGACTTCTCCTTCCTCTAGATAACGTGATTTAATTACCTTT	18S, ITS1, 5.8S, ITS2, 28S rRNA；foetus；suis；augusta；mobilensis；nonconforma；
1	CACGGACCTCTTATTGCTACCCTCTTCCTCCTGCTTGATACGCAGGGAGTC	18S, ITS1, 5.8S, ITS2, 28S rRNA；foetus；suis；augusta；mobilensis；nonconforma；
3	AATCAGGACGCTTAGTGTATGGTTTTAGGAATGACTTAGCGCAGTATGATA	18S, ITS1, 5.8S, ITS2, 28S rRNA；foetus；suis；augusta；mobilensis；nonconforma；
2	ACCGCCCGTTACCCGTGATAGCCTACCTAGGTAAAGACCCTAAGTACTAGC	18S, ITS1, 5.8S, ITS2, 28S rRNA；foetus；suis；augusta；mobilensis；nonconforma；
2	AGTGGGTTGACCTGTCAAGCGTTGATTCAGATAACGAGCGAGATTATCGCC	18S, ITS1, 5.8S, ITS2, 28S rRNA；foetus；suis；augusta；mobilensis；nonconforma；
1	ATCTACCCCCGGTGGCTCTCATTGATCTTACCAAAGGTAAAGATATCATAC	18S, ITS1, 5.8S, ITS2, 28S rRNA；foetus；suis；augusta；mobilensis；nonconforma；
1	ATGGTTTTAGGAATGACTTAGCGCAGTATGATATCTTTACCTTTGGTAAGA	18S, ITS1, 5.8S, ITS2, 28S rRNA；foetus；suis；augusta；mobilensis；nonconforma；
5	CCCCGGTGGCTCTCATTGATCTTACCAAAGGTAAAGATATCATACTGCGCT	18S, ITS1, 5.8S, ITS2, 28S rRNA；foetus；suis；augusta；mobilensis；nonconforma；
7	CCCGTGATAGCCTACCTAGGTAAAGACCCTAAGTACTAGCATGATAGGTCG	18S, ITS1, 5.8S, ITS2, 28S rRNA；foetus；suis；augusta；mobilensis；nonconforma；
2	GGGACATCACGGACCTGTTATTGCTACCCTCTTCCTCCTGCTTGATACGCA	18S, ITS1, 5.8S, ITS2, 28S rRNA；foetus；suis；augusta；mobilensis；nonconforma；
2	ATGACTTAGCGCAGTATGATATCTTTACCTTTGGTAAGATCAATGAGAGCC	18S, ITS1, 5.8S, ITS2, 28S rRNA；foetus；suis；augusta；mobilensis；nonconforma；
1	GCATGTATTAGCACCAGAATTACTGCTGCTATCCAAATA	18S, ITS1, 5.8S, ITS2, 28S rRNA；foetus；suis；augusta；mobilensis；nonconforma；muris；
1	GCCGGGTCTCTGATCCGGTTGGATACTCCTACTCTCGCCCT	18S, ITS1, 5.8S, ITS2, 28S rRNA；foetus；suis；augusta；mobilensis；nonconforma；muris；
1	GTATTAGCACCAGAATTGCTGCTGCTATCCAAATA	18S, ITS1, 5.8S, ITS2, 28S rRNA；foetus；suis；augusta；mobilensis；nonconforma；muris；
1	TCCCGGGTCTCTGATCCGGTTGGATACTCCTACTCTCGCCCT	18S, ITS1, 5.8S, ITS2, 28S rRNA；foetus；suis；augusta；mobilensis；nonconforma；muris；
1	TGCATGTATTAGCACCAGAATTACTGCTGCTATCCAAATA	18S, ITS1, 5.8S, ITS2, 28S rRNA；foetus；suis；augusta；mobilensis；nonconforma；muris；
1	TTTGGATAGCAGCAGTAATTCTGGTGCTAATACATGCGATTGTTTCACTG	18S, ITS1, 5.8S, ITS2, 28S rRNA；foetus；suis；augusta；mobilensis；nonconforma；muris；
4	ATCGATTGAGCGACCTATCATGCTAGTACTTAGGGTCTTTACCTAGGTAGG	18S, ITS1, 5.8S, ITS2, 28S rRNA；foetus；suis；augusta；mobilensis；nonconforma；muris；
14	CACCAATCGATTGAGCGACCTATCATGCTAGTACTTAGGGTCTTTACCTAG	18S, ITS1, 5.8S, ITS2, 28S rRNA；foetus；suis；augusta；mobilensis；nonconforma；muris；
2	CACGCGCGCTACAATGTTAGGATCAAAGAGATGCTGTCCTGAAAAGGCTAC	18S, ITS1, 5.8S, ITS2, 28S rRNA；foetus；suis；augusta；mobilensis；nonconforma；muris；
1	CCCGTTACCCGTGATAGCCTACCTAGGTAAAGACCCTAAGTACTAGCATGA	18S, ITS1, 5.8S, ITS2, 28S rRNA；foetus；suis；augusta；mobilensis；nonconforma；muris；
4	CGACCTATCATGCTAGTACTTAGGGTCTTTACCTAGGTAGGCTATCACGGG	18S, ITS1, 5.8S, ITS2, 28S rRNA；foetus；suis；augusta；mobilensis；nonconforma；muris；
1	AATCGATTGAGCGACCTATCATGCTAGTACTTAGGGTCTTTACCTAGGTAG	18S, ITS1, 5.8S, ITS2, 28S rRNA；foetus；suis；augusta；mobilensis；nonconforma；muris；
1	AGCACACTTCGGTCATAGATTAAGGCATGCAAGTGTTAGTTCAGGCAACGA	18S, ITS1, 5.8S, ITS2, 28S rRNA；foetus；suis；augusta；mobilensis；nonconforma；muris；
2	AGCCTACCTAGGTAAAGACCCTAAGTACTAGCATGATAGGTCGCTCAATCG	18S, ITS1, 5.8S, ITS2, 28S rRNA；foetus；suis；augusta；mobilensis；nonconforma；muris；
1	AGTACTTAGGGTCTTTACCTAGGTAGGCTATCACGGGTAACGGGCGGTTAC	18S, ITS1, 5.8S, ITS2, 28S rRNA；foetus；suis；augusta；mobilensis；nonconforma；muris；
1	ATAGCCTACCTAGGTAAAGACCCTAAGTACTAGCATGATAGGTCGCTCAAT	18S, ITS1, 5.8S, ITS2, 28S rRNA；foetus；suis；augusta；mobilensis；nonconforma；muris；
2	ATCGCATGTATTAGCACCAGAATTACTGCTGCTATCCAAATA	18S, ITS1, 5.8S, ITS2, 28S rRNA；foetus；suis；augusta；mobilensis；nonconforma；muris；
3	ATTAGCACCAGAATTACTGCTGCTATCCAAATA	18S, ITS1, 5.8S, ITS2, 28S rRNA；foetus；suis；augusta；mobilensis；nonconforma；muris；
1	ATTGCATGTATTAGCACCAGAATTACTGCTGCTATCCAAATA	18S, ITS1, 5.8S, ITS2, 28S rRNA；foetus；suis；augusta；mobilensis；nonconforma；muris；
1	CACACTTCGGTCATAGATTAAGCCATGCAAGTGTTAGGTCAGGCAACG	18S, ITS1, 5.8S, ITS2, 28S rRNA；foetus；suis；augusta；mobilensis；nonconforma；muris；
1	CACACTTCGGTCATAGATTAAGCCATGCAAGTGTTAGTTCAGGGAACGAAA	18S, ITS1, 5.8S, ITS2, 28S rRNA；foetus；suis；augusta；mobilensis；nonconforma；muris；
1	CACATTTCGGTCATAGATTAAGCCATGCAAGTGTTAGTTCAGGCAACGAAA	18S, ITS1, 5.8S, ITS2, 28S rRNA；foetus；suis；augusta；mobilensis；nonconforma；muris；
1	CACCGCCCGTCGCTCCTACCGATTGGATGACTCGGTGAAATTATCGGACCT	18S, ITS1, 5.8S, ITS2, 28S rRNA；foetus；suis；augusta；mobilensis；nonconforma；muris；
1	CATGCTAGTACTTAGGGTCTTTACCTAGGTAGGCTATCACGGGTAACGGGC	18S, ITS1, 5.8S, ITS2, 28S rRNA；foetus；suis；augusta；mobilensis；nonconforma；muris；
7	CATGTATTAGCACCAGAATTACTGCTGCTATCCAAATA	18S, ITS1, 5.8S, ITS2, 28S rRNA；foetus；suis；augusta；mobilensis；nonconforma；muris；
1	CCAATCGATTGAGCGACCTATCATGCTAGTACTTAGGGTCTTTACCTAGGT	18S, ITS1, 5.8S, ITS2, 28S rRNA；foetus；suis；augusta；mobilensis；nonconforma；muris；
3	CCGCCCGTTACCCGTGATAGCCTACCTAGGTAAAGACCCTAAGTACTAGCA	18S, ITS1, 5.8S, ITS2, 28S rRNA；foetus；suis；augusta；mobilensis；nonconforma；muris；
1	CCGGGTCTCTGATCCGGTTGGATACTCCTACTCT	18S, ITS1, 5.8S, ITS2, 28S rRNA；foetus；suis；augusta；mobilensis；nonconforma；muris；
4	CCGTGATAGCCTACCTAGGTAAAGACCCTAAGTACTAGCATGATAGGTCGC	18S, ITS1, 5.8S, ITS2, 28S rRNA；foetus；suis；augusta；mobilensis；nonconforma；muris；
1	CCGTTACCCGTGATAGCCTACCTAGGTAAAGACCCTAAGTACTAGCATGAT	18S, ITS1, 5.8S, ITS2, 28S rRNA；foetus；suis；augusta；mobilensis；nonconforma；muris；
1	CCTATCATGCTAGTACTTAGGGTCTTTACCTAGGTAGGCTATCACGGGTAA	18S, ITS1, 5.8S, ITS2, 28S rRNA；foetus；suis；augusta；mobilensis；nonconforma；muris；
1	CCTTGTTACGACTTCTCCATCCTCTAGATAACGTGATTTAATTACCTTTCC	18S, ITS1, 5.8S, ITS2, 28S rRNA；foetus；suis；augusta；mobilensis；nonconforma；muris；
1	CGCATGTATTAGCACCAGAATTACTGCTGCTATCCAAA	18S, ITS1, 5.8S, ITS2, 28S rRNA；foetus；suis；augusta；mobilensis；nonconforma；muris；
22	CGCATGTATTAGCACCAGAATTACTGCTGCTATCCAAATA	18S, ITS1, 5.8S, ITS2, 28S rRNA；foetus；suis；augusta；mobilensis；nonconforma；muris；
2	CGCCCGTTACCCGTGATAGCCTACCTAGGTAAAGACCCTAAGTACTAGCAT	18S, ITS1, 5.8S, ITS2, 28S rRNA；foetus；suis；augusta；mobilensis；nonconforma；muris；
2	CGTGATAGCCTACCTAGGTAAAGACCCTAAGTACTAGCATGATAGGTCGCT	18S, ITS1, 5.8S, ITS2, 28S rRNA；foetus；suis；augusta；mobilensis；nonconforma；muris；
1	CTACCTAGGTAAAGACCCTAAGTACTAGCATGATAGGTCGCTCAATCGATT	18S, ITS1, 5.8S, ITS2, 28S rRNA；foetus；suis；augusta；mobilensis；nonconforma；muris；
5	CTAGTACTTAGGGTCTTTACCTAGGTAGGCTATCACGGGTAACGGGCGGTT	18S, ITS1, 5.8S, ITS2, 28S rRNA；foetus；suis；augusta；mobilensis；nonconforma；muris；
3	CTATCATGCTAGTACTTAGGGTCTTTACCTAGGTAGGCTATCACGGGTAAC	18S, ITS1, 5.8S, ITS2, 28S rRNA；foetus；suis；augusta；mobilensis；nonconforma；muris；
1	CTCTGATCCGGTTGGATACGCCTACTCTCGCCCTTGATCGACAGAAACCCT	18S, ITS1, 5.8S, ITS2, 28S rRNA；foetus；suis；augusta；mobilensis；nonconforma；muris；
1	CTCTGATCCGGTTGGATACTCCTACTCTCACCCTTGATCGACAGAAACCCT	18S, ITS1, 5.8S, ITS2, 28S rRNA；foetus；suis；augusta；mobilensis；nonconforma；muris；
1	CTGGTCCGGTTGGATACTCCTACTCTCGCCCTTGATCGACAGAAACCCTCT	18S, ITS1, 5.8S, ITS2, 28S rRNA；foetus；suis；augusta；mobilensis；nonconforma；muris；
2	GAGCGACCTATCATGCTAGTACTTAGGGTCTTTACCTAGGTAGGCTATCAC	18S, ITS1, 5.8S, ITS2, 28S rRNA；foetus；suis；augusta；mobilensis；nonconforma；muris；
1	GATAGCCTACCTAGGTAAAGACCCTAAGTACTAGCATGATAGGTCGCTCAA	18S, ITS1, 5.8S, ITS2, 28S rRNA；foetus；suis；augusta；mobilensis；nonconforma；muris；
3	GATTGAGCGACCTATCATGCTAGTACTTAGGGTCTTTACCTAGGTAGGCTA	18S, ITS1, 5.8S, ITS2, 28S rRNA；foetus；suis；augusta；mobilensis；nonconforma；muris；
1	GCCCGTTACCCGTGATAGCCTACCTAGGTAAAGACCCTAAGTACTAGCATG	18S, ITS1, 5.8S, ITS2, 28S rRNA；foetus；suis；augusta；mobilensis；nonconforma；muris；
2	GCCCTTTGTACACACCGCCCGTCGCTCCTACCGATTGGATGACTCGGTGAA	18S, ITS1, 5.8S, ITS2, 28S rRNA；foetus；suis；augusta；mobilensis；nonconforma；muris；
3	GCCTACCTAGGTAAAGACCCTAAGTACTAGCATGATAGGTCGCTCAATCGA	18S, ITS1, 5.8S, ITS2, 28S rRNA；foetus；suis；augusta；mobilensis；nonconforma；muris；
3	GCGACCTATCATGCTAGTACTTAGGGTCTTTACCTAGGTAGGCTATCACGG	18S, ITS1, 5.8S, ITS2, 28S rRNA；foetus；suis；augusta；mobilensis；nonconforma；muris；
1	GCGATAGTAGGAGTATCCAACCGGATCAGAGACCCGGGTAGTTCCTACCTT	18S, ITS1, 5.8S, ITS2, 28S rRNA；foetus；suis；augusta；mobilensis；nonconforma；muris；
3	GTGAAACAATCGCATGTATTAGCACCAGAATTACTGCTGCTATCCAAATAA	18S, ITS1, 5.8S, ITS2, 28S rRNA；foetus；suis；augusta；mobilensis；nonconforma；muris；
3	GTGATAGCCTACCTAGGTAAAGACCCTAAGTACTAGCATGATAGGTCGCTC	18S, ITS1, 5.8S, ITS2, 28S rRNA；foetus；suis；augusta；mobilensis；nonconforma；muris；
5	GTTCCCCCAGAGCCCAAGAACTATGATTTCTCCTAAGGTCCTGCCCTCATA	18S, ITS1, 5.8S, ITS2, 28S rRNA；foetus；suis；augusta；mobilensis；nonconforma；muris；
4	GTTTGCTCCCATATTGTTGCAGTTAAAACGCTCGTAGTCAGAACTGCCTGC	18S, ITS1, 5.8S, ITS2, 28S rRNA；foetus；suis；augusta；mobilensis；nonconforma；muris；
3	TATCATGCTAGTACTTAGGGTCTTTACCTAGGTAGGCTATCACGGGTAACG	18S, ITS1, 5.8S, ITS2, 28S rRNA；foetus；suis；augusta；mobilensis；nonconforma；muris；
1	TCGGTCATAGATTAAGCCATGCAAGTGTTAGTTCAGGCAACGAAACTGCGA	18S, ITS1, 5.8S, ITS2, 28S rRNA；foetus；suis；augusta；mobilensis；nonconforma；muris；
1	TGAGCGACCTATCATGCTAGTACTTAGGGTCTTTACCTAGGTAGGCTATCA	18S, ITS1, 5.8S, ITS2, 28S rRNA；foetus；suis；augusta；mobilensis；nonconforma；muris；
3	TGATAGCCTACCTAGGTAAAGACCCTAAGTACTAGCATGATAGGTCGCTCA	18S, ITS1, 5.8S, ITS2, 28S rRNA；foetus；suis；augusta；mobilensis；nonconforma；muris；
4	TGATCCGGTTGGATACTCCTACTCTCGCCCTTGATCGACAGAAACCCTCTA	18S, ITS1, 5.8S, ITS2, 28S rRNA；foetus；suis；augusta；mobilensis；nonconforma；muris；
1	TGGGTCTCTGATCCGGTTGGATACTCCTACTCTCGCCCTTGATCGACAGAA	18S, ITS1, 5.8S, ITS2, 28S rRNA；foetus；suis；augusta；mobilensis；nonconforma；muris；
1	TGTTACGACTTCTCCTTCCTCTAGATAACGTGATTTAATTACCTTTCCTCG	18S, ITS1, 5.8S, ITS2, 28S rRNA；foetus；suis；augusta；mobilensis；nonconforma；muris；
1	TTGAGCGACCTATCATGCTAGTACTTAGGGTCTTTACCTAGGTAGGCTATC	18S, ITS1, 5.8S, ITS2, 28S rRNA；foetus；suis；augusta；mobilensis；nonconforma；muris；
2	GCTAGTACTTAGGGTCTTTACCTAGGTAGGCTATCACGGGTAACGGGCGGT	18S, ITS1, 5.8S, ITS2, 28S rRNA；foetus；suis；augusta；mobilensis；nonconforma；muris；
3	ATCAGGACGCTTAGTGTATGGTTTTAGGAATGACTTAGCGCAGTATGATAT	18S, ITS1, 5.8S, ITS2, 28S rRNA；foetus；suis；augusta；nonconforma；
1	AACAAATCAGGACGCTTAGTGTATGGTTTTAGGAATGACTTAGCGCAGTAT	18S, ITS1, 5.8S, ITS2, 28S rRNA；foetus；suis；augusta；nonconforma；muris；
2	CATGAGAATGATTACAATCCTCAATCCCAACTACGTTAGGTATTGCGAGAG	18S, ITS1, 5.8S, ITS2, 28S rRNA；foetus；suis；augusta；sp.；mobilensis
1	GATAGGTCGCTCAATCGATTGGTGTGCCCGGAGGGTCAACTTTTCCACTGT	18S, ITS1, 5.8S, ITS2, 28S rRNA；foetus；suis；augusta；sp.；mobilensis
1	AAACAGTGGAAAAGTTGACCCTCCGGGCACACCAATCGATTGAGCGACCT	18S, ITS1, 5.8S, ITS2, 28S rRNA；foetus；suis；augusta；sp.；mobilensis；
3	AAACAGTGGAAAAGTTGACCCTCCGGGCACACCAATCGATTGAGCGACCTA	18S, ITS1, 5.8S, ITS2, 28S rRNA；foetus；suis；augusta；sp.；mobilensis；
1	CACTGAGTTGAGAAACAGTGGAAAAGTTGACCCTCCGGGCACACCAATCGA	18S, ITS1, 5.8S, ITS2, 28S rRNA；foetus；suis；augusta；sp.；mobilensis；
1	CCTATAGATGCTCTGGGCTGCACGCGCGCTACAATGTTAGGATCAAAGAGA	18S, ITS1, 5.8S, ITS2, 28S rRNA；foetus；suis；augusta；sp.；mobilensis；
3	CGATTGGTGTGCCCGGAGGGTCAACTTTTCCACTGTTTCTCAACTCAGTGA	18S, ITS1, 5.8S, ITS2, 28S rRNA；foetus；suis；augusta；sp.；mobilensis；
2	CGATTGTTTCACTGAGTTGAGAAACAGTGGAAAAGTTGACCCTCCGGGCAC	18S, ITS1, 5.8S, ITS2, 28S rRNA；foetus；suis；augusta；sp.；mobilensis；
1	CGCAATACCTAACGTAGTTGGGATTGAGGATTGTAATCATTCTCATGAACC	18S, ITS1, 5.8S, ITS2, 28S rRNA；foetus；suis；augusta；sp.；mobilensis；
3	CGCAGCTGCTGGCACCAGACTGGCCCTCTGCTAGGTTTCACTGCACTGGAA	18S, ITS1, 5.8S, ITS2, 28S rRNA；foetus；suis；augusta；sp.；mobilensis；
1	CGCATCTCTTTGATCCTAACATTGTAGCGCGCGTGCAGCCCAGAGCATCTA	18S, ITS1, 5.8S, ITS2, 28S rRNA；foetus；suis；augusta；sp.；mobilensis；
2	CTCAATCGATTGGTGTGCCCGGAGGGTCAACTTTTCCACTGTTTCTCAACT	18S, ITS1, 5.8S, ITS2, 28S rRNA；foetus；suis；augusta；sp.；mobilensis；
1	CTCGCAATACCTAACGTAGTTGGGATTGAGGATTGTAATCATTCTCATGAA	18S, ITS1, 5.8S, ITS2, 28S rRNA；foetus；suis；augusta；sp.；mobilensis；
4	CTGAGTTGAGAAACAGTGGAAAAGTTGACCCTCCGGGCACACCAATCGATT	18S, ITS1, 5.8S, ITS2, 28S rRNA；foetus；suis；augusta；sp.；mobilensis；
1	GAGAAACAGTGGAAAAGTTGACCCTCCGGGCACACCAATCGATTGAGCGAC	18S, ITS1, 5.8S, ITS2, 28S rRNA；foetus；suis；augusta；sp.；mobilensis；
1	GAGAATGATTACAATCCTCAATCCCAACTACGTTAGGTATTGCGAGAGTAG	18S, ITS1, 5.8S, ITS2, 28S rRNA；foetus；suis；augusta；sp.；mobilensis；
1	GAGTTGAGAAACAGTGGAAAAGTTGACCCTCCGGGCACACCAATCGATTGA	18S, ITS1, 5.8S, ITS2, 28S rRNA；foetus；suis；augusta；sp.；mobilensis；
1	GCACCTCTTTGATCCTAACATTGTAGCGCGCGTGCAGCCCAGAGCATCTAA	18S, ITS1, 5.8S, ITS2, 28S rRNA；foetus；suis；augusta；sp.；mobilensis；
9	GCTCAATCGATTGGTGTGCCCGGAGGGTCAACTTTTCCACTGTTTCTCAAC	18S, ITS1, 5.8S, ITS2, 28S rRNA；foetus；suis；augusta；sp.；mobilensis；
2	GGCATCTCTTTGATCCTAACATTGTAGCGCGCGTGCAGCCCAGAGCATCTA	18S, ITS1, 5.8S, ITS2, 28S rRNA；foetus；suis；augusta；sp.；mobilensis；
3	GGTCGCTCAATCGATTGGTGTGCCCGGAGGGTCAACTTTTCCACTGTTTCT	18S, ITS1, 5.8S, ITS2, 28S rRNA；foetus；suis；augusta；sp.；mobilensis；
3	GGTTCATGAGAATGATTACAATCCTCAATCCCAACTACGTTAGGTATTGCG	18S, ITS1, 5.8S, ITS2, 28S rRNA；foetus；suis；augusta；sp.；mobilensis；
1	GTCCTTTAGATGCTCTGGGCTGCAGGCGCGCTACAATGTTAGGATCAAAGA	18S, ITS1, 5.8S, ITS2, 28S rRNA；foetus；suis；augusta；sp.；mobilensis；
3	GTCGCTCAATCGATTGGTGTGCCCGGAGGGTCAACTTTTCCACTGTTTCTC	18S, ITS1, 5.8S, ITS2, 28S rRNA；foetus；suis；augusta；sp.；mobilensis；
1	GTTAGGAGCAAAGAGATGCTGTCCTGAAAAGGCTACAGCTACTCTCGCAAT	18S, ITS1, 5.8S, ITS2, 28S rRNA；foetus；suis；augusta；sp.；mobilensis；
2	GTTCATGAGAATGATTACAATCCTCAATCCCAACTACGTTAGGTATTGCGA	18S, ITS1, 5.8S, ITS2, 28S rRNA；foetus；suis；augusta；sp.；mobilensis；
3	GTTTCACTGAGTTGAGAAACAGTGGAAAAGTTGACCCTCCGGGCACACCAA	18S, ITS1, 5.8S, ITS2, 28S rRNA；foetus；suis；augusta；sp.；mobilensis；
1	TACCCACTCGAGACTTTCGGAGGTGGTAATGACCAGTTACATGTCAACCTT	18S, ITS1, 5.8S, ITS2, 28S rRNA；foetus；suis；augusta；sp.；mobilensis；
1	TCATGAGAATGATTACAATCCTCAATCCCAACTACGTTAGGTATTGCGAGA	18S, ITS1, 5.8S, ITS2, 28S rRNA；foetus；suis；augusta；sp.；mobilensis；
1	TCTCGCAATACCTAACGTAGTTGGGATTGAGGATTGTAATCATTCTCATGA	18S, ITS1, 5.8S, ITS2, 28S rRNA；foetus；suis；augusta；sp.；mobilensis；
2	TGAGAATGATTACAATCCTCAATCCCAACTACGTTAGGTATTGCGAGAGTA	18S, ITS1, 5.8S, ITS2, 28S rRNA；foetus；suis；augusta；sp.；mobilensis；
1	TGAGTTGAGAAACAGTGGAAAAGTTGACCCTCCGGGCACACCAATCGATTG	18S, ITS1, 5.8S, ITS2, 28S rRNA；foetus；suis；augusta；sp.；mobilensis；
1	TGCAGTGAAACCTAGCAGAGGGCCAGTCTGGTGCCAGCAGCTGCGGTAATT	18S, ITS1, 5.8S, ITS2, 28S rRNA；foetus；suis；augusta；sp.；mobilensis；
1	TGGTGTGCCCGGAGGGTCAACTTTTCCACTGTTTCTCAACTCAGTGAAACA	18S, ITS1, 5.8S, ITS2, 28S rRNA；foetus；suis；augusta；sp.；mobilensis；
1	TTGACATGTAACTGGTCATTACCACCTCCGAAAGTCTCGAGTGGGTAAGTT	18S, ITS1, 5.8S, ITS2, 28S rRNA；foetus；suis；augusta；sp.；mobilensis；
1	TTGGTGTGCCCGGAGGGTCAACTTTTCCACTGTTTCTCAACTCAGTGAAAC	18S, ITS1, 5.8S, ITS2, 28S rRNA；foetus；suis；augusta；sp.；mobilensis；
1	GTTGACCCTCCGGGCACACCAATCGATTGAGCGACCTATCATGCT	18S, ITS1, 5.8S, ITS2, 28S rRNA；foetus；suis；augusta；sp.；mobilensis；
1	GAAACTTACCCACTCGAGACTTTCGGAGGTGGTAATGACCAGTTACATGTC	18S, ITS1, 5.8S, ITS2, 28S rRNA；foetus；suis；augusta；sp.；mobilensis；muris；
1	CCGTGATGTCCTTTAGATGATCTGGGCTGCACGCGCGCTACAATGTTAGGA	18S, ITS1, 5.8S, ITS2, 28S rRNA；foetus；suis；augusta；sp.；mobilensis；muris；
8	CCTAACATTGTAGCGCGCGTGCAGCCCAGAGCATCTAAAGGACATCACGGA	18S, ITS1, 5.8S, ITS2, 28S rRNA；foetus；suis；augusta；sp.；mobilensis；muris；
1	CGAAACTTACCCACTCGAGACTTTCGGAGGTGGTAATGACCAGTTACATGT	18S, ITS1, 5.8S, ITS2, 28S rRNA；foetus；suis；augusta；sp.；mobilensis；muris；
1	CGATCCTAACATTGTAGCGCGCGTGCAGCCCAGAGCATCTAAAGGACATCA	18S, ITS1, 5.8S, ITS2, 28S rRNA；foetus；suis；augusta；sp.；mobilensis；muris；
1	CTAAAATTGTAGCGCGCGTGCAGCCCAGAGCATCTAAAGGACATCACGGAC	18S, ITS1, 5.8S, ITS2, 28S rRNA；foetus；suis；augusta；sp.；mobilensis；muris；
1	CTATGATCCTAACATTGTAGCGCGCGTGCAGCCCAGAGCATCTAAAGGACA	18S, ITS1, 5.8S, ITS2, 28S rRNA；foetus；suis；augusta；sp.；mobilensis；muris；
1	CTCCTAACATTGTAGCGCGCGTGCAGCCCAGAGCATCTAAAGGACATCACG	18S, ITS1, 5.8S, ITS2, 28S rRNA；foetus；suis；augusta；sp.；mobilensis；muris；
11	CTGGTTCATGAGAATGATTACAATCCTCAATCCCAACTACGTTAGGTATTG	18S, ITS1, 5.8S, ITS2, 28S rRNA；foetus；suis；augusta；sp.；mobilensis；muris；
1	GTTCGTGATGTCCTTTAGATGCTCTGGGCTGCACGCGCGCTACAATGTTAG	18S, ITS1, 5.8S, ITS2, 28S rRNA；foetus；suis；augusta；sp.；mobilensis；muris；
1	TCCTGGTTCATGAGAATGATTACAATCCTCAATCCCAACTACGTTAGGTAT	18S, ITS1, 5.8S, ITS2, 28S rRNA；foetus；suis；augusta；sp.；mobilensis；muris；
1	TGGTTCATGAGAATGATTACAATCCTCAATCCCAACTACGTTAGGTATTGC	18S, ITS1, 5.8S, ITS2, 28S rRNA；foetus；suis；augusta；sp.；mobilensis；muris；
1	TTCCTGGTTCATGAGAATGATTACAATCCTCAATCCCAACTACGTTAGGTA	18S, ITS1, 5.8S, ITS2, 28S rRNA；foetus；suis；augusta；sp.；mobilensis；muris；
22	CCTGGTTCATGAGAATGATTACAATCCTCAATCCCAACTACGTTAGGTATT	18S, ITS1, 5.8S, ITS2, 28S rRNA；foetus；suis；augusta；sp.；mobilensis；muris；
1	CCCTAACATTGTAGCGCGCGTGCAGCCCAGAGCATCTAA	18S, ITS1, 5.8S, ITS2, 28S rRNA；foetus；suis；augusta；sp.；mobilensis；muris；
1	CCTAACATTGTAGCGCGCGTGCAGCCCAGAGCATCTAAAGGACATCA	18S, ITS1, 5.8S, ITS2, 28S rRNA；foetus；suis；augusta；sp.；mobilensis；muris；
1	CTGGTTCATGAGAATGATTACAATCCTCAATCCCAACTACGTTAGGTAT	18S, ITS1, 5.8S, ITS2, 28S rRNA；foetus；suis；augusta；sp.；mobilensis；muris；
1	TTCCTGGTTCATGAGAATGATTACAATCCTCAATCCCAACTACGTTAGG	18S, ITS1, 5.8S, ITS2, 28S rRNA；foetus；suis；augusta；sp.；mobilensis；muris；
2	CGTATTCAACGCGCGCTGTTGACACGCATTTACAAGGGATTCCTGGTTCAT	18S, ITS1, 5.8S, ITS2, 28S rRNA；foetus；suis；augusta；sp.；mobilensis；nonconforma；
1	AAAGGGCAGGGACGTATTCAACGCGCGCTGTTGACACGCATTTACAAGGG	18S, ITS1, 5.8S, ITS2, 28S rRNA；foetus；suis；augusta；sp.；mobilensis；nonconforma；
1	CAAAGGGCAGGGACGTGTTCAACGCGCGCTGTTGACACGCATTTACAAGGG	18S, ITS1, 5.8S, ITS2, 28S rRNA；foetus；suis；augusta；sp.；mobilensis；nonconforma；
1	CGGTAGGAGCGACGGGCGGTGTGTACAAAGGGCAGGGACGTATTCAACGCG	18S, ITS1, 5.8S, ITS2, 28S rRNA；foetus；suis；augusta；sp.；mobilensis；nonconforma；
3	GCATCTCTTTGATCCTAACATTGTAGCGCGCGTGCAGCCCAGAGCATCTAA	18S, ITS1, 5.8S, ITS2, 28S rRNA；foetus；suis；augusta；sp.；mobilensis；nonconforma；
2	TGCTACCCTCTTCCTCCTGCTTGATACGCAGGGAGTCCCAATTAGAACTCT	18S, ITS1, 5.8S, ITS2, 28S rRNA；foetus；suis；augusta；sp.；mobilensis；nonconforma；
1	TTCTCAACTCAGTGAAACAATCGCATGTATTAGCACCAGAATTACTGCTGC	18S, ITS1, 5.8S, ITS2, 28S rRNA；foetus；suis；augusta；sp.；mobilensis；nonconforma；
1	AAACCATGCAAGTGTTAGTTCAGGCAACGAAACTGCGAACAGCTCATTAAC	18S, ITS1, 5.8S, ITS2, 28S rRNA；foetus；suis；augusta；sp.；mobilensis；nonconforma；
5	AACTTACCAGGACCAGATGTTTTTAATGACTGACAGGCTTCGGGTCTTTCA	18S, ITS1, 5.8S, ITS2, 28S rRNA；foetus；suis；augusta；sp.；mobilensis；nonconforma；
1	AACTTTTCCACTGTTTCTCAACTCAGTGAAACAATCGCATGTATTAGCACC	18S, ITS1, 5.8S, ITS2, 28S rRNA；foetus；suis；augusta；sp.；mobilensis；nonconforma；
15	AAGGAAGCACACTTCGGTCATAGATTAAGCCATGCAAGTGTTAGTTCAGGC	18S, ITS1, 5.8S, ITS2, 28S rRNA；foetus；suis；augusta；sp.；mobilensis；nonconforma；
1	AAGGGCAGGGACGTATTCAACGCGCGCTGTTGACACGCATTTACAAGGGAT	18S, ITS1, 5.8S, ITS2, 28S rRNA；foetus；suis；augusta；sp.；mobilensis；nonconforma；
2	AATACATGCGATTGTTTCACTGAGTTGAGAAACAGTGGAAAAGTTGACCCT	18S, ITS1, 5.8S, ITS2, 28S rRNA；foetus；suis；augusta；sp.；mobilensis；nonconforma；
5	ACAAAGGGCAGGGACGTATTCAACGCGCGCTGTTGACACGCATTTACAAGG	18S, ITS1, 5.8S, ITS2, 28S rRNA；foetus；suis；augusta；sp.；mobilensis；nonconforma；
1	ACAGCATCTCTTTGATCCTAACATTGTAGCGCGCGTGCAGCCCAGAGCATC	18S, ITS1, 5.8S, ITS2, 28S rRNA；foetus；suis；augusta；sp.；mobilensis；nonconforma；
9	ACCAGGACCAGATGTTTTTAATGACTGACAGGCTTCGGGTCTTTCAGGATA	18S, ITS1, 5.8S, ITS2, 28S rRNA；foetus；suis；augusta；sp.；mobilensis；nonconforma；
1	ACCTAGCAGAGGGCCAGTCTGGTGCCAGCAGCTGCGGTAATTCCAGCTCTG	18S, ITS1, 5.8S, ITS2, 28S rRNA；foetus；suis；augusta；sp.；mobilensis；nonconforma；
1	ACGAAACTGCGAACAGCTCATTAACACGCTCAGAATCTACTTGGTGGCGAC	18S, ITS1, 5.8S, ITS2, 28S rRNA；foetus；suis；augusta；sp.；mobilensis；nonconforma；
1	ACTCAGTGAAACAATCGCATGTATTAGCACCAGAATTACTGCTGCTATCCA	18S, ITS1, 5.8S, ITS2, 28S rRNA；foetus；suis；augusta；sp.；mobilensis；nonconforma；
1	ACTTACCAGGACCAGATGTTTTTAATGACTGACAGGCTTCGGGTCTTTCAG	18S, ITS1, 5.8S, ITS2, 28S rRNA；foetus；suis；augusta；sp.；mobilensis；nonconforma；
1	AGATCAATGAGAGCCACCGGGGGTAGATCTATTTCATGGCGAACGGTGGAA	18S, ITS1, 5.8S, ITS2, 28S rRNA；foetus；suis；augusta；sp.；mobilensis；nonconforma；
7	AGCATCTCTTTGATCCTAACATTGTAGCGCGCGTGCAGCCCAGAGCATCTA	18S, ITS1, 5.8S, ITS2, 28S rRNA；foetus；suis；augusta；sp.；mobilensis；nonconforma；
3	AGCCATGCAAGTGTTAGTTCAGGCAACGAAACTGCGAACAGCTCATTAACA	18S, ITS1, 5.8S, ITS2, 28S rRNA；foetus；suis；augusta；sp.；mobilensis；nonconforma；
1	AGCCATGCAAGTGTTAGTTCAGGCAACTAAACTGCGAACAGCTCATTAACA	18S, ITS1, 5.8S, ITS2, 28S rRNA；foetus；suis；augusta；sp.；mobilensis；nonconforma；
7	AGGAAGCACACTTCGGTCATAGATTAAGCCATGCAAGTGTTAGTTCAGGCA	18S, ITS1, 5.8S, ITS2, 28S rRNA；foetus；suis；augusta；sp.；mobilensis；nonconforma；
1	AGGAATCCCTTGTAAATGCGTGTCAACAGCGCGCGTTGAATACGTCCCTGC	18S, ITS1, 5.8S, ITS2, 28S rRNA；foetus；suis；augusta；sp.；mobilensis；nonconforma；
1	AGGACCAGATGTTTTTAATGACTGACAGGCTTCGGGTCTTTCAGGATATGA	18S, ITS1, 5.8S, ITS2, 28S rRNA；foetus；suis；augusta；sp.；mobilensis；nonconforma；
1	AGGCAACGAAACTGCGAACAGCTCATTAACACGCTCAGAATCTACTTGGTG	18S, ITS1, 5.8S, ITS2, 28S rRNA；foetus；suis；augusta；sp.；mobilensis；nonconforma；
2	AGGGTCAACTTTTCCACTGTTTCTCAACTCAGTGAAACAATCGCATGTATT	18S, ITS1, 5.8S, ITS2, 28S rRNA；foetus；suis；augusta；sp.；mobilensis；nonconforma；
1	AGTAATTCTGGTGCTAATACATGCGATTGTTTCACTGAGTTGAGAAACAGT	18S, ITS1, 5.8S, ITS2, 28S rRNA；foetus；suis；augusta；sp.；mobilensis；nonconforma；
1	AGTGTGTACAAAGGGCAGGGACGTATTCAACGCGCGCTGTTGACACGCATT	18S, ITS1, 5.8S, ITS2, 28S rRNA；foetus；suis；augusta；sp.；mobilensis；nonconforma；
1	AGTTCAGGCAACGAAACTGCGAACAGCTCATTAACACGCTCAGAATCTACT	18S, ITS1, 5.8S, ITS2, 28S rRNA；foetus；suis；augusta；sp.；mobilensis；nonconforma；
1	ATAGAGTTCTAATTGGGACTCCCTGCGTATCAAGCAGGAGGAAGAGGGTAG	18S, ITS1, 5.8S, ITS2, 28S rRNA；foetus；suis；augusta；sp.；mobilensis；nonconforma；
1	ATCATTCTCATGAACCAGGAATCCCTTGTAAATGCGTGTCAACAGCGCGCG	18S, ITS1, 5.8S, ITS2, 28S rRNA；foetus；suis；augusta；sp.；mobilensis；nonconforma；
3	ATCTCTTTGATCCTAACATTGTAGCGCGCGTGCAGCCCAGAGCATCTAAAG	18S, ITS1, 5.8S, ITS2, 28S rRNA；foetus；suis；augusta；sp.；mobilensis；nonconforma；
1	ATGACTGACAGGCTTCGGGTCTTTCAGGATATGACTTTTGGTGGTGCATGG	18S, ITS1, 5.8S, ITS2, 28S rRNA；foetus；suis；augusta；sp.；mobilensis；nonconforma；
1	ATGGAATTACCGCAGCTGCTGGCACCAGACTGGCCCTCTGCTAGGTTTCAC	18S, ITS1, 5.8S, ITS2, 28S rRNA；foetus；suis；augusta；sp.；mobilensis；nonconforma；
3	ATTCAACGCGCGCTGTTGACACGCATTTACAAGGGATTCCTGGTTCATGAG	18S, ITS1, 5.8S, ITS2, 28S rRNA；foetus；suis；augusta；sp.；mobilensis；nonconforma；
15	CAAAGGGCAGGGACGTATTCAACGCGCGCTGTTGACACGCATTTACAAGGG	18S, ITS1, 5.8S, ITS2, 28S rRNA；foetus；suis；augusta；sp.；mobilensis；nonconforma；
1	CAACGAAACTGCGAACAGCTCATTAACACGCTCAGAATCTACTTGGTGGCG	18S, ITS1, 5.8S, ITS2, 28S rRNA；foetus；suis；augusta；sp.；mobilensis；nonconforma；
2	CAACTTTTCCACTGTTTCTCAACTCAGTGAAACAATCGCATGTATTAGCAC	18S, ITS1, 5.8S, ITS2, 28S rRNA；foetus；suis；augusta；sp.；mobilensis；nonconforma；
32	CAAGGAAGCACACTTCGGTCATAGATTAAGCCATGCAAGTGTTAGTTCAGG	18S, ITS1, 5.8S, ITS2, 28S rRNA；foetus；suis；augusta；sp.；mobilensis；nonconforma；
1	CAAGGGCAGGGACGTATTCAACGCGCGCTGTTGACACGCATTTACAAGGGA	18S, ITS1, 5.8S, ITS2, 28S rRNA；foetus；suis；augusta；sp.；mobilensis；nonconforma；
1	CACCAAGTAGATTCTGAGCGTGTTAATGAGCTGTTCGCAGTTTAGTTGCCT	18S, ITS1, 5.8S, ITS2, 28S rRNA；foetus；suis；augusta；sp.；mobilensis；nonconforma；
2	CACCAAGTAGATTCTGAGCGTGTTAATGAGCTGTTCGCAGTTTCGTTGCCT	18S, ITS1, 5.8S, ITS2, 28S rRNA；foetus；suis；augusta；sp.；mobilensis；nonconforma；
1	CACGGGGAAACTTACCAGGACCAGATGTTTTTAATGACTGACAGGCTTCGG	18S, ITS1, 5.8S, ITS2, 28S rRNA；foetus；suis；augusta；sp.；mobilensis；nonconforma；
2	CAGCAGTAATTCTGGTGCTAATACATGCGATTGTTTCACTGAGTTGAGAAA	18S, ITS1, 5.8S, ITS2, 28S rRNA；foetus；suis；augusta；sp.；mobilensis；nonconforma；
1	CAGCATCTCTTTGATCCTAACATTGTAGCGCGCGTGCAGCCCAGAGCATCT	18S, ITS1, 5.8S, ITS2, 28S rRNA；foetus；suis；augusta；sp.；mobilensis；nonconforma；
2	CAGGAATCCCTTGTAAATGCGTGTCAACAGCGCGCGTTGAATACGTCCCTG	18S, ITS1, 5.8S, ITS2, 28S rRNA；foetus；suis；augusta；sp.；mobilensis；nonconforma；
19	CAGGACCAGATGTTTTTAATGACTGACAGGCTTCGGGTCTTTCAGGATATG	18S, ITS1, 5.8S, ITS2, 28S rRNA；foetus；suis；augusta；sp.；mobilensis；nonconforma；
5	CAGGCAACGAAACTGCGAACAGCTCATTAACACGCTCAGAATCTACTTGGT	18S, ITS1, 5.8S, ITS2, 28S rRNA；foetus；suis；augusta；sp.；mobilensis；nonconforma；
5	CAGGCTTCGGGTCTTTCAGGATATGACTTTTGGTGGTGCATGGCCGTTGGT	18S, ITS1, 5.8S, ITS2, 28S rRNA；foetus；suis；augusta；sp.；mobilensis；nonconforma；
1	CAGGGACGTATTCAACGCACGCTGTTGACACGCATTTACAAGGGATTCCTG	18S, ITS1, 5.8S, ITS2, 28S rRNA；foetus；suis；augusta；sp.；mobilensis；nonconforma；
3	CAGGGACGTATTCAACGCGCGCTGTTGACACGCATTTACAAGGGATTCCTG	18S, ITS1, 5.8S, ITS2, 28S rRNA；foetus；suis；augusta；sp.；mobilensis；nonconforma；
2	CAGTAATTCTGGTGCTAATACATGCGATTGTTTCACTGAGTTGAGAAACAG	18S, ITS1, 5.8S, ITS2, 28S rRNA；foetus；suis；augusta；sp.；mobilensis；nonconforma；
1	CATCTCTTTGATCCTAACATTGTAGCGCGCGTGCAGCCCAGAGCATCTAAA	18S, ITS1, 5.8S, ITS2, 28S rRNA；foetus；suis；augusta；sp.；mobilensis；nonconforma；
1	CATGAACCAGGAATCCCTTGTAAATGCGTGTCAACAGCGCGCGTTGAATAC	18S, ITS1, 5.8S, ITS2, 28S rRNA；foetus；suis；augusta；sp.；mobilensis；nonconforma；
2	CCACCAAGTAGATTCTGAGCGTGTTAATGAGCTGTTCGCAGTTTCGTTGCC	18S, ITS1, 5.8S, ITS2, 28S rRNA；foetus；suis；augusta；sp.；mobilensis；nonconforma；
2	CCACTGTTTCTCAACTCAGTGAAACAATCGCATGTATTAGCACCAGAATTA	18S, ITS1, 5.8S, ITS2, 28S rRNA；foetus；suis；augusta；sp.；mobilensis；nonconforma；
26	CCAGGACCAGATGTTTTTAATGACTGACAGGCTTCGGGTCTTTCAGGATAT	18S, ITS1, 5.8S, ITS2, 28S rRNA；foetus；suis；augusta；sp.；mobilensis；nonconforma；
1	CCATGCAAGTGTCAGTTCAGGCAACGAAACTGCGAACAGCTCATTAACACG	18S, ITS1, 5.8S, ITS2, 28S rRNA；foetus；suis；augusta；sp.；mobilensis；nonconforma；
1	CCCGAAGCCTGTCAGTCATTAAAAACATCTGGTCCTGGTAAGTTTCCCCGT	18S, ITS1, 5.8S, ITS2, 28S rRNA；foetus；suis；augusta；sp.；mobilensis；nonconforma；
1	CCGGTGTGTACAAAGGGCAGGGACGTATTCAACGCGCGCTGTTGACACGCA	18S, ITS1, 5.8S, ITS2, 28S rRNA；foetus；suis；augusta；sp.；mobilensis；nonconforma；
4	CCGTTACCTTGTTACGACTTCTCCTTCCTCTAGATAACGTGATTTAATTAC	18S, ITS1, 5.8S, ITS2, 28S rRNA；foetus；suis；augusta；sp.；mobilensis；nonconforma；
1	CCTAGCAGAGGGCCAGTCTGGTGTCAGCAGCTGCGGTAATTCCAGCTCTGC	18S, ITS1, 5.8S, ITS2, 28S rRNA；foetus；suis；augusta；sp.；mobilensis；nonconforma；
8	CCTTTAGATGCTCTGGGCTGCACGCGCGCTACAATGTTAGGATCAAAGAGA	18S, ITS1, 5.8S, ITS2, 28S rRNA；foetus；suis；augusta；sp.；mobilensis；nonconforma；
7	CGAAACTGCGAACAGCTCATTAACACGCTCAGAATCTACTTGGTGGCGACC	18S, ITS1, 5.8S, ITS2, 28S rRNA；foetus；suis；augusta；sp.；mobilensis；nonconforma；
1	CGAACAGCTCATTAACACGCTCAGAATCTACTTGGTGGCGACCTTTCAGGT	18S, ITS1, 5.8S, ITS2, 28S rRNA；foetus；suis；augusta；sp.；mobilensis；nonconforma；
10	CGCATTTACAAGGGATTCCTGGTTCATGAGAATGATTACAATCCTCAATCC	18S, ITS1, 5.8S, ITS2, 28S rRNA；foetus；suis；augusta；sp.；mobilensis；nonconforma；
1	CGCGCTGTTGACACGCATTTACAAGGGATTCCTGGTTCATGAGAATGATTA	18S, ITS1, 5.8S, ITS2, 28S rRNA；foetus；suis；augusta；sp.；mobilensis；nonconforma；
1	CGCGGTGTGTACAAAGGGCAGGGACGTATTCAACGCGCGCTGTTGACACGC	18S, ITS1, 5.8S, ITS2, 28S rRNA；foetus；suis；augusta；sp.；mobilensis；nonconforma；
1	CGCGTTGAATACGTCCCTGCCCTTTGTACACACCGCCCGTCGCTCCTACCG	18S, ITS1, 5.8S, ITS2, 28S rRNA；foetus；suis；augusta；sp.；mobilensis；nonconforma；
1	CGGCGGTGTGTACAAAGGGCAGGGACGTATTCAACGCGCGCTGTTGACACG	18S, ITS1, 5.8S, ITS2, 28S rRNA；foetus；suis；augusta；sp.；mobilensis；nonconforma；
2	CGGGCAGGGACGTATTCAACGCGCGCTGTTGACACGCATTTACAAGGGATT	18S, ITS1, 5.8S, ITS2, 28S rRNA；foetus；suis；augusta；sp.；mobilensis；nonconforma；
1	CGGGGAAACTTACCAGGACCAGATGTTTTTAATGACTGACAGGCTTCGGGT	18S, ITS1, 5.8S, ITS2, 28S rRNA；foetus；suis；augusta；sp.；mobilensis；nonconforma；
1	CGTTCGCCATGAAATAGATCTACCCCCGGTGGCTCTCATTGATCTTACCAA	18S, ITS1, 5.8S, ITS2, 28S rRNA；foetus；suis；augusta；sp.；mobilensis；nonconforma；
1	CGTTGTGTACAAAGGGCAGGGACGTATTCAACGCGCGCTGTTGACACGCAT	18S, ITS1, 5.8S, ITS2, 28S rRNA；foetus；suis；augusta；sp.；mobilensis；nonconforma；
2	CTAATACATGCGATTGTTTCACTGAGTTGAGAAACAGTGGAAAAGTTGACC	18S, ITS1, 5.8S, ITS2, 28S rRNA；foetus；suis；augusta；sp.；mobilensis；nonconforma；
12	CTACCCTCTTCCTCCTGCTTGATACGCAGGGAGTCCCAATTAGAACTCTAT	18S, ITS1, 5.8S, ITS2, 28S rRNA；foetus；suis；augusta；sp.；mobilensis；nonconforma；
2	CTACCGTTACCTTGTTACGACTTCTCCTTCCTCTAGATAACGTGATTTAAT	18S, ITS1, 5.8S, ITS2, 28S rRNA；foetus；suis；augusta；sp.；mobilensis；nonconforma；
1	CTAGGTAGGCTATCACGGGTAACGGGCGGTTACCGTCGGACTGCCGGAGAA	18S, ITS1, 5.8S, ITS2, 28S rRNA；foetus；suis；augusta；sp.；mobilensis；nonconforma；
3	CTCAACTCAGTGAAACAATCGCATGTATTAGCACCAGAATTACTGCTGCTA	18S, ITS1, 5.8S, ITS2, 28S rRNA；foetus；suis；augusta；sp.；mobilensis；nonconforma；
1	CTCATGAACCAGGAATCCCTTGTAAATGCGTGTCAACAGCGCGCGTTGAAT	18S, ITS1, 5.8S, ITS2, 28S rRNA；foetus；suis；augusta；sp.；mobilensis；nonconforma；
6	CTCTTTGATCCTAACATTGTAGCGCGCGTGCAGCCCAGAGCATCTAAAGGA	18S, ITS1, 5.8S, ITS2, 28S rRNA；foetus；suis；augusta；sp.；mobilensis；nonconforma；
6	CTGCGAACAGCTCATTAACACGCTCAGAATCTACTTGGTGGCGACCTTTCA	18S, ITS1, 5.8S, ITS2, 28S rRNA；foetus；suis；augusta；sp.；mobilensis；nonconforma；
5	CTGGAATTACCGCAGCTGCTGGCACCAGACTGGCCCTCTGCTAGGTTTCAC	18S, ITS1, 5.8S, ITS2, 28S rRNA；foetus；suis；augusta；sp.；mobilensis；nonconforma；
1	CTGGTGCTAATACATGCGATTGTTTCACTGAGTTGAGAAACAGTGGAAAAG	18S, ITS1, 5.8S, ITS2, 28S rRNA；foetus；suis；augusta；sp.；mobilensis；nonconforma；
26	CTTACCAGGACCAGATGTTTTTAATGACTGACAGGCTTCGGGTCTTTCAGG	18S, ITS1, 5.8S, ITS2, 28S rRNA；foetus；suis；augusta；sp.；mobilensis；nonconforma；
4	CTTCGGGTCTTTCAGGATATGACTTTTGGTGGTGCATGGCCGTTGGTGGTG	18S, ITS1, 5.8S, ITS2, 28S rRNA；foetus；suis；augusta；sp.；mobilensis；nonconforma；
1	CTTGTAAAAGCGTGTCAACAGCGCGCGTTGAATACGTCCCTGCCCTTTGTA	18S, ITS1, 5.8S, ITS2, 28S rRNA；foetus；suis；augusta；sp.；mobilensis；nonconforma；
10	CTTGTAAATGCGTGTCAACAGCGCGCGTTGAATACGTCCCTGCCCTTTGTA	18S, ITS1, 5.8S, ITS2, 28S rRNA；foetus；suis；augusta；sp.；mobilensis；nonconforma；
5	CTTTAGATGCTCTGGGCTGCACGCGCGCTACAATGTTAGGATCAAAGAGAT	18S, ITS1, 5.8S, ITS2, 28S rRNA；foetus；suis；augusta；sp.；mobilensis；nonconforma；
19	CTTTGATCCTAACATTGTAGCGCGCGTGCAGCCCAGAGCATCTAAAGGACA	18S, ITS1, 5.8S, ITS2, 28S rRNA；foetus；suis；augusta；sp.；mobilensis；nonconforma；
1	CTTTTCCACTGTTTCTCAACTCAGTGAAACAATCGCATGTATTAGCACCAG	18S, ITS1, 5.8S, ITS2, 28S rRNA；foetus；suis；augusta；sp.；mobilensis；nonconforma；
4	GAAACCTAGCAGAGGGCCAGTCTGGTGCCAGCAGCTGCGGTAATTCCAGCT	18S, ITS1, 5.8S, ITS2, 28S rRNA；foetus；suis；augusta；sp.；mobilensis；nonconforma；
3	GAAACTGCGAACAGCTCATTAACACGCTCAGAATCTACTTGGTGGCGACCT	18S, ITS1, 5.8S, ITS2, 28S rRNA；foetus；suis；augusta；sp.；mobilensis；nonconforma；
2	GAAACTTACCAGGACCAGATGTTTTTAATGACTGACAGGCTTCGGGTCTTT	18S, ITS1, 5.8S, ITS2, 28S rRNA；foetus；suis；augusta；sp.；mobilensis；nonconforma；
1	GAATCCCTTGTAAATGCGTGTCAACAGCGCGCGTTGAATACGTCCCTGCCC	18S, ITS1, 5.8S, ITS2, 28S rRNA；foetus；suis；augusta；sp.；mobilensis；nonconforma；
2	GACAGGCTTCGGGTCTTTCAGGATATGACTTTTGGTGGTGCATGGCCGTTG	18S, ITS1, 5.8S, ITS2, 28S rRNA；foetus；suis；augusta；sp.；mobilensis；nonconforma；
1	GACCAAGTAGATTCTGAGCGTGTTAATGAGCTGTTCGCAGTTTCGTTGCCT	18S, ITS1, 5.8S, ITS2, 28S rRNA；foetus；suis；augusta；sp.；mobilensis；nonconforma；
2	GACGTATTCAACGCGCGCTGTTGACACGCATTTACAAGGGATTCCTGGTTC	18S, ITS1, 5.8S, ITS2, 28S rRNA；foetus；suis；augusta；sp.；mobilensis；nonconforma；
1	GATGATTTCACCGAGTCATCCAATCGGTAGGAGCGACGGGCGGTGTGTACA	18S, ITS1, 5.8S, ITS2, 28S rRNA；foetus；suis；augusta；sp.；mobilensis；nonconforma；
1	GCCACCAAGTAGATTCTGAGCGTGTTAATGAGCTGTTCGCAGTTTCGTTGC	18S, ITS1, 5.8S, ITS2, 28S rRNA；foetus；suis；augusta；sp.；mobilensis；nonconforma；
2	GCGAACAGCTCATTAACACGCTCAGAATCTACTTGGTGGCGACCTTTCAGG	18S, ITS1, 5.8S, ITS2, 28S rRNA；foetus；suis；augusta；sp.；mobilensis；nonconforma；
1	GCGACGGGCGGTGTGTACAAAGGGCAGGCACGTATTCAACGCGCGCTGTTG	18S, ITS1, 5.8S, ITS2, 28S rRNA；foetus；suis；augusta；sp.；mobilensis；nonconforma；
2	GCGCGCTGTTGACACGCATTTACAAGGGATTCCTGGTTCATGAGAATGATT	18S, ITS1, 5.8S, ITS2, 28S rRNA；foetus；suis；augusta；sp.；mobilensis；nonconforma；
1	GCGGTGTGTACAAAGGGCAGGGACGGATTCAACGCGCGCTGTTGACACGCA	18S, ITS1, 5.8S, ITS2, 28S rRNA；foetus；suis；augusta；sp.；mobilensis；nonconforma；
1	GCGGTGTGTACAAAGGGCAGGGACGTATTCAACGCGCGATGTTGACACGCA	18S, ITS1, 5.8S, ITS2, 28S rRNA；foetus；suis；augusta；sp.；mobilensis；nonconforma；
6	GCGGTGTGTACAAAGGGCAGGGACGTATTCAACGCGCGCTGTTGACACGCA	18S, ITS1, 5.8S, ITS2, 28S rRNA；foetus；suis；augusta；sp.；mobilensis；nonconforma；
1	GCTAATACATGCGATTGTTTCACTGAGTTGAGAAACAGTGGAAAAGTTGAC	18S, ITS1, 5.8S, ITS2, 28S rRNA；foetus；suis；augusta；sp.；mobilensis；nonconforma；
4	GCTACCCTCTTCCTCCTGCTTGATACGCAGGGAGTCCCAATTAGAACTCTA	18S, ITS1, 5.8S, ITS2, 28S rRNA；foetus；suis；augusta；sp.；mobilensis；nonconforma；
1	GCTGGAATTACCGCAGCTGCTGGCACCAGACTGGCCCTCTGCTAGGTTTCA	18S, ITS1, 5.8S, ITS2, 28S rRNA；foetus；suis；augusta；sp.；mobilensis；nonconforma；
2	GCTTCGGGTCTTTCAGGATATGACTTTTGGTGGTGCATGGCCGTTGGTGGT	18S, ITS1, 5.8S, ITS2, 28S rRNA；foetus；suis；augusta；sp.；mobilensis；nonconforma；
6	GGAAACTTACCAGGACCAGATGTTTTTAATGACTGACAGGCTTCGGGTCTT	18S, ITS1, 5.8S, ITS2, 28S rRNA；foetus；suis；augusta；sp.；mobilensis；nonconforma；
1	GGAAGCACACTTAGGTCATAGATTAAGCCATGCAAGTGTTAGTTCAGGCAA	18S, ITS1, 5.8S, ITS2, 28S rRNA；foetus；suis；augusta；sp.；mobilensis；nonconforma；
2	GGAAGCACACTTCGGTCATAGATTAAGCCATGCAAGTGTTAGTTCAGGCAA	18S, ITS1, 5.8S, ITS2, 28S rRNA；foetus；suis；augusta；sp.；mobilensis；nonconforma；
4	GGAATCCCTTGTAAATGCGTGTCAACAGCGCGCGTTGAATACGTCCCTGCC	18S, ITS1, 5.8S, ITS2, 28S rRNA；foetus；suis；augusta；sp.；mobilensis；nonconforma；
1	GGCAAGTGTTAGTTCAGGCAACGAAACTGCGAACAGCTCATTAACACGCTC	18S, ITS1, 5.8S, ITS2, 28S rRNA；foetus；suis；augusta；sp.；mobilensis；nonconforma；
1	GGCAGGGACGTATTCAACGCGCGCTGTTGACACGCATTTACAAGGGATTCC	18S, ITS1, 5.8S, ITS2, 28S rRNA；foetus；suis；augusta；sp.；mobilensis；nonconforma；
3	GGCGGTGTGTACAAAGGGCAGGGACGTATTCAACGCGCGCTGTTGACACGC	18S, ITS1, 5.8S, ITS2, 28S rRNA；foetus；suis；augusta；sp.；mobilensis；nonconforma；
4	GGGAAACTTACCAGGACCAGATGTTTTTAATGACTGACAGGCTTCGGGTCT	18S, ITS1, 5.8S, ITS2, 28S rRNA；foetus；suis；augusta；sp.；mobilensis；nonconforma；
4	GGGACGTATTCAACGCGCGCTGTTGACACGCATTTACAAGGGATTCCTGGT	18S, ITS1, 5.8S, ITS2, 28S rRNA；foetus；suis；augusta；sp.；mobilensis；nonconforma；
3	GGGCAGGGACGTATTCAACGCGCGCTGTTGACACGCATTTACAAGGGATTC	18S, ITS1, 5.8S, ITS2, 28S rRNA；foetus；suis；augusta；sp.；mobilensis；nonconforma；
1	GGGCAGTGTGTACAAAGGGCAGGGACGTATTCAACGCGCGCTGTTGACACG	18S, ITS1, 5.8S, ITS2, 28S rRNA；foetus；suis；augusta；sp.；mobilensis；nonconforma；
4	GGGCGGTGTGTACAAAGGGCAGGGACGTATTCAACGCGCGCTGTTGACACG	18S, ITS1, 5.8S, ITS2, 28S rRNA；foetus；suis；augusta；sp.；mobilensis；nonconforma；
2	GGGGAAACTTACCAGGACCAGATGTTTTTAATGACTGACAGGCTTCGGGTC	18S, ITS1, 5.8S, ITS2, 28S rRNA；foetus；suis；augusta；sp.；mobilensis；nonconforma；
1	GGGTCTTTCAGGATATGACTTTTGGTGGTGCATGGCCGTTGGTGGTGCGTG	18S, ITS1, 5.8S, ITS2, 28S rRNA；foetus；suis；augusta；sp.；mobilensis；nonconforma；
1	GGTAGGGACGTATTCAACGCGCGCTGTTGACACGCATTTACAAGGGATTCC	18S, ITS1, 5.8S, ITS2, 28S rRNA；foetus；suis；augusta；sp.；mobilensis；nonconforma；
1	GGTGCTAATACATGCGATTGTTTCACTGAGTTGAGAAACAGTGGAAAAGTT	18S, ITS1, 5.8S, ITS2, 28S rRNA；foetus；suis；augusta；sp.；mobilensis；nonconforma；
9	GGTGTGTACAAAGGGCAGGGACGTATTCAACGCGCGCTGTTGACACGCATT	18S, ITS1, 5.8S, ITS2, 28S rRNA；foetus；suis；augusta；sp.；mobilensis；nonconforma；
2	GTAATTCTGGTGCTAATACATGCGATTGTTTCACTGAGTTGAGAAACAGTG	18S, ITS1, 5.8S, ITS2, 28S rRNA；foetus；suis；augusta；sp.；mobilensis；nonconforma；
9	GTACAAAGGGCAGGGACGTATTCAACGCGCGCTGTTGACACGCATTTACAA	18S, ITS1, 5.8S, ITS2, 28S rRNA；foetus；suis；augusta；sp.；mobilensis；nonconforma；
7	GTCAACTTTTCCACTGTTTCTCAACTCAGTGAAACAATCGCATGTATTAGC	18S, ITS1, 5.8S, ITS2, 28S rRNA；foetus；suis；augusta；sp.；mobilensis；nonconforma；
1	GTCCGATAATTTCACCGAGTCATCCAATCGGTAGAAGCGACGGGCGGTGTG	18S, ITS1, 5.8S, ITS2, 28S rRNA；foetus；suis；augusta；sp.；mobilensis；nonconforma；
2	GTCCTTTAGATGCTCTGGGCTGCACGCGCGCTACAATGTTAGGATCAAAGA	18S, ITS1, 5.8S, ITS2, 28S rRNA；foetus；suis；augusta；sp.；mobilensis；nonconforma；
2	GTCGCCACCAAGTAGATTCTGAGCGTGTTAATGAGCTGTTCGCAGTTTCGT	18S, ITS1, 5.8S, ITS2, 28S rRNA；foetus；suis；augusta；sp.；mobilensis；nonconforma；
1	GTGAAACCTAGCAGAGGGCCAGTCTGGGGCCAGCAGCTGCGGTAATTCCAG	18S, ITS1, 5.8S, ITS2, 28S rRNA；foetus；suis；augusta；sp.；mobilensis；nonconforma；
1	GTGAAACCTAGCAGAGGGCCAGTCTGGTGCCAGCAGCTGAGGTAATTCCAG	18S, ITS1, 5.8S, ITS2, 28S rRNA；foetus；suis；augusta；sp.；mobilensis；nonconforma；
8	GTGAAACCTAGCAGAGGGCCAGTCTGGTGCCAGCAGCTGCGGTAATTCCAG	18S, ITS1, 5.8S, ITS2, 28S rRNA；foetus；suis；augusta；sp.；mobilensis；nonconforma；
1	GTGAAACCTAGCAGAGGGCGAGTCTGGTGCCAGCAGCTGCGGTAATTCCAG	18S, ITS1, 5.8S, ITS2, 28S rRNA；foetus；suis；augusta；sp.；mobilensis；nonconforma；
1	GTGCAAGTGTTAGTTCAGGCAACGAAACTGCGAACAGCTCATTAACACGCT	18S, ITS1, 5.8S, ITS2, 28S rRNA；foetus；suis；augusta；sp.；mobilensis；nonconforma；
5	GTGTACAAAGGGCAGGGACGTATTCAACGCGCGCTGTTGACACGCATTTAC	18S, ITS1, 5.8S, ITS2, 28S rRNA；foetus；suis；augusta；sp.；mobilensis；nonconforma；
5	GTGTGTACAAAGGGCAGGGACGTATTCAACGCGCGCTGTTGACACGCATTT	18S, ITS1, 5.8S, ITS2, 28S rRNA；foetus；suis；augusta；sp.；mobilensis；nonconforma；
1	GTTACCTTGTTACGACTTCTCCTTCCTCTAGATAACGTGATTTAATTACCT	18S, ITS1, 5.8S, ITS2, 28S rRNA；foetus；suis；augusta；sp.；mobilensis；nonconforma；
3	GTTCAGGCAACGAAACTGCGAACAGCTCATTAACACGCTCAGAATCTACTT	18S, ITS1, 5.8S, ITS2, 28S rRNA；foetus；suis；augusta；sp.；mobilensis；nonconforma；
1	TACAAAGGGCAGGGACGTATTCAACGCGCGCTGTTGACACGCATTTACAAG	18S, ITS1, 5.8S, ITS2, 28S rRNA；foetus；suis；augusta；sp.；mobilensis；nonconforma；
4	TACCAGGACCAGATGTTTTTAATGACTGACAGGCTTCGGGTCTTTCAGGAT	18S, ITS1, 5.8S, ITS2, 28S rRNA；foetus；suis；augusta；sp.；mobilensis；nonconforma；
1	TAGATGCTCTGGGCTGCACGCGCGCTACAATGTTAGGATCAAAGAGATGCT	18S, ITS1, 5.8S, ITS2, 28S rRNA；foetus；suis；augusta；sp.；mobilensis；nonconforma；
1	TAGCAGCAGTAATTCTGGTGCTAATACATGCGATTGTTTCACTGAGTTGAG	18S, ITS1, 5.8S, ITS2, 28S rRNA；foetus；suis；augusta；sp.；mobilensis；nonconforma；
1	TATTCAACGCGCGCTGTTGACACGCATTTACAAGGGATTCCTGGTTCATGA	18S, ITS1, 5.8S, ITS2, 28S rRNA；foetus；suis；augusta；sp.；mobilensis；nonconforma；
1	TCACCGAGTCATCCAATCGGTAGGAGCGACGGGCGGAGTGTACAAAGGGCA	18S, ITS1, 5.8S, ITS2, 28S rRNA；foetus；suis；augusta；sp.；mobilensis；nonconforma；
1	TCAGGCAACGAAACTGCGAACAGCTCATTAACACGCTCAGAATCTACTTGG	18S, ITS1, 5.8S, ITS2, 28S rRNA；foetus；suis；augusta；sp.；mobilensis；nonconforma；
1	TCATGAACCAGGAATCCCTTGTAAATGCGTGTCAACAGCGCGCGTTGAATA	18S, ITS1, 5.8S, ITS2, 28S rRNA；foetus；suis；augusta；sp.；mobilensis；nonconforma；
2	TCGGGTCTTTCAGGATATGACTTTTGGTGGTGCATGGCCGTTGGTGGTGCG	18S, ITS1, 5.8S, ITS2, 28S rRNA；foetus；suis；augusta；sp.；mobilensis；nonconforma；
2	TCTCAACTCAGTGAAACAATCGCATGTATTAGCACCAGAATTACTGCTGCT	18S, ITS1, 5.8S, ITS2, 28S rRNA；foetus；suis；augusta；sp.；mobilensis；nonconforma；
1	TCTGGTGCTAATACATGCGATTGTTTCACTGAGTTGAGAAACAGTGGAAAA	18S, ITS1, 5.8S, ITS2, 28S rRNA；foetus；suis；augusta；sp.；mobilensis；nonconforma；
1	TCTTTGATCCTAACATTGTAGCGCGCGTGCAGCCCAGAGCATCTAAAGGAC	18S, ITS1, 5.8S, ITS2, 28S rRNA；foetus；suis；augusta；sp.；mobilensis；nonconforma；
1	TGACAGGCTTCGGGTCTTTCAGGATATGACTTTTGGTGGTGCATGGCCGTT	18S, ITS1, 5.8S, ITS2, 28S rRNA；foetus；suis；augusta；sp.；mobilensis；nonconforma；
1	TGCGAACAGCTCATTAACACGCTCAGAATCTACTTGGTGGCGACCTTTCAG	18S, ITS1, 5.8S, ITS2, 28S rRNA；foetus；suis；augusta；sp.；mobilensis；nonconforma；
1	TGCTAATACATGCGATTGTTTCACTGAGTTGAGAAACAGTGGAAAAGTTGA	18S, ITS1, 5.8S, ITS2, 28S rRNA；foetus；suis；augusta；sp.；mobilensis；nonconforma；
1	TGGTGCTAATACATGCGATTGTTTCACTGAGTTGAGAAACAGTGGAAAAGT	18S, ITS1, 5.8S, ITS2, 28S rRNA；foetus；suis；augusta；sp.；mobilensis；nonconforma；
1	TGTAAATGCGTGTCAACAGCGCGCGTTGAATACGTCCCTGCCCTTTGTACA	18S, ITS1, 5.8S, ITS2, 28S rRNA；foetus；suis；augusta；sp.；mobilensis；nonconforma；
1	TGTCCTTTAGATGCTCTGGGCTGCACGCGCGCTACAATGTTAGGATCAAAG	18S, ITS1, 5.8S, ITS2, 28S rRNA；foetus；suis；augusta；sp.；mobilensis；nonconforma；
1	TGTGTACAAAGGGCAGGGACGTATTCAACGCGCGCTATTGACACGCATTTA	18S, ITS1, 5.8S, ITS2, 28S rRNA；foetus；suis；augusta；sp.；mobilensis；nonconforma；
4	TGTGTACAAAGGGCAGGGACGTATTCAACGCGCGCTGTTGACACGCATTTA	18S, ITS1, 5.8S, ITS2, 28S rRNA；foetus；suis；augusta；sp.；mobilensis；nonconforma；
2	TTACCAGGACCAGATGTTTTTAATGACTGACAGGCTTCGGGTCTTTCAGGA	18S, ITS1, 5.8S, ITS2, 28S rRNA；foetus；suis；augusta；sp.；mobilensis；nonconforma；
1	TTCAGGCAACGAAACTGCGAACAGCTCATTAACACGCTCAGAATCTACTTG	18S, ITS1, 5.8S, ITS2, 28S rRNA；foetus；suis；augusta；sp.；mobilensis；nonconforma；
1	TTCGCCATGAAATAGATCTACCCCCGGTGGCTCTCATTGATCTTACCAAAG	18S, ITS1, 5.8S, ITS2, 28S rRNA；foetus；suis；augusta；sp.；mobilensis；nonconforma；
2	TTCGGGTCTTTCAGGATATGACTTTTGGTGGTGCATGGCCGTTGGTGGTGC	18S, ITS1, 5.8S, ITS2, 28S rRNA；foetus；suis；augusta；sp.；mobilensis；nonconforma；
1	TTGCTACCCTCTTCCTCCTGCTTGATACGCAGGGAGTCCCAATTAGAACTC	18S, ITS1, 5.8S, ITS2, 28S rRNA；foetus；suis；augusta；sp.；mobilensis；nonconforma；
1	TTTAGATGCTCTGGGCTGCACGCGCGCTACAATGTTAGGATCAAAGAGATG	18S, ITS1, 5.8S, ITS2, 28S rRNA；foetus；suis；augusta；sp.；mobilensis；nonconforma；
1	ACCAGGACCAGATGTTTTTAATGACTGACAGGCTTCGGGTCTTTCA	18S, ITS1, 5.8S, ITS2, 28S rRNA；foetus；suis；augusta；sp.；mobilensis；nonconforma；
1	AGCAGCAGTAATTCTGGTGCTAATACATGCGATTGTTTCACTGAGTTG	18S, ITS1, 5.8S, ITS2, 28S rRNA；foetus；suis；augusta；sp.；mobilensis；nonconforma；
1	CAAGGAAGCACACTTCGGTCATAGATTAAGCCATGCAAGTGTTAGTTCA	18S, ITS1, 5.8S, ITS2, 28S rRNA；foetus；suis；augusta；sp.；mobilensis；nonconforma；
1	CAGGACCAGATGTTTTTAATGACTGACAGGCTTCGGGTCTTTCAGGA	18S, ITS1, 5.8S, ITS2, 28S rRNA；foetus；suis；augusta；sp.；mobilensis；nonconforma；
3	CAGGCAACGAAACTGCGAACAGCTCATTAACACGCTCAGAATCTACTTGG	18S, ITS1, 5.8S, ITS2, 28S rRNA；foetus；suis；augusta；sp.；mobilensis；nonconforma；
1	CAGGCTTCGGGTCTTTCAGGATATGACTTTTGGTGGTGCATGGCCGTTGG	18S, ITS1, 5.8S, ITS2, 28S rRNA；foetus；suis；augusta；sp.；mobilensis；nonconforma；
1	CCAGGACCAGATGTTTTTAATGACTGACAGGCTTCGGGTCTTTC	18S, ITS1, 5.8S, ITS2, 28S rRNA；foetus；suis；augusta；sp.；mobilensis；nonconforma；
1	CGGGTCTTTCAGGATATGACTTTTGGTGGTGCATGGCCGTTGGTGGTGCG	18S, ITS1, 5.8S, ITS2, 28S rRNA；foetus；suis；augusta；sp.；mobilensis；nonconforma；
1	CGGTAATTTCACCGAGTCATCCAATCGGTAGGAGCGACGGGCG	18S, ITS1, 5.8S, ITS2, 28S rRNA；foetus；suis；augusta；sp.；mobilensis；nonconforma；
1	CTTTGATCCTAACATTGTAGCGCGCGTGCAGCCCAGAGCATCTAAAGGAC	18S, ITS1, 5.8S, ITS2, 28S rRNA；foetus；suis；augusta；sp.；mobilensis；nonconforma；
1	GACGTATTCAACGCGCGCTGTTGACACGCATTTACAAGGGATTCCTG	18S, ITS1, 5.8S, ITS2, 28S rRNA；foetus；suis；augusta；sp.；mobilensis；nonconforma；
1	GCAGCAGTAATTCTGGTGCTAATACATGCGATTGTTTCACTGAGTTG	18S, ITS1, 5.8S, ITS2, 28S rRNA；foetus；suis；augusta；sp.；mobilensis；nonconforma；
1	GCGAACAGCTCATTAACACGCTCAGAATCTACTTGGTGGCGACCTTTC	18S, ITS1, 5.8S, ITS2, 28S rRNA；foetus；suis；augusta；sp.；mobilensis；nonconforma；
1	GTGAAACCTAGCAGAGGGCCAGTCTGGTGCCAGCAGCTGCGGTAATTCCA	18S, ITS1, 5.8S, ITS2, 28S rRNA；foetus；suis；augusta；sp.；mobilensis；nonconforma；
1	TAAATGCGTGTCAACAGCGCGCGTTGAATACGTCCCTGCCCTTTGTACAC	18S, ITS1, 5.8S, ITS2, 28S rRNA；foetus；suis；augusta；sp.；mobilensis；nonconforma；
1	TTCGGGTCTTTCAGGATATGACTTTTGGTGGTGCATGGCCGTTGGTGGTG	18S, ITS1, 5.8S, ITS2, 28S rRNA；foetus；suis；augusta；sp.；mobilensis；nonconforma；
1	AAGCACACTTCGGTCATAGATTAAGCCATGCAAGTGTTAGTTCAGGCAAC	18S, ITS1, 5.8S, ITS2, 28S rRNA；foetus；suis；augusta；sp.；mobilensis；nonconforma；muris；
1	CGCGCATGCAGCCCAGAGCATCTAAAGGACATCACGGACCTGTTATTGCTA	18S, ITS1, 5.8S, ITS2, 28S rRNA；foetus；suis；augusta；sp.；mobilensis；nonconforma；muris；
4	GTTAGTTCAGGCAACGAAACTGCGAACAGCTCATTAACACGCTCAGAATCT	18S, ITS1, 5.8S, ITS2, 28S rRNA；foetus；suis；augusta；sp.；mobilensis；nonconforma；muris；
1	TGAGGATTGTAATCATTCTCATGAACCAGGAATCCCTTGTAAATGCGTGTC	18S, ITS1, 5.8S, ITS2, 28S rRNA；foetus；suis；augusta；sp.；mobilensis；nonconforma；muris；
1	AAAACATTCCACCGTTCGCCATGAAATAGATCTACCCCCGGGGG	18S, ITS1, 5.8S, ITS2, 28S rRNA；foetus；suis；augusta；sp.；mobilensis；nonconforma；muris；
1	AAACCCTCTAGGTAGATGCTTTCGCCTTCGTTTCTCTCTCATGGGTCAAAA	18S, ITS1, 5.8S, ITS2, 28S rRNA；foetus；suis；augusta；sp.；mobilensis；nonconforma；muris；
1	AAACGAAGGCAAAAGCATCTACCTAGAGGGTTTCTGTCGATCAAGGGCGAG	18S, ITS1, 5.8S, ITS2, 28S rRNA；foetus；suis；augusta；sp.；mobilensis；nonconforma；muris；
2	AAAGGACATCACGGACCTGTTATTGCTACCCTCTTCCTCCTGCTTGATACG	18S, ITS1, 5.8S, ITS2, 28S rRNA；foetus；suis；augusta；sp.；mobilensis；nonconforma；muris；
2	AACTACCCGGGTCTCTGATCCGGTTGGATACTCCTACTCTCGCCCTTGATC	18S, ITS1, 5.8S, ITS2, 28S rRNA；foetus；suis；augusta；sp.；mobilensis；nonconforma；muris；
2	AAGAGGGTAGCAATAACAGGTCCGTGATGTCCTTTAGATGCTCTGGGCTGC	18S, ITS1, 5.8S, ITS2, 28S rRNA；foetus；suis；augusta；sp.；mobilensis；nonconforma；muris；
4	AAGCACACTTCGGTCATAGATTAAGCCATGCAAGTGTTAGTTCAGGCAACG	18S, ITS1, 5.8S, ITS2, 28S rRNA；foetus；suis；augusta；sp.；mobilensis；nonconforma；muris；
1	AAGCAGGCGCGAAACTTACCCACTCGAGACTTTCGGAGGTGGTAATGACCA	18S, ITS1, 5.8S, ITS2, 28S rRNA；foetus；suis；augusta；sp.；mobilensis；nonconforma；muris；
2	AAGCATCTACCTAGAGGGTTTCTGTCGATCAAGGGCGAGAGTAGGAGTATC	18S, ITS1, 5.8S, ITS2, 28S rRNA；foetus；suis；augusta；sp.；mobilensis；nonconforma；muris；
4	AAGCCATGCAAGTGTTAGTTCAGGCAACGAAACTGCGAACAGCTCATTAAC	18S, ITS1, 5.8S, ITS2, 28S rRNA；foetus；suis；augusta；sp.；mobilensis；nonconforma；muris；
2	AAGCTCCACCCCTGGTGTGCCCTTCCGTCAATTCCTTCAAGTTTCAGCCTT	18S, ITS1, 5.8S, ITS2, 28S rRNA；foetus；suis；augusta；sp.；mobilensis；nonconforma；muris；
1	AAGGAATTGACGGAAGGGCACACCAGGGGTGGAGCTTGTGGCTTAATTTGA	18S, ITS1, 5.8S, ITS2, 28S rRNA；foetus；suis；augusta；sp.；mobilensis；nonconforma；muris；
2	AAGGCGAAAGCATCTACCTAGAGGGTTTCTGTCGATCAAGGGCGAGAGTAG	18S, ITS1, 5.8S, ITS2, 28S rRNA；foetus；suis；augusta；sp.；mobilensis；nonconforma；muris；
1	AATAACAGGTCCGTGATGTCCTTTAGATGCTCTGGGCTGCACGCGCGCTAC	18S, ITS1, 5.8S, ITS2, 28S rRNA；foetus；suis；augusta；sp.；mobilensis；nonconforma；muris；
1	AATGAGAGCCACCGGGGGTAGATCTATTTCATGGCGAACGGTGGAATGTTT	18S, ITS1, 5.8S, ITS2, 28S rRNA；foetus；suis；augusta；sp.；mobilensis；nonconforma；muris；
6	AATGTTTTGACCCATGAGAGAGAAACGAAGGCGAAAGCATCTACCTAGAGG	18S, ITS1, 5.8S, ITS2, 28S rRNA；foetus；suis；augusta；sp.；mobilensis；nonconforma；muris；
1	AATTCCAGCTCTGCGAGTTTGCTCCCATATTGTTGCAGTTAAAACGCTCGT	18S, ITS1, 5.8S, ITS2, 28S rRNA；foetus；suis；augusta；sp.；mobilensis；nonconforma；muris；
2	AATTCCTTCAAGTTTCAGCCTTGCGGTCGTAGTTCCCCCAGAGCCCAAGAA	18S, ITS1, 5.8S, ITS2, 28S rRNA；foetus；suis；augusta；sp.；mobilensis；nonconforma；muris；
21	ACAAGCTCCACCCCTGGTGTGCCCTTCCGTCAATTCCTTCAAGTTTCAGCC	18S, ITS1, 5.8S, ITS2, 28S rRNA；foetus；suis；augusta；sp.；mobilensis；nonconforma；muris；
1	ACACAAGCTCCACCCCTGGTGTGCCCTTCCGTCAATTCCTTCAAGTTTCAG	18S, ITS1, 5.8S, ITS2, 28S rRNA；foetus；suis；augusta；sp.；mobilensis；nonconforma；muris；
1	ACACTTCGGTCATAGATTAAGCCATGCAAGTGTTAGTTCAGGCAACGAAAC	18S, ITS1, 5.8S, ITS2, 28S rRNA；foetus；suis；augusta；sp.；mobilensis；nonconforma；muris；
1	ACAGCCTTGCGGTCGTAGTTCCCCCAGAGCCCAAGAACTATGATTTCTCCT	18S, ITS1, 5.8S, ITS2, 28S rRNA；foetus；suis；augusta；sp.；mobilensis；nonconforma；muris；
2	ACATTGTAGCGCGCGTGCAGCCCAGAGCATCTAAAGGACATCACGGACCTG	18S, ITS1, 5.8S, ITS2, 28S rRNA；foetus；suis；augusta；sp.；mobilensis；nonconforma；muris；
4	ACCGGATCAGAGACCCGGGTAGTTCCTACCTTAAACGATGCCGACAGGGGC	18S, ITS1, 5.8S, ITS2, 28S rRNA；foetus；suis；augusta；sp.；mobilensis；nonconforma；muris；
2	ACCGGGGGTAGATCTATTTCATGGCGAACGGTGGAATGTTTTGACCCATGA	18S, ITS1, 5.8S, ITS2, 28S rRNA；foetus；suis；augusta；sp.；mobilensis；nonconforma；muris；
3	ACCTGTCAAGCGTTGATTCAGATAACGAGCGAGATTATCGCCAATTAAATA	18S, ITS1, 5.8S, ITS2, 28S rRNA；foetus；suis；augusta；sp.；mobilensis；nonconforma；muris；
1	ACGAAGGCGAAAGCATCTACCTAGAGGGTTTCTGTCGATCAAGGGCGAGAG	18S, ITS1, 5.8S, ITS2, 28S rRNA；foetus；suis；augusta；sp.；mobilensis；nonconforma；muris；
1	ACGACCGCAAGGCTGAAACTTGAAGGAATTGACGGAAGGGCACACCAGGGG	18S, ITS1, 5.8S, ITS2, 28S rRNA；foetus；suis；augusta；sp.；mobilensis；nonconforma；muris；
1	ACGCATTTACAAGGGATTCCTGGTTCATGAGAATGATTACAATCCTCAATC	18S, ITS1, 5.8S, ITS2, 28S rRNA；foetus；suis；augusta；sp.；mobilensis；nonconforma；muris；
2	ACGGTGGAATGTTTTGACCCATGAGAGAGAAACGAAGGCGAAAGCATCTAC	18S, ITS1, 5.8S, ITS2, 28S rRNA；foetus；suis；augusta；sp.；mobilensis；nonconforma；muris；
1	ACTATATCCACGGGTAGCAGCAGGCGCGAAACTTACCCACTCGAGACTTTC	18S, ITS1, 5.8S, ITS2, 28S rRNA；foetus；suis；augusta；sp.；mobilensis；nonconforma；muris；
1	ACTGGTCATTACCACCTCCGAAAGTCTCGAGTGGGTAAGTTTCGCGCCTGC	18S, ITS1, 5.8S, ITS2, 28S rRNA；foetus；suis；augusta；sp.；mobilensis；nonconforma；muris；
2	AGAAATCATAGTTCTTGGGCTCTGGGGGAACTACGACCGCAAGGCTGAAAC	18S, ITS1, 5.8S, ITS2, 28S rRNA；foetus；suis；augusta；sp.；mobilensis；nonconforma；muris；
1	AGAACATCTAAAGGACATCACGGACCTGTTATTGCTACCCTCTTCCTCCTG	18S, ITS1, 5.8S, ITS2, 28S rRNA；foetus；suis；augusta；sp.；mobilensis；nonconforma；muris；
1	AGAGAAACGAAGGCGAAAGCAGCTACCTAGAGGGTTTCTGTCGATCAAGGG	18S, ITS1, 5.8S, ITS2, 28S rRNA；foetus；suis；augusta；sp.；mobilensis；nonconforma；muris；
10	AGAGAAACGAAGGCGAAAGCATCTACCTAGAGGGTTTCTGTCGATCAAGGG	18S, ITS1, 5.8S, ITS2, 28S rRNA；foetus；suis；augusta；sp.；mobilensis；nonconforma；muris；
1	AGAGACCCGGGTAGTTCCTACCTTAAACGATGCCGACAGGGGCTTGTCCTT	18S, ITS1, 5.8S, ITS2, 28S rRNA；foetus；suis；augusta；sp.；mobilensis；nonconforma；muris；
5	AGAGCATCTAAAGGACATCACGGACCTGTTATTGCTACCCTCTTCCTCCTG	18S, ITS1, 5.8S, ITS2, 28S rRNA；foetus；suis；augusta；sp.；mobilensis；nonconforma；muris；
1	AGATCTATTTCATGGCGAACGGTGGAATGTTTTGACCCATGAGAGAGAAAC	18S, ITS1, 5.8S, ITS2, 28S rRNA；foetus；suis；augusta；sp.；mobilensis；nonconforma；muris；
1	AGATTAAGCCATGCAAGTGTTAGTTCAGGCAACGAAACTGCGAACAGCTCA	18S, ITS1, 5.8S, ITS2, 28S rRNA；foetus；suis；augusta；sp.；mobilensis；nonconforma；muris；
8	AGCAAACTCGCAGAGCTGGAATTACCGCAGCTGCTGGCACCAGACTGGCCC	18S, ITS1, 5.8S, ITS2, 28S rRNA；foetus；suis；augusta；sp.；mobilensis；nonconforma；muris；
5	AGCACACTTCGGTCATAGATTAAGCCATGCAAGTGTTAGTTCAGGCAACGA	18S, ITS1, 5.8S, ITS2, 28S rRNA；foetus；suis；augusta；sp.；mobilensis；nonconforma；muris；
1	AGCAGAGGGCCAGTCTGGTGCCAGCAGCTTCGGTAATTCCAGCTCTGCGAG	18S, ITS1, 5.8S, ITS2, 28S rRNA；foetus；suis；augusta；sp.；mobilensis；nonconforma；muris；
1	AGCAGCTGCGGTAATTCCAGCTCTGCGAGTTTGCTCCCATATTGTTGCAGT	18S, ITS1, 5.8S, ITS2, 28S rRNA；foetus；suis；augusta；sp.；mobilensis；nonconforma；muris；
1	AGCAGGAGGAAGAGGGTAGCAATAACAGGTCCGTGATGTCCTTTAGATGCT	18S, ITS1, 5.8S, ITS2, 28S rRNA；foetus；suis；augusta；sp.；mobilensis；nonconforma；muris；
1	AGCATCTAAAGGACATCACGGACCTGTTATTGCTACCCTCTTCCTCCTGCT	18S, ITS1, 5.8S, ITS2, 28S rRNA；foetus；suis；augusta；sp.；mobilensis；nonconforma；muris；
2	AGCATCTACCTAGAGGGTTTCTGTCGATCAAGGGCGAGAGTAGGAGTATCC	18S, ITS1, 5.8S, ITS2, 28S rRNA；foetus；suis；augusta；sp.；mobilensis；nonconforma；muris；
1	AGCCCTTCCGTCAATTCCTTCAAGTTTCAGCCTTGCGGTCGTAGTTCCCCC	18S, ITS1, 5.8S, ITS2, 28S rRNA；foetus；suis；augusta；sp.；mobilensis；nonconforma；muris；
1	AGCCCTTGATCGACAGAAACCCTCTAGGTAGATGCTTTCGCCTTCGTTTCT	18S, ITS1, 5.8S, ITS2, 28S rRNA；foetus；suis；augusta；sp.；mobilensis；nonconforma；muris；
3	AGCGACTATATCCACGGGTAGCAGCAGGCGCGAAACTTACCCACTCGAGAC	18S, ITS1, 5.8S, ITS2, 28S rRNA；foetus；suis；augusta；sp.；mobilensis；nonconforma；muris；
1	AGCGCCTGCTGCTACCCGTGGATATAGTCGCTATCTCTCAGGCGCCTTCTC	18S, ITS1, 5.8S, ITS2, 28S rRNA；foetus；suis；augusta；sp.；mobilensis；nonconforma；muris；
1	AGCGGTCGTAGTTCCCCCAGAGCCCAAGAACTATGATTTCTCCTAAGGTCC	18S, ITS1, 5.8S, ITS2, 28S rRNA；foetus；suis；augusta；sp.；mobilensis；nonconforma；muris；
3	AGCTGCGGTAATTCCAGCTCTGCGAGTTTGCTCCCATATTGTTGCAGTTAA	18S, ITS1, 5.8S, ITS2, 28S rRNA；foetus；suis；augusta；sp.；mobilensis；nonconforma；muris；
1	AGGAACTACCCGGGTCTCTGATCCGGTTGGATACTCCTACTCTCGCCCTTG	18S, ITS1, 5.8S, ITS2, 28S rRNA；foetus；suis；augusta；sp.；mobilensis；nonconforma；muris；
1	AGGAATTGACGGAAGGGCACACCAGGGGTGGAGCTTGTGGCTTAATTTGAA	18S, ITS1, 5.8S, ITS2, 28S rRNA；foetus；suis；augusta；sp.；mobilensis；nonconforma；muris；
1	AGGACCTTAGGAGAAATCATAGTTCTTGGGCTCTGGGGGAACTACGACCGC	18S, ITS1, 5.8S, ITS2, 28S rRNA；foetus；suis；augusta；sp.；mobilensis；nonconforma；muris；
1	AGGAGAAATCATAGTTCTTGGGCTCTGGGGGAACTACGACCGCAAGGCTGA	18S, ITS1, 5.8S, ITS2, 28S rRNA；foetus；suis；augusta；sp.；mobilensis；nonconforma；muris；
3	AGGAGGAAGAGGGTAGCAATAACAGGTCCGTGATGTCCTTTAGATGCTCTG	18S, ITS1, 5.8S, ITS2, 28S rRNA；foetus；suis；augusta；sp.；mobilensis；nonconforma；muris；
1	AGGATATGACTTTTGGTGGTGCATGGCCGTTGGTGGTGCGTGGGTTGACCT	18S, ITS1, 5.8S, ITS2, 28S rRNA；foetus；suis；augusta；sp.；mobilensis；nonconforma；muris；
1	AGGCGAAAGCATCTACCTAGAGGGTTTCTGTCGATCAAGGGCGAGAGTAGG	18S, ITS1, 5.8S, ITS2, 28S rRNA；foetus；suis；augusta；sp.；mobilensis；nonconforma；muris；
2	AGGCGCGAAACTTACCCACTCGAGACTTTCGGAGGTGGTAATGACCAGTTA	18S, ITS1, 5.8S, ITS2, 28S rRNA；foetus；suis；augusta；sp.；mobilensis；nonconforma；muris；
1	AGGCGCGAAACTTACCCACTCGAGACTTTCGGAGGTGGTAATGACCGGTTA	18S, ITS1, 5.8S, ITS2, 28S rRNA；foetus；suis；augusta；sp.；mobilensis；nonconforma；muris；
1	AGGGATTCCTGGTTCATGAGAATGATTACAATCCTCAATCCCAACTACGTT	18S, ITS1, 5.8S, ITS2, 28S rRNA；foetus；suis；augusta；sp.；mobilensis；nonconforma；muris；
1	AGGGTCTTTACCTAGGTAGGCTATCACGGGTAACGGGCGGTTACCGTCGGA	18S, ITS1, 5.8S, ITS2, 28S rRNA；foetus；suis；augusta；sp.；mobilensis；nonconforma；muris；
1	AGTCGCTATCTCTCAGGCGCCTTCTCCGGCAGTCCGACGGTAACCGCCCGT	18S, ITS1, 5.8S, ITS2, 28S rRNA；foetus；suis；augusta；sp.；mobilensis；nonconforma；muris；
2	ATAACAGGTCCGTGATGTCCTTTAGATGCTCTGGGCTGCACGCGCGCTACA	18S, ITS1, 5.8S, ITS2, 28S rRNA；foetus；suis；augusta；sp.；mobilensis；nonconforma；muris；
1	ATAGATTAAGCCATGCAAGTGTTAGTTCAGGCAATGAAACTGCGAACAGCT	18S, ITS1, 5.8S, ITS2, 28S rRNA；foetus；suis；augusta；sp.；mobilensis；nonconforma；muris；
2	ATAGCGACTATATCCACGGGTAGCAGCAGGCGCGAAACTTACCCACTCGAG	18S, ITS1, 5.8S, ITS2, 28S rRNA；foetus；suis；augusta；sp.；mobilensis；nonconforma；muris；
1	ATCAAGCAGGAGGAAGAGGGTAGCAATAACAGGTCCGTGATGTCCTTTAGA	18S, ITS1, 5.8S, ITS2, 28S rRNA；foetus；suis；augusta；sp.；mobilensis；nonconforma；muris；
3	ATCAATGAGAGCCACCGGGGGTAGATCTATTTCATGGCGAACGGTGGAATG	18S, ITS1, 5.8S, ITS2, 28S rRNA；foetus；suis；augusta；sp.；mobilensis；nonconforma；muris；
1	ATCACGGACCTGTTATTGCTACCCTCTTCCTCCTGCTTGATACGCAGGGAG	18S, ITS1, 5.8S, ITS2, 28S rRNA；foetus；suis；augusta；sp.；mobilensis；nonconforma；muris；
2	ATCCAATCGGTAGGAGCGACGGGCGGTGTGTACAAAGGGCAGGGACGTATT	18S, ITS1, 5.8S, ITS2, 28S rRNA；foetus；suis；augusta；sp.；mobilensis；nonconforma；muris；
1	ATCCGGTTGGATACTCCTACTCTCGCCCTTGATCGACAGAAACCCTCTAGG	18S, ITS1, 5.8S, ITS2, 28S rRNA；foetus；suis；augusta；sp.；mobilensis；nonconforma；muris；
3	ATCGACAGAAACCCTCTAGGTAGATGCTTTCGCCTTCGTTTCTCTCTCATG	18S, ITS1, 5.8S, ITS2, 28S rRNA；foetus；suis；augusta；sp.；mobilensis；nonconforma；muris；
1	ATCGGTAGGAGCGACGGGCGGTGTGTACAAAGGGCAGGGACGTATTCAACG	18S, ITS1, 5.8S, ITS2, 28S rRNA；foetus；suis；augusta；sp.；mobilensis；nonconforma；muris；
1	ATCTAAAGGACATCACGGACCTGTTATTGCTACCCTCTTCCTCCTGCTTGA	18S, ITS1, 5.8S, ITS2, 28S rRNA；foetus；suis；augusta；sp.；mobilensis；nonconforma；muris；
3	ATCTACCTAGAGGGTTTCTGTCGATCAAGGGCGAGAGTAGGAGTATCCAAC	18S, ITS1, 5.8S, ITS2, 28S rRNA；foetus；suis；augusta；sp.；mobilensis；nonconforma；muris；
1	ATCTATTTCATGGCGAACGGTGGAATGTTTTGACCCATGAGAGAGAAACGA	18S, ITS1, 5.8S, ITS2, 28S rRNA；foetus；suis；augusta；sp.；mobilensis；nonconforma；muris；
4	ATCTGAATCAACGCTTGACAGGTCAACCCACGCACCACCAACGGCCATGCA	18S, ITS1, 5.8S, ITS2, 28S rRNA；foetus；suis；augusta；sp.；mobilensis；nonconforma；muris；
5	ATGCAAGTGTTAGTTCAGGCAACGAAACTGCGAACAGCTCATTAACACGCT	18S, ITS1, 5.8S, ITS2, 28S rRNA；foetus；suis；augusta；sp.；mobilensis；nonconforma；muris；
5	ATGGCCGTTGGTGGTGCGTGGGTTGACCTGTCAAGCGTTGATTCAGATAAC	18S, ITS1, 5.8S, ITS2, 28S rRNA；foetus；suis；augusta；sp.；mobilensis；nonconforma；muris；
1	ATGGCGAACGGTGGAATGTTTTGACCCATGAGAGAGAAACGAAGGCGAAAG	18S, ITS1, 5.8S, ITS2, 28S rRNA；foetus；suis；augusta；sp.；mobilensis；nonconforma；muris；
3	ATGGGAGCAAACTCGCAGAGCTGGAATTACCGCAGCTGCTGGCACCAGACT	18S, ITS1, 5.8S, ITS2, 28S rRNA；foetus；suis；augusta；sp.；mobilensis；nonconforma；muris；
2	ATGGGTCAAAACATTCCACCGTTCGCCATGAAATAGATCTACCCCCGGTGG	18S, ITS1, 5.8S, ITS2, 28S rRNA；foetus；suis；augusta；sp.；mobilensis；nonconforma；muris；
1	ATGTAACTGGTCATTACCACCTCCGAAAGTCTCGAGTGGGTAAGTTTCGCG	18S, ITS1, 5.8S, ITS2, 28S rRNA；foetus；suis；augusta；sp.；mobilensis；nonconforma；muris；
2	ATGTCCTTTAGATGCTCTGGGCTGCACGCGCGCTACAATGTTAGGATCAAA	18S, ITS1, 5.8S, ITS2, 28S rRNA；foetus；suis；augusta；sp.；mobilensis；nonconforma；muris；
1	ATTCCACCGTTCGCCATGAAATAGATCTACCCCCGGTGGCTCTCATTGATC	18S, ITS1, 5.8S, ITS2, 28S rRNA；foetus；suis；augusta；sp.；mobilensis；nonconforma；muris；
1	ATTCCTTCGAGTTTCAGCCTTGCGGTCGTAGTTCCCCCAGAGCCCAAGAAC	18S, ITS1, 5.8S, ITS2, 28S rRNA；foetus；suis；augusta；sp.；mobilensis；nonconforma；muris；
1	ATTCGTTTCTCTCTCATGGGTCAAAACATTCCACCGTTCGCCATGAAATAG	18S, ITS1, 5.8S, ITS2, 28S rRNA；foetus；suis；augusta；sp.；mobilensis；nonconforma；muris；
3	ATTGTAATCATTCTCATGAACCAGGAATCCCTTGTAAATGCGTGTCAACAG	18S, ITS1, 5.8S, ITS2, 28S rRNA；foetus；suis；augusta；sp.；mobilensis；nonconforma；muris；
2	ATTGTAGCGCGCGTGCAGCCCAGAGCATCTAAAGGACATCACGGACCTGTT	18S, ITS1, 5.8S, ITS2, 28S rRNA；foetus；suis；augusta；sp.；mobilensis；nonconforma；muris；
4	ATTTACAAGGGATTCCTGGTTCATGAGAATGATTACAATCCTCAATCCCAA	18S, ITS1, 5.8S, ITS2, 28S rRNA；foetus；suis；augusta；sp.；mobilensis；nonconforma；muris；
1	ATTTCATGGCGAACGGTGGAATGTTTTGACCCATGAGAGAGAAACGAAGGC	18S, ITS1, 5.8S, ITS2, 28S rRNA；foetus；suis；augusta；sp.；mobilensis；nonconforma；muris；
4	CAAAACATTCCACCGTTCGCCATGAAATAGATCTACCCCCGGTGGCTCTCA	18S, ITS1, 5.8S, ITS2, 28S rRNA；foetus；suis；augusta；sp.；mobilensis；nonconforma；muris；
4	CAAACTCGCAGAGCTGGAATTACCGCAGCTGCTGGCACCAGACTGGCCCTC	18S, ITS1, 5.8S, ITS2, 28S rRNA；foetus；suis；augusta；sp.；mobilensis；nonconforma；muris；
4	CAACAGCGCGCGTTGAATACGTCCCTGCCCTTTGTACACACCGCCCGTCGC	18S, ITS1, 5.8S, ITS2, 28S rRNA；foetus；suis；augusta；sp.；mobilensis；nonconforma；muris；
1	CAACGCTTGACAGGTCAACCCACGCACCACCAACGGCCATGCACCACCAAA	18S, ITS1, 5.8S, ITS2, 28S rRNA；foetus；suis；augusta；sp.；mobilensis；nonconforma；muris；
2	CAAGCCACAAGCTCCACCCCTGGTGTGCCCTTCCGTCAATTCCTTCAAGTT	18S, ITS1, 5.8S, ITS2, 28S rRNA；foetus；suis；augusta；sp.；mobilensis；nonconforma；muris；
5	CAAGCTCCACCCCTGGTGTGCCCTTCCGTCAATTCCTTCAAGTTTCAGCCT	18S, ITS1, 5.8S, ITS2, 28S rRNA；foetus；suis；augusta；sp.；mobilensis；nonconforma；muris；
4	CAAGGGATTCCTGGTTCATGAGAATGATTACAATCCTCAATCCCAACTACG	18S, ITS1, 5.8S, ITS2, 28S rRNA；foetus；suis；augusta；sp.；mobilensis；nonconforma；muris；
1	CAAGTGTTAGTTCAGGCAACGAAACTGCGAACAGCTCATTAACACGCTCAG	18S, ITS1, 5.8S, ITS2, 28S rRNA；foetus；suis；augusta；sp.；mobilensis；nonconforma；muris；
3	CAAGTTTCAGCCTTGCGGTCGTAGTTCCCCCAGAGCCCAAGAACTATGATT	18S, ITS1, 5.8S, ITS2, 28S rRNA；foetus；suis；augusta；sp.；mobilensis；nonconforma；muris；
2	CAATAACAGGTCCGTGATGTCCTTTAGATGCTCTGGGCTGCACGCGCGCTA	18S, ITS1, 5.8S, ITS2, 28S rRNA；foetus；suis；augusta；sp.；mobilensis；nonconforma；muris；
1	CAATCGGTAGGAGCGACGGGCGGTGTGTACAAAGGGCAGGGACGTATTCAA	18S, ITS1, 5.8S, ITS2, 28S rRNA；foetus；suis；augusta；sp.；mobilensis；nonconforma；muris；
3	CAATGAGAGCCACCGGGGGTAGATCTATTTCATGGCGAACGGTGGAATGTT	18S, ITS1, 5.8S, ITS2, 28S rRNA；foetus；suis；augusta；sp.；mobilensis；nonconforma；muris；
1	CACAAGCTCCACCCCTGGTGTGCCCTTCCGTCAATTCCTTCAAGTGTCAGC	18S, ITS1, 5.8S, ITS2, 28S rRNA；foetus；suis；augusta；sp.；mobilensis；nonconforma；muris；
13	CACAAGCTCCACCCCTGGTGTGCCCTTCCGTCAATTCCTTCAAGTTTCAGC	18S, ITS1, 5.8S, ITS2, 28S rRNA；foetus；suis；augusta；sp.；mobilensis；nonconforma；muris；
10	CACACTTCGGTCATAGATTAAGCCATGCAAGTGTTAGTTCAGGCAACGAAA	18S, ITS1, 5.8S, ITS2, 28S rRNA；foetus；suis；augusta；sp.；mobilensis；nonconforma；muris；
2	CACCCCTGGTGTGCCCTTCCGTCAATTCCTTCAAGTTTCAGCCTTGCGGTC	18S, ITS1, 5.8S, ITS2, 28S rRNA；foetus；suis；augusta；sp.；mobilensis；nonconforma；muris；
1	CACCGAGTCATCCAATCGGTAGGAGCGACGGGAGGTGTGTACAAAGGGCAG	18S, ITS1, 5.8S, ITS2, 28S rRNA；foetus；suis；augusta；sp.；mobilensis；nonconforma；muris；
2	CACCGAGTCATCCAATCGGTAGGAGCGACGGGCGGTGTGTACAAAGGGCAG	18S, ITS1, 5.8S, ITS2, 28S rRNA；foetus；suis；augusta；sp.；mobilensis；nonconforma；muris；
1	CACCGAGTCATCCAATCGGTAGGAGCGACGGGGGGTGTGTACAAAGGGCAG	18S, ITS1, 5.8S, ITS2, 28S rRNA；foetus；suis；augusta；sp.；mobilensis；nonconforma；muris；
2	CACCGGGGGTAGATCTATTTCATGGCGAACGGTGGAATGTTTTGACCCATG	18S, ITS1, 5.8S, ITS2, 28S rRNA；foetus；suis；augusta；sp.；mobilensis；nonconforma；muris；
3	CACCGTTCGCCATGAAATAGATCTACCCCCGGTGGCTCTCATTGATCTTAC	18S, ITS1, 5.8S, ITS2, 28S rRNA；foetus；suis；augusta；sp.；mobilensis；nonconforma；muris；
1	CACCTCCGAAAGTCTCGAGTGGGTAAGTTTCGCGCCTGCTGCTACCCGTGG	18S, ITS1, 5.8S, ITS2, 28S rRNA；foetus；suis；augusta；sp.；mobilensis；nonconforma；muris；
11	CACGCATTTACAAGGGATTCCTGGTTCATGAGAATGATTACAATCCTCAAT	18S, ITS1, 5.8S, ITS2, 28S rRNA；foetus；suis；augusta；sp.；mobilensis；nonconforma；muris；
4	CACGGACCTGTTATTGCTACCCTCTTCCTCCTGCTTGATACGCAGGGAGTC	18S, ITS1, 5.8S, ITS2, 28S rRNA；foetus；suis；augusta；sp.；mobilensis；nonconforma；muris；
2	CACGGGTAACGGGCGGTTACCGTCGGACTGCCGGAGAAGGCGCCTGAGAGA	18S, ITS1, 5.8S, ITS2, 28S rRNA；foetus；suis；augusta；sp.；mobilensis；nonconforma；muris；
2	CACGGGTAGCAGCAGGCGCGAAACTTACCCACTCGAGACTTTCGGAGGTGG	18S, ITS1, 5.8S, ITS2, 28S rRNA；foetus；suis；augusta；sp.；mobilensis；nonconforma；muris；
3	CAGAAACCCTCTAGGTAGATGCTTTCGCCTTCGTTTCTCTCTCATGGGTCA	18S, ITS1, 5.8S, ITS2, 28S rRNA；foetus；suis；augusta；sp.；mobilensis；nonconforma；muris；
1	CAGAGACCCGGGTAGTTCCTACCTTAAACGATGCCGACAGGGGCTTGTCCT	18S, ITS1, 5.8S, ITS2, 28S rRNA；foetus；suis；augusta；sp.；mobilensis；nonconforma；muris；
4	CAGAGCATCTAAAGGACATCACGGACCTGTTATTGCTACCCTCTTCCTCCT	18S, ITS1, 5.8S, ITS2, 28S rRNA；foetus；suis；augusta；sp.；mobilensis；nonconforma；muris；
1	CAGAGGATCTAAAGGACATCACGGACCTGTTATTGCTACCCTCTTCCTCCT	18S, ITS1, 5.8S, ITS2, 28S rRNA；foetus；suis；augusta；sp.；mobilensis；nonconforma；muris；
1	CAGAGGGCCAGTCTGGTGCCAGCAGCTGCGGGAATTCCAGCTCTGCGAGTT	18S, ITS1, 5.8S, ITS2, 28S rRNA；foetus；suis；augusta；sp.；mobilensis；nonconforma；muris；
5	CAGAGGGCCAGTCTGGTGCCAGCAGCTGCGGTAATTCCAGCTCTGCGAGTT	18S, ITS1, 5.8S, ITS2, 28S rRNA；foetus；suis；augusta；sp.；mobilensis；nonconforma；muris；
2	CAGCAGGCGCGAAACTTACCCACTCGAGACTTTCGGAGGTGGTAATGACCA	18S, ITS1, 5.8S, ITS2, 28S rRNA；foetus；suis；augusta；sp.；mobilensis；nonconforma；muris；
1	CAGCCACAAGCTCCACCCCTGGTGTGCCCTTCCGTCAATTCCTTCAAGTTT	18S, ITS1, 5.8S, ITS2, 28S rRNA；foetus；suis；augusta；sp.；mobilensis；nonconforma；muris；
1	CAGCCTTGCGGTCGTAGTTCCCCCAGAGCCCAAGAACTATGATTTCTCCTA	18S, ITS1, 5.8S, ITS2, 28S rRNA；foetus；suis；augusta；sp.；mobilensis；nonconforma；muris；
1	CAGCTCTGCGAGTTTGCTCCCATATTGTTGCAGTTAAAACGCTCGTAGTCA	18S, ITS1, 5.8S, ITS2, 28S rRNA；foetus；suis；augusta；sp.；mobilensis；nonconforma；muris；
3	CAGGAGGAAGAGGGTAGCAATAACAGGTCCGTGATGTCCTTTAGATGCTCT	18S, ITS1, 5.8S, ITS2, 28S rRNA；foetus；suis；augusta；sp.；mobilensis；nonconforma；muris；
5	CAGGATATGACTTTTGGTGGTGCATGGCCGTTGGTGGTGCGTGGGTTGACC	18S, ITS1, 5.8S, ITS2, 28S rRNA；foetus；suis；augusta；sp.；mobilensis；nonconforma；muris；
3	CAGGCGCGAAACTTACCCACTCGAGACTTTCGGAGGTGGTAATGACCAGTT	18S, ITS1, 5.8S, ITS2, 28S rRNA；foetus；suis；augusta；sp.；mobilensis；nonconforma；muris；
1	CAGGGGTGGAGCTTGTGGCTTAATTTGAATCAACACGGGGAAACTTACCAG	18S, ITS1, 5.8S, ITS2, 28S rRNA；foetus；suis；augusta；sp.；mobilensis；nonconforma；muris；
1	CAGGTCCGTGATGTCCTTTAGATGCTCTGGGCTGCACGCGCGCTACAATGT	18S, ITS1, 5.8S, ITS2, 28S rRNA；foetus；suis；augusta；sp.；mobilensis；nonconforma；muris；
2	CAGTCTGGTGCCAGCAGCTGCGGTAATTCCAGCTCTGCGAGTTTGCTCCCA	18S, ITS1, 5.8S, ITS2, 28S rRNA；foetus；suis；augusta；sp.；mobilensis；nonconforma；muris；
1	CATAGATTAAGCCATGCAAGTGTTAGTTCAGGCAACGAAACTGCGAACAGC	18S, ITS1, 5.8S, ITS2, 28S rRNA；foetus；suis；augusta；sp.；mobilensis；nonconforma；muris；
1	CATCTACCTAGAGGGTTTCTGTCGATCAAGGGCGAGAGTAGGAGTATCCAA	18S, ITS1, 5.8S, ITS2, 28S rRNA；foetus；suis；augusta；sp.；mobilensis；nonconforma；muris；
1	CATGCAAGTGTTAGTTCAGGCAACGAAACTGCGAACAGCTCATTAACACGC	18S, ITS1, 5.8S, ITS2, 28S rRNA；foetus；suis；augusta；sp.；mobilensis；nonconforma；muris；
5	CATGGCCGTTGGTGGTGCGTGGGTTGACCTGTCAAGCGTTGATTCAGATAA	18S, ITS1, 5.8S, ITS2, 28S rRNA；foetus；suis；augusta；sp.；mobilensis；nonconforma；muris；
3	CATGGCGAACGGTGGAATGTTTTGACCCATGAGAGAGAAACGAAGGCGAAA	18S, ITS1, 5.8S, ITS2, 28S rRNA；foetus；suis；augusta；sp.；mobilensis；nonconforma；muris；
1	CATGGGAGCAAACTCGCAGAGCTGGAATTACCGCAGCTGCTGGCACCAGAC	18S, ITS1, 5.8S, ITS2, 28S rRNA；foetus；suis；augusta；sp.；mobilensis；nonconforma；muris；
1	CATTACCACCTCCGAAAGTCTCGAGGGGGTAAGTTTCGCGCCTGCTGCTAC	18S, ITS1, 5.8S, ITS2, 28S rRNA；foetus；suis；augusta；sp.；mobilensis；nonconforma；muris；
2	CATTTACAAGGGATTCCTGGTTCATGAGAATGATTACAATCCTCAATCCCA	18S, ITS1, 5.8S, ITS2, 28S rRNA；foetus；suis；augusta；sp.；mobilensis；nonconforma；muris；
1	CCACAAGCTCCACCCCTGGTGGGCCCTTCCGTCAATTCCTTCAAGTTTCAG	18S, ITS1, 5.8S, ITS2, 28S rRNA；foetus；suis；augusta；sp.；mobilensis；nonconforma；muris；
31	CCACAAGCTCCACCCCTGGTGTGCCCTTCCGTCAATTCCTTCAAGTTTCAG	18S, ITS1, 5.8S, ITS2, 28S rRNA；foetus；suis；augusta；sp.；mobilensis；nonconforma；muris；
1	CCACCCCTGGTGAGCCCTTCCGTCAATTCCTTCAAGTTTCAGCCTTGCGGT	18S, ITS1, 5.8S, ITS2, 28S rRNA；foetus；suis；augusta；sp.；mobilensis；nonconforma；muris；
3	CCACCCCTGGTGTGCCCTTCCGTCAATTCCTTCAAGTTTCAGCCTTGCGGT	18S, ITS1, 5.8S, ITS2, 28S rRNA；foetus；suis；augusta；sp.；mobilensis；nonconforma；muris；
2	CCACCGTTCGCCATGAAATAGATCTACCCCCGGTGGCTCTCATTGATCTTA	18S, ITS1, 5.8S, ITS2, 28S rRNA；foetus；suis；augusta；sp.；mobilensis；nonconforma；muris；
1	CCACCTCCGAAAGTCTCGAGTGGGTAAGTTTCGCGCCTGCTGCTACCCGTG	18S, ITS1, 5.8S, ITS2, 28S rRNA；foetus；suis；augusta；sp.；mobilensis；nonconforma；muris；
2	CCACGCACCACCAACGGCCATGCACCACCAAAAGTCATATCCTGAAAGACC	18S, ITS1, 5.8S, ITS2, 28S rRNA；foetus；suis；augusta；sp.；mobilensis；nonconforma；muris；
2	CCACGGGTAGCAGCAGGCGCGAAACTTACCCACTCGAGACTTTCGGAGGTG	18S, ITS1, 5.8S, ITS2, 28S rRNA；foetus；suis；augusta；sp.；mobilensis；nonconforma；muris；
3	CCAGAGCATCTAAAGGACATCACGGACCTGTTATTGCTACCCTCTTCCTCC	18S, ITS1, 5.8S, ITS2, 28S rRNA；foetus；suis；augusta；sp.；mobilensis；nonconforma；muris；
5	CCAGCAGCTGCGGTAATTCCAGCTCTGCGAGTTTGCTCCCATATTGTTGCA	18S, ITS1, 5.8S, ITS2, 28S rRNA；foetus；suis；augusta；sp.；mobilensis；nonconforma；muris；
4	CCAGCTCTGCGAGTTTGCTCCCATATTGTTGCAGTTAAAACGCTCGTAGTC	18S, ITS1, 5.8S, ITS2, 28S rRNA；foetus；suis；augusta；sp.；mobilensis；nonconforma；muris；
1	CCAGTCTGGTGCCAGCAGCTGCGGTAATTCCAGCTCTGCGAGTTTGCTCCC	18S, ITS1, 5.8S, ITS2, 28S rRNA；foetus；suis；augusta；sp.；mobilensis；nonconforma；muris；
1	CCATGAGAGAGAAACGAAGGCGAAAGCATCTACCTAGAGGGTTTCTGTCGA	18S, ITS1, 5.8S, ITS2, 28S rRNA；foetus；suis；augusta；sp.；mobilensis；nonconforma；muris；
1	CCATGCAAGTGTTAGTTCAGGCAACGAAACTGCGAACAGCTCATTAACACG	18S, ITS1, 5.8S, ITS2, 28S rRNA；foetus；suis；augusta；sp.；mobilensis；nonconforma；muris；
1	CCCACAAGCTCCACCCCTGGTGTGCCCTTCCGTCAATTCCTTCAAGTTTCA	18S, ITS1, 5.8S, ITS2, 28S rRNA；foetus；suis；augusta；sp.；mobilensis；nonconforma；muris；
9	CCCAGAGCATCTAAAGGACATCACGGACCTGTTATTGCTACCCTCTTCCTC	18S, ITS1, 5.8S, ITS2, 28S rRNA；foetus；suis；augusta；sp.；mobilensis；nonconforma；muris；
1	CCCCAGAGCATCTAAAGGACATCACGGACCTGTTATTGCTACCCTCTTCCT	18S, ITS1, 5.8S, ITS2, 28S rRNA；foetus；suis；augusta；sp.；mobilensis；nonconforma；muris；
1	CCCCCTGGTGTGCCCTTCCGTCAATTCCTTCAAGTTTCAGCCTTGCGGTCG	18S, ITS1, 5.8S, ITS2, 28S rRNA；foetus；suis；augusta；sp.；mobilensis；nonconforma；muris；
1	CCCCGAGCATCTAAAGGACATCACGGACCTGTTATTGCTACCCTCTTCCTC	18S, ITS1, 5.8S, ITS2, 28S rRNA；foetus；suis；augusta；sp.；mobilensis；nonconforma；muris；
1	CCCCTGGTGGGCCCTTCCGTCAATTCCTTCAAGTTTCAGCCTTGCGGTCGT	18S, ITS1, 5.8S, ITS2, 28S rRNA；foetus；suis；augusta；sp.；mobilensis；nonconforma；muris；
5	CCCCTGGTGTGCCCTTCCGTCAATTCCTTCAAGTTTCAGCCTTGCGGTCGT	18S, ITS1, 5.8S, ITS2, 28S rRNA；foetus；suis；augusta；sp.；mobilensis；nonconforma；muris；
2	CCCGTGGATATAGTCGCTATCTCTCAGGCGCCTTCTCCGGCAGTCCGACGG	18S, ITS1, 5.8S, ITS2, 28S rRNA；foetus；suis；augusta；sp.；mobilensis；nonconforma；muris；
1	CCCGTGGTGTGCCCTTCCGTCAATTCCTTCAAGTTTCAGCCTTGCGGTCGT	18S, ITS1, 5.8S, ITS2, 28S rRNA；foetus；suis；augusta；sp.；mobilensis；nonconforma；muris；
1	CCCTACTCTCGCCCTTGATCGACAGAAACCCTCTAGGTAGATGCTTTCGCC	18S, ITS1, 5.8S, ITS2, 28S rRNA；foetus；suis；augusta；sp.；mobilensis；nonconforma；muris；
1	CCCTAGTGTGCCCTTCCGTCAATTCCTTCAAGTTTCAGCCTTGCGGTCGTA	18S, ITS1, 5.8S, ITS2, 28S rRNA；foetus；suis；augusta；sp.；mobilensis；nonconforma；muris；
2	CCCTCTAGGTAGATGCTTTCGCCTTCGTTTCTCTCTCATGGGTCAAAACAT	18S, ITS1, 5.8S, ITS2, 28S rRNA；foetus；suis；augusta；sp.；mobilensis；nonconforma；muris；
1	CCCTGAGAGAGAAACGAAGGCGAAAGCATCTACCTAGAGGGTTTCTGTCGA	18S, ITS1, 5.8S, ITS2, 28S rRNA；foetus；suis；augusta；sp.；mobilensis；nonconforma；muris；
3	CCCTGCGTATCAAGCAGGAGGAAGAGGGTAGCAATAACAGGTCCGTGATGT	18S, ITS1, 5.8S, ITS2, 28S rRNA；foetus；suis；augusta；sp.；mobilensis；nonconforma；muris；
1	CCCTGGTGTGCCCTTCCGTCAATTCCTTCAAGTTTCAGCCTAGCGGTCGTA	18S, ITS1, 5.8S, ITS2, 28S rRNA；foetus；suis；augusta；sp.；mobilensis；nonconforma；muris；
34	CCCTGGTGTGCCCTTCCGTCAATTCCTTCAAGTTTCAGCCTTGCGGTCGTA	18S, ITS1, 5.8S, ITS2, 28S rRNA；foetus；suis；augusta；sp.；mobilensis；nonconforma；muris；
1	CCCTTAATCGACAGAAACCCTCTAGGTAGATGCTTTCGCCTTCGTTTCTCT	18S, ITS1, 5.8S, ITS2, 28S rRNA；foetus；suis；augusta；sp.；mobilensis；nonconforma；muris；
2	CCCTTCCGTCAATTCCTTCAAGTTTCAGCCTTGCGGTCGTAGTTCCCCCAG	18S, ITS1, 5.8S, ITS2, 28S rRNA；foetus；suis；augusta；sp.；mobilensis；nonconforma；muris；
1	CCCTTCGTTTCTCTCTCATGGGTCAAAACATTCCACCGTTCGCCATGAAAT	18S, ITS1, 5.8S, ITS2, 28S rRNA；foetus；suis；augusta；sp.；mobilensis；nonconforma；muris；
1	CCGAAAGTCTCGAGTGGGAAAGTTTCGCGCCTGCTGCTACCCGTGGATATA	18S, ITS1, 5.8S, ITS2, 28S rRNA；foetus；suis；augusta；sp.；mobilensis；nonconforma；muris；
1	CCGAAAGTCTCGAGTGGGTAAGTGTCGCGCCTGCTGCTACCCGTGGATATA	18S, ITS1, 5.8S, ITS2, 28S rRNA；foetus；suis；augusta；sp.；mobilensis；nonconforma；muris；
19	CCGAAAGTCTCGAGTGGGTAAGTTTCGCGCCTGCTGCTACCCGTGGATATA	18S, ITS1, 5.8S, ITS2, 28S rRNA；foetus；suis；augusta；sp.；mobilensis；nonconforma；muris；
6	CCGACGGTAACCGCCCGTTACCCGTGATAGCCTACCTAGGTAAAGACCCTA	18S, ITS1, 5.8S, ITS2, 28S rRNA；foetus；suis；augusta；sp.；mobilensis；nonconforma；muris；
1	CCGAGTCATCCAATCGGTAGGAGCCACGGGCGGTGTGTACAAAGGGCAGGG	18S, ITS1, 5.8S, ITS2, 28S rRNA；foetus；suis；augusta；sp.；mobilensis；nonconforma；muris；
3	CCGAGTCATCCAATCGGTAGGAGCGACGGGCGGTGTGTACAAAGGGCAGGG	18S, ITS1, 5.8S, ITS2, 28S rRNA；foetus；suis；augusta；sp.；mobilensis；nonconforma；muris；
1	CCGCAAGCTCCACCCCTGGTGTGCCCTTCCGTCAATTCCTTCAAGTTTCAG	18S, ITS1, 5.8S, ITS2, 28S rRNA；foetus；suis；augusta；sp.；mobilensis；nonconforma；muris；
3	CCGCCCCTGGTGTGCCCTTCCGTCAATTCCTTCAAGTTTCAGCCTTGCGGT	18S, ITS1, 5.8S, ITS2, 28S rRNA；foetus；suis；augusta；sp.；mobilensis；nonconforma；muris；
1	CCGCCCTTGATCGACAGAAACCCTCTAGGTAGATGCTTTCGCCTTCGTTTC	18S, ITS1, 5.8S, ITS2, 28S rRNA；foetus；suis；augusta；sp.；mobilensis；nonconforma；muris；
1	CCGCCTTCGTTTCTCTCTCATGGGTCAAAACATTCCACCGTTCGCCATGAA	18S, ITS1, 5.8S, ITS2, 28S rRNA；foetus；suis；augusta；sp.；mobilensis；nonconforma；muris；
1	CCGCTATCTCTCAGGCGCCTTCTCCGGCAGTCCGACGGTAACCGCCCGTTA	18S, ITS1, 5.8S, ITS2, 28S rRNA；foetus；suis；augusta；sp.；mobilensis；nonconforma；muris；
1	CCGGAAGTCTCGAGTGGGTAAGTTTCGCGCCTGCTGCTACCCGTGGATATA	18S, ITS1, 5.8S, ITS2, 28S rRNA；foetus；suis；augusta；sp.；mobilensis；nonconforma；muris；
3	CCGGAGAAGGCGCCTGAGAGATAGCGACTATATCCACGGGTAGCAGCAGGC	18S, ITS1, 5.8S, ITS2, 28S rRNA；foetus；suis；augusta；sp.；mobilensis；nonconforma；muris；
4	CCGGCAGTCCGACGGTAACCGCCCGTTACCCGTGATAGCCTACCTAGGTAA	18S, ITS1, 5.8S, ITS2, 28S rRNA；foetus；suis；augusta；sp.；mobilensis；nonconforma；muris；
7	CCGGGGGTAGATCTATTTCATGGCGAACGGTGGAATGTTTTGACCCATGAG	18S, ITS1, 5.8S, ITS2, 28S rRNA；foetus；suis；augusta；sp.；mobilensis；nonconforma；muris；
1	CCGGGTCATCCAATCGGTAGGAGCGACGGGCGGTGTGTACAAAGGGCAGGG	18S, ITS1, 5.8S, ITS2, 28S rRNA；foetus；suis；augusta；sp.；mobilensis；nonconforma；muris；
1	CCGGGTCTCTGATCCGGTTGGATACTCCTACTCTCGCCCTTGATCGACAGA	18S, ITS1, 5.8S, ITS2, 28S rRNA；foetus；suis；augusta；sp.；mobilensis；nonconforma；muris；
1	CCGGTTGGATACTCCTACTCTCGCCCTTGATCGACAGAAACCCTCTAGGTA	18S, ITS1, 5.8S, ITS2, 28S rRNA；foetus；suis；augusta；sp.；mobilensis；nonconforma；muris；
6	CCGTCAATTCCTTCAAGTTTCAGCCTTGCGGTCGTAGTTCCCCCAGAGCCC	18S, ITS1, 5.8S, ITS2, 28S rRNA；foetus；suis；augusta；sp.；mobilensis；nonconforma；muris；
6	CCGTGATGTCCTTTAGATGCTCTGGGCTGCACGCGCGCTACAATGTTAGGA	18S, ITS1, 5.8S, ITS2, 28S rRNA；foetus；suis；augusta；sp.；mobilensis；nonconforma；muris；
2	CCGTTGGTGGTGCGTGGGTTGACCTGTCAAGCGTTGATTCAGATAACGAGC	18S, ITS1, 5.8S, ITS2, 28S rRNA；foetus；suis；augusta；sp.；mobilensis；nonconforma；muris；
2	CCTACTCTCGCCCTTGATCGACAGAAACCCTCTAGGTAGATGCTTTCGCCT	18S, ITS1, 5.8S, ITS2, 28S rRNA；foetus；suis；augusta；sp.；mobilensis；nonconforma；muris；
2	CCTAGGTAGGCTATCACGGGTAACGGGCGGTTACCGTCGGACTGCCGGAGA	18S, ITS1, 5.8S, ITS2, 28S rRNA；foetus；suis；augusta；sp.；mobilensis；nonconforma；muris；
1	CCTCAAGGTAGATGCTTTCGCCTTCGTTTCTCTCTCATGGGTCAAAACATT	18S, ITS1, 5.8S, ITS2, 28S rRNA；foetus；suis；augusta；sp.；mobilensis；nonconforma；muris；
1	CCTCAGGTAGATGCTTTCGCCTTCGTTTCTCTCTCATGGGTCAAAACATTC	18S, ITS1, 5.8S, ITS2, 28S rRNA；foetus；suis；augusta；sp.；mobilensis；nonconforma；muris；
1	CCTCCGAAAGTCTCGAGTGGGTAAGTTTCGCGCCTGCTGCTACCCGTGGAT	18S, ITS1, 5.8S, ITS2, 28S rRNA；foetus；suis；augusta；sp.；mobilensis；nonconforma；muris；
1	CCTCCTACTCTCGCCCTTGATCGACAGAAACCCTCTAGGTAGATGCTTTCG	18S, ITS1, 5.8S, ITS2, 28S rRNA；foetus；suis；augusta；sp.；mobilensis；nonconforma；muris；
3	CCTCTAGGTAGATGCTTTCGCCTTCGTTTCTCTCTCATGGGTCAAAACATT	18S, ITS1, 5.8S, ITS2, 28S rRNA；foetus；suis；augusta；sp.；mobilensis；nonconforma；muris；
8	CCTGCTGCTACCCGTGGATATAGTCGCTATCTCTCAGGCGCCTTCTCCGGC	18S, ITS1, 5.8S, ITS2, 28S rRNA；foetus；suis；augusta；sp.；mobilensis；nonconforma；muris；
1	CCTGGGGTGCCCTTCCGTCAATTCCTTCAAGTTTCAGCCTTGCGGTCGTAG	18S, ITS1, 5.8S, ITS2, 28S rRNA；foetus；suis；augusta；sp.；mobilensis；nonconforma；muris；
1	CCTGGTGTGCCCTTCAGTCAATTCCTTCAAGTTTCAGCCTTGCGGTCGTAG	18S, ITS1, 5.8S, ITS2, 28S rRNA；foetus；suis；augusta；sp.；mobilensis；nonconforma；muris；
11	CCTGGTGTGCCCTTCCGTCAATTCCTTCAAGTTTCAGCCTTGCGGTCGTAG	18S, ITS1, 5.8S, ITS2, 28S rRNA；foetus；suis；augusta；sp.；mobilensis；nonconforma；muris；
12	CCTGTCAAGCGTTGATTCAGATAACGAGCGAGATTATCGCCAATTAAATAC	18S, ITS1, 5.8S, ITS2, 28S rRNA；foetus；suis；augusta；sp.；mobilensis；nonconforma；muris；
6	CCTGTTATTGCTACCCTCTTCCTCCTGCTTGATACGCAGGGAGTCCCAATT	18S, ITS1, 5.8S, ITS2, 28S rRNA；foetus；suis；augusta；sp.；mobilensis；nonconforma；muris；
1	CCTGTTGCTACCCGTGGATATAGTCGCTATCTCTCAGGCGCCTTCTCCGGC	18S, ITS1, 5.8S, ITS2, 28S rRNA；foetus；suis；augusta；sp.；mobilensis；nonconforma；muris；
1	CCTTAGGAGAAATCATAGTTCTTGGGCTCTGGGGGAACTACGACCGCAAGG	18S, ITS1, 5.8S, ITS2, 28S rRNA；foetus；suis；augusta；sp.；mobilensis；nonconforma；muris；
2	CCTTCAAGTTTCAGCCTTGCGGTCGTAGTTCCCCCAGAGCCCAAGAACTAT	18S, ITS1, 5.8S, ITS2, 28S rRNA；foetus；suis；augusta；sp.；mobilensis；nonconforma；muris；
1	CCTTCAAGTTTCTGCCTTGCGGTCGTAGTTCCCCCAGAGCCCAAGAACTAT	18S, ITS1, 5.8S, ITS2, 28S rRNA；foetus；suis；augusta；sp.；mobilensis；nonconforma；muris；
1	CCTTCAGGTTTCAGCCTTGCGGTCGTAGTTCCCCCAGAGCCCAAGAACTAT	18S, ITS1, 5.8S, ITS2, 28S rRNA；foetus；suis；augusta；sp.；mobilensis；nonconforma；muris；
2	CCTTCCGTCAATTCCTTCAAGTTTCAGCCTTGCGGTCGTAGTTCCCCCAGA	18S, ITS1, 5.8S, ITS2, 28S rRNA；foetus；suis；augusta；sp.；mobilensis；nonconforma；muris；
5	CCTTCGTTTCTCTCTCATGGGTCAAAACATTCCACCGTTCGCCATGAAATA	18S, ITS1, 5.8S, ITS2, 28S rRNA；foetus；suis；augusta；sp.；mobilensis；nonconforma；muris；
1	CCTTGATCGACAGAAACCCTCTAAGTAGATGCTTTCGCCTTCGTTTCTCTC	18S, ITS1, 5.8S, ITS2, 28S rRNA；foetus；suis；augusta；sp.；mobilensis；nonconforma；muris；
1	CCTTGATCGACAGAAACCCTCTAGGGAGATGCTTTCGCCTTCGTTTCTCTC	18S, ITS1, 5.8S, ITS2, 28S rRNA；foetus；suis；augusta；sp.；mobilensis；nonconforma；muris；
12	CCTTGATCGACAGAAACCCTCTAGGTAGATGCTTTCGCCTTCGTTTCTCTC	18S, ITS1, 5.8S, ITS2, 28S rRNA；foetus；suis；augusta；sp.；mobilensis；nonconforma；muris；
7	CCTTGCGGTCGTAGTTCCCCCAGAGCCCAAGAACTATGATTTCTCCTAAGG	18S, ITS1, 5.8S, ITS2, 28S rRNA；foetus；suis；augusta；sp.；mobilensis；nonconforma；muris；
1	CCTTTGTACACACCGCCCGTCGCTCCTACCGATTGGATGACTCGGTGAAAT	18S, ITS1, 5.8S, ITS2, 28S rRNA；foetus；suis；augusta；sp.；mobilensis；nonconforma；muris；
4	CGAAAGCATCTACCTAGAGGGTTTCTGTCGATCAAGGGCGAGAGTAGGAGT	18S, ITS1, 5.8S, ITS2, 28S rRNA；foetus；suis；augusta；sp.；mobilensis；nonconforma；muris；
3	CGAAAGTCTCGAGTGGGTAAGTTTCGCGCCTGCTGCTACCCGTGGATATAG	18S, ITS1, 5.8S, ITS2, 28S rRNA；foetus；suis；augusta；sp.；mobilensis；nonconforma；muris；
6	CGAACGGTGGAATGTTTTGACCCATGAGAGAGAAACGAAGGCGAAAGCATC	18S, ITS1, 5.8S, ITS2, 28S rRNA；foetus；suis；augusta；sp.；mobilensis；nonconforma；muris；
3	CGAAGGCGAAAGCATCTACCTAGAGGGTTTCTGTCGATCAAGGGCGAGAGT	18S, ITS1, 5.8S, ITS2, 28S rRNA；foetus；suis；augusta；sp.；mobilensis；nonconforma；muris；
3	CGACGGGCGGTGTGTACAAAGGGCAGGGACGTATTCAACGCGCGCTGTTGA	18S, ITS1, 5.8S, ITS2, 28S rRNA；foetus；suis；augusta；sp.；mobilensis；nonconforma；muris；
2	CGACGGTAACCGCCCGTTACCCGTGATAGCCTACCTAGGTAAAGACCCTAA	18S, ITS1, 5.8S, ITS2, 28S rRNA；foetus；suis；augusta；sp.；mobilensis；nonconforma；muris；
13	CGACTATATCCACGGGTAGCAGCAGGCGCGAAACTTACCCACTCGAGACTT	18S, ITS1, 5.8S, ITS2, 28S rRNA；foetus；suis；augusta；sp.；mobilensis；nonconforma；muris；
2	CGAGTCATCCAATCGGTAGGAGCGACGGGCGGTGTGTACAAAGGGCAGGGA	18S, ITS1, 5.8S, ITS2, 28S rRNA；foetus；suis；augusta；sp.；mobilensis；nonconforma；muris；
2	CGAGTGGGTAAGTTTCGCGCCTGCTGCTACCCGTGGATATAGTCGCTATCT	18S, ITS1, 5.8S, ITS2, 28S rRNA；foetus；suis；augusta；sp.；mobilensis；nonconforma；muris；
1	CGAGTTTGCTCCCATATTGTTGCAGTTAAAACGCTCGTAGTCAGAACTGCC	18S, ITS1, 5.8S, ITS2, 28S rRNA；foetus；suis；augusta；sp.；mobilensis；nonconforma；muris；
20	CGATAATCTCGCTCGTTATCTGAATCAACGCTTGACAGGTCAACCCACGCA	18S, ITS1, 5.8S, ITS2, 28S rRNA；foetus；suis；augusta；sp.；mobilensis；nonconforma；muris；
2	CGATAATTTCACCGAGTCATCCAATCGGTAGGAGCGACGGGCGGTGTGTAC	18S, ITS1, 5.8S, ITS2, 28S rRNA；foetus；suis；augusta；sp.；mobilensis；nonconforma；muris；
2	CGCAGAGCTGGAATTACCGCAGCTGCTGGCACCAGACTGGCCCTCTGCTAG	18S, ITS1, 5.8S, ITS2, 28S rRNA；foetus；suis；augusta；sp.；mobilensis；nonconforma；muris；
1	CGCAGCCCAGAGCATCTAAAGGACATCACGGACCTGTTATTGCTACCCTCT	18S, ITS1, 5.8S, ITS2, 28S rRNA；foetus；suis；augusta；sp.；mobilensis；nonconforma；muris；
8	CGCCACAAGCTCCACCCCTGGTGTGCCCTTCCGTCAATTCCTTCAAGTTTC	18S, ITS1, 5.8S, ITS2, 28S rRNA；foetus；suis；augusta；sp.；mobilensis；nonconforma；muris；
3	CGCCCTTCCGTCAATTCCTTCAAGTTTCAGCCTTGCGGTCGTAGTTCCCCC	18S, ITS1, 5.8S, ITS2, 28S rRNA；foetus；suis；augusta；sp.；mobilensis；nonconforma；muris；
2	CGCCCTTGATCGACAGAAACCCTCTAGGTAGATGCTTTCGCCTTCGTTTCT	18S, ITS1, 5.8S, ITS2, 28S rRNA；foetus；suis；augusta；sp.；mobilensis；nonconforma；muris；
1	CGCCGGAGAAGGCGCCTGAGAGATAGCGACTATATCCACGGGTAGCAGCAG	18S, ITS1, 5.8S, ITS2, 28S rRNA；foetus；suis；augusta；sp.；mobilensis；nonconforma；muris；
1	CGCCTGAGAGATAGCGACTATATCAACGGGTAGCAGCAGGCGCGAAACTTA	18S, ITS1, 5.8S, ITS2, 28S rRNA；foetus；suis；augusta；sp.；mobilensis；nonconforma；muris；
2	CGCCTGAGAGATAGCGACTATATCCACGGGTAGCAGCAGGCGCGAAACTTA	18S, ITS1, 5.8S, ITS2, 28S rRNA；foetus；suis；augusta；sp.；mobilensis；nonconforma；muris；
2	CGCCTGCTGCTACCCGTGGATATAGTCGCTATCTCTCAGGCGCCTTCTCCG	18S, ITS1, 5.8S, ITS2, 28S rRNA；foetus；suis；augusta；sp.；mobilensis；nonconforma；muris；
3	CGCCTTCGTTTCTCTCTCATGGGTCAAAACATTCCACCGTTCGCCATGAAA	18S, ITS1, 5.8S, ITS2, 28S rRNA；foetus；suis；augusta；sp.；mobilensis；nonconforma；muris；
2	CGCCTTCTCCGGCAGTCCGACGGTAACCGCCCGTTACCCGTGATAGCCTAC	18S, ITS1, 5.8S, ITS2, 28S rRNA；foetus；suis；augusta；sp.；mobilensis；nonconforma；muris；
9	CGCGAAACTTACCCACTCGAGACTTTCGGAGGTGGTAATGACCAGTTACAT	18S, ITS1, 5.8S, ITS2, 28S rRNA；foetus；suis；augusta；sp.；mobilensis；nonconforma；muris；
6	CGCGCCTGCTGCTACCCGTGGATATAGTCGCTATCTCTCAGGCGCCTTCTC	18S, ITS1, 5.8S, ITS2, 28S rRNA；foetus；suis；augusta；sp.；mobilensis；nonconforma；muris；
1	CGCGCCTTCTCCGGCAGTCCGACGGTAACCGCCCGTTACCCGTGATAGCCT	18S, ITS1, 5.8S, ITS2, 28S rRNA；foetus；suis；augusta；sp.；mobilensis；nonconforma；muris；
1	CGCGCGTGCAGCCCAGAGCATCTAAAGGACATCACCGACCTGTTATTGCTA	18S, ITS1, 5.8S, ITS2, 28S rRNA；foetus；suis；augusta；sp.；mobilensis；nonconforma；muris；
13	CGCGCGTGCAGCCCAGAGCATCTAAAGGACATCACGGACCTGTTATTGCTA	18S, ITS1, 5.8S, ITS2, 28S rRNA；foetus；suis；augusta；sp.；mobilensis；nonconforma；muris；
6	CGCGCGTTGAATACGTCCCTGCCCTTTGTACACACCGCCCGTCGCTCCTAC	18S, ITS1, 5.8S, ITS2, 28S rRNA；foetus；suis；augusta；sp.；mobilensis；nonconforma；muris；
1	CGCGTGCAGCACAGAGCATCTAAAGGACATCACGGACCTGTTATTGCTACC	18S, ITS1, 5.8S, ITS2, 28S rRNA；foetus；suis；augusta；sp.；mobilensis；nonconforma；muris；
1	CGCGTGCAGCCCAGAGCATCTAAAGGACATCACGGACCTGTTATAGCTACC	18S, ITS1, 5.8S, ITS2, 28S rRNA；foetus；suis；augusta；sp.；mobilensis；nonconforma；muris；
8	CGCGTGCAGCCCAGAGCATCTAAAGGACATCACGGACCTGTTATTGCTACC	18S, ITS1, 5.8S, ITS2, 28S rRNA；foetus；suis；augusta；sp.；mobilensis；nonconforma；muris；
1	CGCTATCTCTCAGGCGCCTTCTCCGGCAGTCCGACGGTAACCGCCCGTTAC	18S, ITS1, 5.8S, ITS2, 28S rRNA；foetus；suis；augusta；sp.；mobilensis；nonconforma；muris；
2	CGCTCGTTATCTGAATCAACGCTTGACAGGTCAACCCACGCACCACCAACG	18S, ITS1, 5.8S, ITS2, 28S rRNA；foetus；suis；augusta；sp.；mobilensis；nonconforma；muris；
1	CGCTGTTGACACGCATTTACAAGGGATTCCTGGTTCATGAGAATGATTACA	18S, ITS1, 5.8S, ITS2, 28S rRNA；foetus；suis；augusta；sp.；mobilensis；nonconforma；muris；
1	CGCTTTCGCCTTCGTTTCTCTCTCATGGGTCAAAACATTCCACCGTTCGCC	18S, ITS1, 5.8S, ITS2, 28S rRNA；foetus；suis；augusta；sp.；mobilensis；nonconforma；muris；
1	CGGAAGTCTCGAGTGGGTAAGTTTCGCGCCTGCTGCTACCCGTGGATATAG	18S, ITS1, 5.8S, ITS2, 28S rRNA；foetus；suis；augusta；sp.；mobilensis；nonconforma；muris；
2	CGGACCTGTTATTGCTACCCTCTTCCTCCTGCTTGATACGCAGGGAGTCCC	18S, ITS1, 5.8S, ITS2, 28S rRNA；foetus；suis；augusta；sp.；mobilensis；nonconforma；muris；
2	CGGAGAAGGCGCCTGAGAGATAGCGACTATATCCACGGGTAGCAGCAGGCG	18S, ITS1, 5.8S, ITS2, 28S rRNA；foetus；suis；augusta；sp.；mobilensis；nonconforma；muris；
3	CGGATCAGAGACCCGGGTAGTTCCTACCTTAAACGATGCCGACAGGGGCTT	18S, ITS1, 5.8S, ITS2, 28S rRNA；foetus；suis；augusta；sp.；mobilensis；nonconforma；muris；
5	CGGGCGGTGTGTACAAAGGGCAGGGACGTATTCAACGCGCGCTGTTGACAC	18S, ITS1, 5.8S, ITS2, 28S rRNA；foetus；suis；augusta；sp.；mobilensis；nonconforma；muris；
10	CGGGCGGTTACCGTCGGACTGCCGGAGAAGGCGCCTGAGAGATAGCGACTA	18S, ITS1, 5.8S, ITS2, 28S rRNA；foetus；suis；augusta；sp.；mobilensis；nonconforma；muris；
1	CGGGCGTGCAGCCCAGAGCATCTAAAGGACATCACGGACCTGTTATTGCTA	18S, ITS1, 5.8S, ITS2, 28S rRNA；foetus；suis；augusta；sp.；mobilensis；nonconforma；muris；
3	CGGGGGTAGATCTATTTCATGGCGAACGGTGGAATGTTTTGACCCATGAGA	18S, ITS1, 5.8S, ITS2, 28S rRNA；foetus；suis；augusta；sp.；mobilensis；nonconforma；muris；
1	CGGGTAAGTTTCGCGCCTGCTGCTACCCGTGGATATAGTCGCTATCTCTCA	18S, ITS1, 5.8S, ITS2, 28S rRNA；foetus；suis；augusta；sp.；mobilensis；nonconforma；muris；
1	CGGGTAGCAGCAGGCGCGAAACTTACCCACTCGAGACTTTCGGAGGTGGTA	18S, ITS1, 5.8S, ITS2, 28S rRNA；foetus；suis；augusta；sp.；mobilensis；nonconforma；muris；
2	CGGGTCTCTGATCCGGTTGGATACTCCTACTCTCGCCCTTGATCGACAGAA	18S, ITS1, 5.8S, ITS2, 28S rRNA；foetus；suis；augusta；sp.；mobilensis；nonconforma；muris；
7	CGGGTCTTTCAGGATATGACTTTTGGTGGTGCATGGCCGTTGGTGGTGCGT	18S, ITS1, 5.8S, ITS2, 28S rRNA；foetus；suis；augusta；sp.；mobilensis；nonconforma；muris；
4	CGGTAATTCCAGCTCTGCGAGTTTGCTCCCATATTGTTGCAGTTAAAACGC	18S, ITS1, 5.8S, ITS2, 28S rRNA；foetus；suis；augusta；sp.；mobilensis；nonconforma；muris；
1	CGGTCCGTGATGTCCTTTAGATGCTCTGGGCTGCACGCGCGCTACAATGTT	18S, ITS1, 5.8S, ITS2, 28S rRNA；foetus；suis；augusta；sp.；mobilensis；nonconforma；muris；
3	CGGTGGAATGTTTTGACCCATGAGAGAGAAACGAAGGCGAAAGCATCTACC	18S, ITS1, 5.8S, ITS2, 28S rRNA；foetus；suis；augusta；sp.；mobilensis；nonconforma；muris；
3	CGGTTACCGTCGGACTGCCGGAGAAGGCGCCTGAGAGATAGCGACTATATC	18S, ITS1, 5.8S, ITS2, 28S rRNA；foetus；suis；augusta；sp.；mobilensis；nonconforma；muris；
1	CGGTTGGATAATCCTACTCTCGCCCTTGATCGACAGAAACCCTCTAGGTAG	18S, ITS1, 5.8S, ITS2, 28S rRNA；foetus；suis；augusta；sp.；mobilensis；nonconforma；muris；
3	CGGTTGGATACTCCTACTCTCGCCCTTGATCGACAGAAACCCTCTAGGTAG	18S, ITS1, 5.8S, ITS2, 28S rRNA；foetus；suis；augusta；sp.；mobilensis；nonconforma；muris；
1	CGTAGATATAGTCGCTATCTCTCAGGCGCCTTCTCCGGCAGTCCGACGGTA	18S, ITS1, 5.8S, ITS2, 28S rRNA；foetus；suis；augusta；sp.；mobilensis；nonconforma；muris；
1	CGTAGTTCCCCCAGAGCCCAAGAACTATGATTTCTCCTAAGGTCCTGCCCT	18S, ITS1, 5.8S, ITS2, 28S rRNA；foetus；suis；augusta；sp.；mobilensis；nonconforma；muris；
3	CGTCAATTCCTTCAAGTTTCAGCCTTGCGGTCGTAGTTCCCCCAGAGCCCA	18S, ITS1, 5.8S, ITS2, 28S rRNA；foetus；suis；augusta；sp.；mobilensis；nonconforma；muris；
1	CGTCGATTCCTTCAAGTTTCAGCCTTGCGGTCGTAGTTCCCCCAGAGCCCA	18S, ITS1, 5.8S, ITS2, 28S rRNA；foetus；suis；augusta；sp.；mobilensis；nonconforma；muris；
3	CGTCGGACTGCCGGAGAAGGCGCCTGAGAGATAGCGACTATATCCACGGGT	18S, ITS1, 5.8S, ITS2, 28S rRNA；foetus；suis；augusta；sp.；mobilensis；nonconforma；muris；
1	CGTCTGCTGCTACCCGTGGATATAGTCGCTATCTCTCAGGCGCCTTCTCCG	18S, ITS1, 5.8S, ITS2, 28S rRNA；foetus；suis；augusta；sp.；mobilensis；nonconforma；muris；
1	CGTGATGTCCTTTAGATGCTCTGGGCTGCACGCGCGCTACAATGTTAGGAT	18S, ITS1, 5.8S, ITS2, 28S rRNA；foetus；suis；augusta；sp.；mobilensis；nonconforma；muris；
12	CGTGGATATAGTCGCTATCTCTCAGGCGCCTTCTCCGGCAGTCCGACGGTA	18S, ITS1, 5.8S, ITS2, 28S rRNA；foetus；suis；augusta；sp.；mobilensis；nonconforma；muris；
57	CGTGGGTTGACCTGTCAAGCGTTGATTCAGATAACGAGCGAGATTATCGCC	18S, ITS1, 5.8S, ITS2, 28S rRNA；foetus；suis；augusta；sp.；mobilensis；nonconforma；muris；
1	CGTTACCTTGTTACGACTTCTCCTTCCTCTAGATAACGTGATTTAATTACC	18S, ITS1, 5.8S, ITS2, 28S rRNA；foetus；suis；augusta；sp.；mobilensis；nonconforma；muris；
2	CGTTATCTGAATCAACGCTTGACAGGTCAACCCACGCACCACCAACGGCCA	18S, ITS1, 5.8S, ITS2, 28S rRNA；foetus；suis；augusta；sp.；mobilensis；nonconforma；muris；
2	CGTTGGTGGTGCGTGGGTTGACCTGTCAAGCGTTGATTCAGATAACGAGCG	18S, ITS1, 5.8S, ITS2, 28S rRNA；foetus；suis；augusta；sp.；mobilensis；nonconforma；muris；
20	CTAACATTGTAGCGCGCGTGCAGCCCAGAGCATCTAAAGGACATCACGGAC	18S, ITS1, 5.8S, ITS2, 28S rRNA；foetus；suis；augusta；sp.；mobilensis；nonconforma；muris；
1	CTAATTGGGACTCCCTGCGTATCAAGCAGGAGGAAGAGGGTAGCAATAACA	18S, ITS1, 5.8S, ITS2, 28S rRNA；foetus；suis；augusta；sp.；mobilensis；nonconforma；muris；
3	CTACCTAGAGGGTTTCTGTCGATCAAGGGCGAGAGTAGGAGTATCCAACCG	18S, ITS1, 5.8S, ITS2, 28S rRNA；foetus；suis；augusta；sp.；mobilensis；nonconforma；muris；
1	CTACTCTCGCCCTTGATCGACAGAAACCCTCTAGGTAGATGCTTTCGCCTT	18S, ITS1, 5.8S, ITS2, 28S rRNA；foetus；suis；augusta；sp.；mobilensis；nonconforma；muris；
1	CTAGCAGAGGGCCAGTCTGGTGCCAGCAGCTGCGGTAATTCCAGCTCTGCG	18S, ITS1, 5.8S, ITS2, 28S rRNA；foetus；suis；augusta；sp.；mobilensis；nonconforma；muris；
1	CTAGGTAGATGCTTTCGCCTTCGTTTCTCTCTCATGGGTCAAAACATTCCA	18S, ITS1, 5.8S, ITS2, 28S rRNA；foetus；suis；augusta；sp.；mobilensis；nonconforma；muris；
1	CTATCACGGGTAACGGGCGGTTACCGTCGGACTGCCGGAGAAGGCGCCTGA	18S, ITS1, 5.8S, ITS2, 28S rRNA；foetus；suis；augusta；sp.；mobilensis；nonconforma；muris；
1	CTATCTCTCAGGCGCCTTCTCCGGCAGTCCGACGGTAACCGCCCGTTACCC	18S, ITS1, 5.8S, ITS2, 28S rRNA；foetus；suis；augusta；sp.；mobilensis；nonconforma；muris；
6	CTATTTCATGGCGAACGGTGGAATGTTTTGACCCATGAGAGAGAAACGAAG	18S, ITS1, 5.8S, ITS2, 28S rRNA；foetus；suis；augusta；sp.；mobilensis；nonconforma；muris；
1	CTCACGGGTAACGGGCGGTTACCGTCGGACTGCCGGAGAAGGCGCCTGAGA	18S, ITS1, 5.8S, ITS2, 28S rRNA；foetus；suis；augusta；sp.；mobilensis；nonconforma；muris；
1	CTCAGGCGCCTTCTCCGGCAGTCCGACGGTAACCGCCAGTTACCCGTGATA	18S, ITS1, 5.8S, ITS2, 28S rRNA；foetus；suis；augusta；sp.；mobilensis；nonconforma；muris；
6	CTCATGGGTCAAAACATTCCACCGTTCGCCATGAAATAGATCTACCCCCGG	18S, ITS1, 5.8S, ITS2, 28S rRNA；foetus；suis；augusta；sp.；mobilensis；nonconforma；muris；
9	CTCCACCCCTGGTGTGCCCTTCCGTCAATTCCTTCAAGTTTCAGCCTTGCG	18S, ITS1, 5.8S, ITS2, 28S rRNA；foetus；suis；augusta；sp.；mobilensis；nonconforma；muris；
2	CTCCGAAAGTCTCGAGTGGGTAAGTTTCGCGCCTGCTGCTACCCGTGGATA	18S, ITS1, 5.8S, ITS2, 28S rRNA；foetus；suis；augusta；sp.；mobilensis；nonconforma；muris；
1	CTCCGCCCCTGGTGTGCCCTTCCGTCAATTCCTTCAAGTTTCAGCCTTGCG	18S, ITS1, 5.8S, ITS2, 28S rRNA；foetus；suis；augusta；sp.；mobilensis；nonconforma；muris；
10	CTCCTACTCTCGCCCTTGATCGACAGAAACCCTCTAGGTAGATGCTTTCGC	18S, ITS1, 5.8S, ITS2, 28S rRNA；foetus；suis；augusta；sp.；mobilensis；nonconforma；muris；
1	CTCCTGCTCTCGCCCTTGATCGACAGAAACCCTCTAGGTAGATGCTTTCGC	18S, ITS1, 5.8S, ITS2, 28S rRNA；foetus；suis；augusta；sp.；mobilensis；nonconforma；muris；
1	CTCGAGTGGGGAAGTTTCGCGCCTGCTGCTACCCGTGGATATAGTCGCTAT	18S, ITS1, 5.8S, ITS2, 28S rRNA；foetus；suis；augusta；sp.；mobilensis；nonconforma；muris；
5	CTCGAGTGGGTAAGTTTCGCGCCTGCTGCTACCCGTGGATATAGTCGCTAT	18S, ITS1, 5.8S, ITS2, 28S rRNA；foetus；suis；augusta；sp.；mobilensis；nonconforma；muris；
1	CTCGATCGACAGAAACCCTCTAGGTAGATGCTTTCGCCTTCGTTTCTCTCT	18S, ITS1, 5.8S, ITS2, 28S rRNA；foetus；suis；augusta；sp.；mobilensis；nonconforma；muris；
6	CTCGCCCTTGATCGACAGAAACCCTCTAGGTAGATGCTTTCGCCTTCGTTT	18S, ITS1, 5.8S, ITS2, 28S rRNA；foetus；suis；augusta；sp.；mobilensis；nonconforma；muris；
2	CTCGCGGTCGTAGTTCCCCCAGAGCCCAAGAACTATGATTTCTCCTAAGGT	18S, ITS1, 5.8S, ITS2, 28S rRNA；foetus；suis；augusta；sp.；mobilensis；nonconforma；muris；
4	CTCGCTCGTTATCTGAATCAACGCTTGACAGGTCAACCCACGCACCACCAA	18S, ITS1, 5.8S, ITS2, 28S rRNA；foetus；suis；augusta；sp.；mobilensis；nonconforma；muris；
6	CTCGTTATCTGAATCAACGCTTGACAGGTCAACCCACGCACCACCAACGGC	18S, ITS1, 5.8S, ITS2, 28S rRNA；foetus；suis；augusta；sp.；mobilensis；nonconforma；muris；
4	CTCTAGGTAGATGCTTTCGCCTTCGTTTCTCTCTCATGGGTCAAAACATTC	18S, ITS1, 5.8S, ITS2, 28S rRNA；foetus；suis；augusta；sp.；mobilensis；nonconforma；muris；
3	CTCTCAGGCGCCTTCTCCGGCAGTCCGACGGTAACCGCCCGTTACCCGTGA	18S, ITS1, 5.8S, ITS2, 28S rRNA；foetus；suis；augusta；sp.；mobilensis；nonconforma；muris；
2	CTCTCATGGGTCAAAACATTCCACCGTTCGCCATGAAATAGATCTACCCCC	18S, ITS1, 5.8S, ITS2, 28S rRNA；foetus；suis；augusta；sp.；mobilensis；nonconforma；muris；
7	CTCTCTCATGGGTCAAAACATTCCACCGTTCGCCATGAAATAGATCTACCC	18S, ITS1, 5.8S, ITS2, 28S rRNA；foetus；suis；augusta；sp.；mobilensis；nonconforma；muris；
25	CTCTGATCCGGTTGGATACTCCTACTCTCGCCCTTGATCGACAGAAACCCT	18S, ITS1, 5.8S, ITS2, 28S rRNA；foetus；suis；augusta；sp.；mobilensis；nonconforma；muris；
1	CTGAATCAACGCTTGACAGGTCAACCCACGCACCACCAACGGCCATGCACC	18S, ITS1, 5.8S, ITS2, 28S rRNA；foetus；suis；augusta；sp.；mobilensis；nonconforma；muris；
1	CTGACAGATAGCGACTATATCCACGGGTAGCAGCAGGCGCGAAACTTACCC	18S, ITS1, 5.8S, ITS2, 28S rRNA；foetus；suis；augusta；sp.；mobilensis；nonconforma；muris；
11	CTGAGAGATAGCGACTATATCCACGGGTAGCAGCAGGCGCGAAACTTACCC	18S, ITS1, 5.8S, ITS2, 28S rRNA；foetus；suis；augusta；sp.；mobilensis；nonconforma；muris；
2	CTGCCCTTCCGTCAATTCCTTCAAGTTTCAGCCTTGCGGTCGTAGTTCCCC	18S, ITS1, 5.8S, ITS2, 28S rRNA；foetus；suis；augusta；sp.；mobilensis；nonconforma；muris；
1	CTGCCCTTTGTACACACCGCCCGTCGCTCCTACCGATTGGATGACTCGGTG	18S, ITS1, 5.8S, ITS2, 28S rRNA；foetus；suis；augusta；sp.；mobilensis；nonconforma；muris；
2	CTGCGGTAATTCCAGCTCTGCGAGTTTGCTCCCATATTGTTGCAGTTAAAA	18S, ITS1, 5.8S, ITS2, 28S rRNA；foetus；suis；augusta；sp.；mobilensis；nonconforma；muris；
2	CTGCGGTCGTAGTTCCCCCAGAGCCCAAGAACTATGATTTCTCCTAAGGTC	18S, ITS1, 5.8S, ITS2, 28S rRNA；foetus；suis；augusta；sp.；mobilensis；nonconforma；muris；
2	CTGCTACCCGTGGATATAGTCGCTATCTCTCAGGCGCCTTCTCCGGCAGTC	18S, ITS1, 5.8S, ITS2, 28S rRNA；foetus；suis；augusta；sp.；mobilensis；nonconforma；muris；
1	CTGCTGCCCGTGGATATAGTCGCTATCTCTCAGGCGCCTTCTCCGGCAGTC	18S, ITS1, 5.8S, ITS2, 28S rRNA；foetus；suis；augusta；sp.；mobilensis；nonconforma；muris；
2	CTGCTGCTACCCGTGGATATAGTCGCTATCTCTCAGGCGCCTTCTCCGGCA	18S, ITS1, 5.8S, ITS2, 28S rRNA；foetus；suis；augusta；sp.；mobilensis；nonconforma；muris；
4	CTGGTCATTACCACCTCCGAAAGTCTCGAGTGGGTAAGTTTCGCGCCTGCT	18S, ITS1, 5.8S, ITS2, 28S rRNA；foetus；suis；augusta；sp.；mobilensis；nonconforma；muris；
1	CTGGTCATTAGCACCTCCGAAAGTCTCGAGTGGGTAAGTTTCGCGCCTGCT	18S, ITS1, 5.8S, ITS2, 28S rRNA；foetus；suis；augusta；sp.；mobilensis；nonconforma；muris；
1	CTGGTGCCAGCAGCTGCGGTAATTCCAGCTCTGCGAGTTTGCTCCCATATT	18S, ITS1, 5.8S, ITS2, 28S rRNA；foetus；suis；augusta；sp.；mobilensis；nonconforma；muris；
8	CTGGTGTGCCCTTCCGTCAATTCCTTCAAGTTTCAGCCTTGCGGTCGTAGT	18S, ITS1, 5.8S, ITS2, 28S rRNA；foetus；suis；augusta；sp.；mobilensis；nonconforma；muris；
9	CTGTTATTGCTACCCTCTTCCTCCTGCTTGATACGCAGGGAGTCCCAATTA	18S, ITS1, 5.8S, ITS2, 28S rRNA；foetus；suis；augusta；sp.；mobilensis；nonconforma；muris；
1	CTTAATTTGAATCAACACGGGGAAACTTACCAGGACCAGATGTTTTTAATG	18S, ITS1, 5.8S, ITS2, 28S rRNA；foetus；suis；augusta；sp.；mobilensis；nonconforma；muris；
1	CTTAGGAGAAATCATAGTTCTTGGGCTCTGGGGGAACTACGACCGCAAGGC	18S, ITS1, 5.8S, ITS2, 28S rRNA；foetus；suis；augusta；sp.；mobilensis；nonconforma；muris；
2	CTTAGGGTCTTTACCTAGGTAGGCTATCACGGGTAACGGGCGGTTACCGTC	18S, ITS1, 5.8S, ITS2, 28S rRNA；foetus；suis；augusta；sp.；mobilensis；nonconforma；muris；
13	CTTCAAGTTTCAGCCTTGCGGTCGTAGTTCCCCCAGAGCCCAAGAACTATG	18S, ITS1, 5.8S, ITS2, 28S rRNA；foetus；suis；augusta；sp.；mobilensis；nonconforma；muris；
11	CTTCCGTCAATTCCTTCAAGTTTCAGCCTTGCGGTCGTAGTTCCCCCAGAG	18S, ITS1, 5.8S, ITS2, 28S rRNA；foetus；suis；augusta；sp.；mobilensis；nonconforma；muris；
1	CTTCCTTCAAGTTTCAGCCTTGCGGTCGTAGTTCCCCCAGAGCCCAAGAAC	18S, ITS1, 5.8S, ITS2, 28S rRNA；foetus；suis；augusta；sp.；mobilensis；nonconforma；muris；
11	CTTCGGTCATAGATTAAGCCATGCAAGTGTTAGTTCAGGCAACGAAACTGC	18S, ITS1, 5.8S, ITS2, 28S rRNA；foetus；suis；augusta；sp.；mobilensis；nonconforma；muris；
21	CTTCGTTTCTCTCTCATGGGTCAAAACATTCCACCGTTCGCCATGAAATAG	18S, ITS1, 5.8S, ITS2, 28S rRNA；foetus；suis；augusta；sp.；mobilensis；nonconforma；muris；
1	CTTCTCCGGCAGTCCGACGGTAACCGCCCGTTACCCGTGATAGCCTACCTA	18S, ITS1, 5.8S, ITS2, 28S rRNA；foetus；suis；augusta；sp.；mobilensis；nonconforma；muris；
2	CTTGATCGACAGAAACCCTCTAGGTAGATGCTTTCGCCTTCGTTTCTCTCT	18S, ITS1, 5.8S, ITS2, 28S rRNA；foetus；suis；augusta；sp.；mobilensis；nonconforma；muris；
1	CTTGATCGTCAGAAACCCTCTAGGTAGATGCTTTCGCCTTCGTTTCTCTCT	18S, ITS1, 5.8S, ITS2, 28S rRNA；foetus；suis；augusta；sp.；mobilensis；nonconforma；muris；
1	CTTGCAGTCGTAGTTCCCCCAGAGCCCAAGAACTATGATTTCTCCTAAGGT	18S, ITS1, 5.8S, ITS2, 28S rRNA；foetus；suis；augusta；sp.；mobilensis；nonconforma；muris；
1	CTTGCGGTCGTAGTTCCCCCAAAGCCCAAGAACTATGATTTCTCCTAAGGT	18S, ITS1, 5.8S, ITS2, 28S rRNA；foetus；suis；augusta；sp.；mobilensis；nonconforma；muris；
4	CTTGCGGTCGTAGTTCCCCCAGAGCCCAAGAACTATGATTTCTCCTAAGGT	18S, ITS1, 5.8S, ITS2, 28S rRNA；foetus；suis；augusta；sp.；mobilensis；nonconforma；muris；
1	CTTGCTGTCGTAGTTCCCCCAGAGCCCAAGAACTATGATTTCTCCTAAGGT	18S, ITS1, 5.8S, ITS2, 28S rRNA；foetus；suis；augusta；sp.；mobilensis；nonconforma；muris；
1	CTTGTGGCTTAATTTGAACAACACGGGGAAACTTACCAGGACCAGATGTTT	18S, ITS1, 5.8S, ITS2, 28S rRNA；foetus；suis；augusta；sp.；mobilensis；nonconforma；muris；
2	CTTGTGGCTTAATTTGAATCAACACGGGGAAACTTACCAGGACCAGATGTT	18S, ITS1, 5.8S, ITS2, 28S rRNA；foetus；suis；augusta；sp.；mobilensis；nonconforma；muris；
1	CTTGTGGTCGTAGTTCCCCCAGAGCCCAAGAACTATGATTTCTCCTAAGGT	18S, ITS1, 5.8S, ITS2, 28S rRNA；foetus；suis；augusta；sp.；mobilensis；nonconforma；muris；
1	CTTTACCTAGGTAGGCTATCACGGGTAACGGGCGGTTACCGTCGGACTGCC	18S, ITS1, 5.8S, ITS2, 28S rRNA；foetus；suis；augusta；sp.；mobilensis；nonconforma；muris；
2	CTTTCAGGATATGACTTTTGGTGGTGCATGGCCGTTGGTGGTGCGTGGGTT	18S, ITS1, 5.8S, ITS2, 28S rRNA；foetus；suis；augusta；sp.；mobilensis；nonconforma；muris；
3	CTTTCGCCTTCGTTTCTCTCTCATGGGTCAAAACATTCCACCGTTCGCCAT	18S, ITS1, 5.8S, ITS2, 28S rRNA；foetus；suis；augusta；sp.；mobilensis；nonconforma；muris；
2	CTTTGTACACACCGCCCGTCGCTCCTACCGATTGGATGACTCGGTGAAATT	18S, ITS1, 5.8S, ITS2, 28S rRNA；foetus；suis；augusta；sp.；mobilensis；nonconforma；muris；
1	GAAACGAAGGCGAAAGCATCTACCTAGAGGGTTGCTGTCGATCAAGGGCGA	18S, ITS1, 5.8S, ITS2, 28S rRNA；foetus；suis；augusta；sp.；mobilensis；nonconforma；muris；
3	GAAACGAAGGCGAAAGCATCTACCTAGAGGGTTTCTGTCGATCAAGGGCGA	18S, ITS1, 5.8S, ITS2, 28S rRNA；foetus；suis；augusta；sp.；mobilensis；nonconforma；muris；
4	GAAAGCATCTACCTAGAGGGTTTCTGTCGATCAAGGGCGAGAGTAGGAGTA	18S, ITS1, 5.8S, ITS2, 28S rRNA；foetus；suis；augusta；sp.；mobilensis；nonconforma；muris；
1	GAAAGTCTCGAGTGGGTAAGTTTCGCGCCTGCTGCTACCCGTGGATATAGT	18S, ITS1, 5.8S, ITS2, 28S rRNA；foetus；suis；augusta；sp.；mobilensis；nonconforma；muris；
1	GAACGGTGGAATGTTTTGACCCATGAGAGAGAAACGAAGGCGAAAGCATCT	18S, ITS1, 5.8S, ITS2, 28S rRNA；foetus；suis；augusta；sp.；mobilensis；nonconforma；muris；
1	GAACTACCCGGGTCTCTGATCCGGTTGGATACTCCTACTCTCGCCCTTGAT	18S, ITS1, 5.8S, ITS2, 28S rRNA；foetus；suis；augusta；sp.；mobilensis；nonconforma；muris；
3	GAAGCACACTTCGGTCATAGATTAAGCCATGCAAGTGTTAGTTCAGGCAAC	18S, ITS1, 5.8S, ITS2, 28S rRNA；foetus；suis；augusta；sp.；mobilensis；nonconforma；muris；
1	GAAGGCGAAAGCATCTACCTAGAGGGTTTCTGTCGATCAAGGGCGAGAGTA	18S, ITS1, 5.8S, ITS2, 28S rRNA；foetus；suis；augusta；sp.；mobilensis；nonconforma；muris；
1	GAAGGTTTTGACCCATGAGAGAGAAACGAAGGCGAAAGCATCTACCTAGAG	18S, ITS1, 5.8S, ITS2, 28S rRNA；foetus；suis；augusta；sp.；mobilensis；nonconforma；muris；
1	GAATGTTTGACCCATGAGAGAGAAACGAAGGCGAAAGCATCTACCTAGAGG	18S, ITS1, 5.8S, ITS2, 28S rRNA；foetus；suis；augusta；sp.；mobilensis；nonconforma；muris；
7	GAATGTTTTGACCCATGAGAGAGAAACGAAGGCGAAAGCATCTACCTAGAG	18S, ITS1, 5.8S, ITS2, 28S rRNA；foetus；suis；augusta；sp.；mobilensis；nonconforma；muris；
1	GACAGGTCAACCCACGCACCACCAACGGCCATGCACCACCAAAAGTCATAT	18S, ITS1, 5.8S, ITS2, 28S rRNA；foetus；suis；augusta；sp.；mobilensis；nonconforma；muris；
4	GACCTGTCAAGCGTTGATTCAGATAACGAGCGAGATTATCGCCAATTAAAT	18S, ITS1, 5.8S, ITS2, 28S rRNA；foetus；suis；augusta；sp.；mobilensis；nonconforma；muris；
1	GACGGTAACCGCCCGTTACCCGTGATAGCCTACCTAGGTAAAGACCCTAAG	18S, ITS1, 5.8S, ITS2, 28S rRNA；foetus；suis；augusta；sp.；mobilensis；nonconforma；muris；
1	GACTATATCCACGGGTAGCAGCAGGCGCGAAACTTACCCACTCGAGACTTT	18S, ITS1, 5.8S, ITS2, 28S rRNA；foetus；suis；augusta；sp.；mobilensis；nonconforma；muris；
7	GAGAAACGAAGGCGAAAGCATCTACCTAGAGGGTTTCTGTCGATCAAGGGC	18S, ITS1, 5.8S, ITS2, 28S rRNA；foetus；suis；augusta；sp.；mobilensis；nonconforma；muris；
1	GAGAAACGAAGGCGAAATCATCTACCTAGAGGGTTTCTGTCGATCAAGGGC	18S, ITS1, 5.8S, ITS2, 28S rRNA；foetus；suis；augusta；sp.；mobilensis；nonconforma；muris；
2	GAGAAATCATAGTTCTTGGGCTCTGGGGGAACTACGACCGCAAGGCTGAAA	18S, ITS1, 5.8S, ITS2, 28S rRNA；foetus；suis；augusta；sp.；mobilensis；nonconforma；muris；
1	GAGAGAAACGAAGGCGAAAGCATCTACCTAGAGGGTTTCTGTCGATCAAGG	18S, ITS1, 5.8S, ITS2, 28S rRNA；foetus；suis；augusta；sp.；mobilensis；nonconforma；muris；
1	GAGAGAGAAACGAAGGCGAAAGCATCTACCTAGAGGGTTTCTGTCGATCAA	18S, ITS1, 5.8S, ITS2, 28S rRNA；foetus；suis；augusta；sp.；mobilensis；nonconforma；muris；
1	GAGAGCCACCGGGGGTAGATCTATTTCATGGCGAACGGTGGAATGTTTTGA	18S, ITS1, 5.8S, ITS2, 28S rRNA；foetus；suis；augusta；sp.；mobilensis；nonconforma；muris；
2	GAGATAGCGACTATATCCACGGGTAGCAGCAGGCGCGAAACTTACCCACTC	18S, ITS1, 5.8S, ITS2, 28S rRNA；foetus；suis；augusta；sp.；mobilensis；nonconforma；muris；
1	GAGCAAACTCGCAGAGCTGGAATTACCGCAGCTGCCGGCACCAGACTGGCC	18S, ITS1, 5.8S, ITS2, 28S rRNA；foetus；suis；augusta；sp.；mobilensis；nonconforma；muris；
6	GAGCAAACTCGCAGAGCTGGAATTACCGCAGCTGCTGGCACCAGACTGGCC	18S, ITS1, 5.8S, ITS2, 28S rRNA；foetus；suis；augusta；sp.；mobilensis；nonconforma；muris；
1	GAGCATCTAAAGGACATCACGGACCTGTTATTGCTACCCTCTTCCTCCTGC	18S, ITS1, 5.8S, ITS2, 28S rRNA；foetus；suis；augusta；sp.；mobilensis；nonconforma；muris；
1	GAGCCACCGGGGGTAGATCTATTTCATGGCGAACGGTGGAATGTTTTGACC	18S, ITS1, 5.8S, ITS2, 28S rRNA；foetus；suis；augusta；sp.；mobilensis；nonconforma；muris；
1	GAGCTGTTCGCAGTTTCGTTGCCTGAACTAACACTTGCATGGCTTAATCTA	18S, ITS1, 5.8S, ITS2, 28S rRNA；foetus；suis；augusta；sp.；mobilensis；nonconforma；muris；
1	GAGGATTGTAATCATTCTCATGAACCAGGAATCCCTTGTAAATGCGTGTCA	18S, ITS1, 5.8S, ITS2, 28S rRNA；foetus；suis；augusta；sp.；mobilensis；nonconforma；muris；
1	GAGGGCAGGACCTTAGGAGAAATCATAGTTCTTGGGCTCTGGGGGAACTAC	18S, ITS1, 5.8S, ITS2, 28S rRNA；foetus；suis；augusta；sp.；mobilensis；nonconforma；muris；
1	GAGGGCCAGTCTGGTGCCAGCAGCTGCGGTAATTCCAGCTCTGCGAGTTTG	18S, ITS1, 5.8S, ITS2, 28S rRNA；foetus；suis；augusta；sp.；mobilensis；nonconforma；muris；
1	GAGTCATCCAATCGGTAGGAGCGACGGGCGGTGTGTACAAAGGGCAGGGAC	18S, ITS1, 5.8S, ITS2, 28S rRNA；foetus；suis；augusta；sp.；mobilensis；nonconforma；muris；
2	GATAATCTCGCTCGTTATCTGAATCAACGCTTGACAGGTCAACCCACGCAC	18S, ITS1, 5.8S, ITS2, 28S rRNA；foetus；suis；augusta；sp.；mobilensis；nonconforma；muris；
1	GATAATTTCACCGAGTCATCCAATCGGTAGGAGCGACGGGCGGTGTGTACA	18S, ITS1, 5.8S, ITS2, 28S rRNA；foetus；suis；augusta；sp.；mobilensis；nonconforma；muris；
1	GATAGCGACTATATCCACGGGTAGCAGCAGGCGCGAAACTTACCCACTCGA	18S, ITS1, 5.8S, ITS2, 28S rRNA；foetus；suis；augusta；sp.；mobilensis；nonconforma；muris；
1	GATCAATGAGAGCCACCGGGGGTAGATCTATTTCATGGCGAACGGTGGAAT	18S, ITS1, 5.8S, ITS2, 28S rRNA；foetus；suis；augusta；sp.；mobilensis；nonconforma；muris；
1	GATCCTAACATTGTAGCGCGCGTGCAGCCCAGAGCATCTAAAGGACATCAC	18S, ITS1, 5.8S, ITS2, 28S rRNA；foetus；suis；augusta；sp.；mobilensis；nonconforma；muris；
1	GATCTATTTCATGGCGAACGGTGGAATGTTTTGACCCATGAGAGAGAAACG	18S, ITS1, 5.8S, ITS2, 28S rRNA；foetus；suis；augusta；sp.；mobilensis；nonconforma；muris；
2	GATGTCCTTTAGATGCTCTGGGCTGCACGCGCGCTACAATGTTAGGATCAA	18S, ITS1, 5.8S, ITS2, 28S rRNA；foetus；suis；augusta；sp.；mobilensis；nonconforma；muris；
1	GATTAAGCCAGGCAAGTGTTAGTTCAGGCAACGAAACTGCGAACAGCTCAT	18S, ITS1, 5.8S, ITS2, 28S rRNA；foetus；suis；augusta；sp.；mobilensis；nonconforma；muris；
16	GATTAAGCCATGCAAGTGTTAGTTCAGGCAACGAAACTGCGAACAGCTCAT	18S, ITS1, 5.8S, ITS2, 28S rRNA；foetus；suis；augusta；sp.；mobilensis；nonconforma；muris；
1	GATTAAGCCATGCAAGTGTTAGTTCAGGCAACGAAGCTGCGAACAGCTCAT	18S, ITS1, 5.8S, ITS2, 28S rRNA；foetus；suis；augusta；sp.；mobilensis；nonconforma；muris；
2	GATTGTAATCATTCTCATGAACCAGGAATCCCTTGTAAATGCGTGTCAACA	18S, ITS1, 5.8S, ITS2, 28S rRNA；foetus；suis；augusta；sp.；mobilensis；nonconforma；muris；
8	GCAAACTCGCAGAGCTGGAATTACCGCAGCTGCTGGCACCAGACTGGCCCT	18S, ITS1, 5.8S, ITS2, 28S rRNA；foetus；suis；augusta；sp.；mobilensis；nonconforma；muris；
7	GCAAGTGTTAGTTCAGGCAACGAAACTGCGAACAGCTCATTAACACGCTCA	18S, ITS1, 5.8S, ITS2, 28S rRNA；foetus；suis；augusta；sp.；mobilensis；nonconforma；muris；
3	GCAATAACAGGTCCGTGATGTCCTTTAGATGCTCTGGGCTGCACGCGCGCT	18S, ITS1, 5.8S, ITS2, 28S rRNA；foetus；suis；augusta；sp.；mobilensis；nonconforma；muris；
1	GCACACCAATCGATTGAGCGACCTATCATGCTAGTACTTAGGGTCTTTACC	18S, ITS1, 5.8S, ITS2, 28S rRNA；foetus；suis；augusta；sp.；mobilensis；nonconforma；muris；
5	GCACACTTCGGTCATAGATTAAGCCATGCAAGTGTTAGTTCAGGCAACGAA	18S, ITS1, 5.8S, ITS2, 28S rRNA；foetus；suis；augusta；sp.；mobilensis；nonconforma；muris；
1	GCAGAGCTGGAATTACCGCAGCTGCTGGCACCAGACTGGCCCTCTGCTAGG	18S, ITS1, 5.8S, ITS2, 28S rRNA；foetus；suis；augusta；sp.；mobilensis；nonconforma；muris；
3	GCAGAGGGCCAGTCTGGTGCCAGCAGCTGCGGTAATTCCAGCTCTGCGAGT	18S, ITS1, 5.8S, ITS2, 28S rRNA；foetus；suis；augusta；sp.；mobilensis；nonconforma；muris；
2	GCAGCAGGCGCGAAACTTACCCACTCGAGACTTTCGGAGGTGGTAATGACC	18S, ITS1, 5.8S, ITS2, 28S rRNA；foetus；suis；augusta；sp.；mobilensis；nonconforma；muris；
5	GCAGCCCAGAGCATCTAAAGGACATCACGGACCTGTTATTGCTACCCTCTT	18S, ITS1, 5.8S, ITS2, 28S rRNA；foetus；suis；augusta；sp.；mobilensis；nonconforma；muris；
2	GCAGCTGCGGTAATTCCAGCTCTGCGAGTTTGCTCCCATATTGTTGCAGTT	18S, ITS1, 5.8S, ITS2, 28S rRNA；foetus；suis；augusta；sp.；mobilensis；nonconforma；muris；
1	GCAGGACCTTAGGAGAAATCATAGTTCTTGGGCTCTGGGGGAACTACGACC	18S, ITS1, 5.8S, ITS2, 28S rRNA；foetus；suis；augusta；sp.；mobilensis；nonconforma；muris；
2	GCAGGAGGAAGAGGGTAGCAATAACAGGTCCGTGATGTCCTTTAGATGCTC	18S, ITS1, 5.8S, ITS2, 28S rRNA；foetus；suis；augusta；sp.；mobilensis；nonconforma；muris；
6	GCAGGCGCGAAACTTACCCACTCGAGACTTTCGGAGGTGGTAATGACCAGT	18S, ITS1, 5.8S, ITS2, 28S rRNA；foetus；suis；augusta；sp.；mobilensis；nonconforma；muris；
1	GCAGTCCAGAGCATCTAAAGGACATCACGGACCTGTTATTGCTACCCTCTT	18S, ITS1, 5.8S, ITS2, 28S rRNA；foetus；suis；augusta；sp.；mobilensis；nonconforma；muris；
3	GCATTTACAAGGGATTCCTGGTTCATGAGAATGATTACAATCCTCAATCCC	18S, ITS1, 5.8S, ITS2, 28S rRNA；foetus；suis；augusta；sp.；mobilensis；nonconforma；muris；
1	GCCAATCGGTAGGAGCGACGGGCGGTGTGTACAAAGGGCAGGGACGTATTC	18S, ITS1, 5.8S, ITS2, 28S rRNA；foetus；suis；augusta；sp.；mobilensis；nonconforma；muris；
1	GCCACAAGCTACACCCCTGGTGTGCCCTTCCGTCAATTCCTTCAAGTTTCA	18S, ITS1, 5.8S, ITS2, 28S rRNA；foetus；suis；augusta；sp.；mobilensis；nonconforma；muris；
1	GCCACAAGCTCCACCCCAGGTGTGCCCTTCCGTCAATTCCTTCAAGTTTCA	18S, ITS1, 5.8S, ITS2, 28S rRNA；foetus；suis；augusta；sp.；mobilensis；nonconforma；muris；
3	GCCACAAGCTCCACCCCTGGGGTGCCCTTCCGTCAATTCCTTCAAGTTTCA	18S, ITS1, 5.8S, ITS2, 28S rRNA；foetus；suis；augusta；sp.；mobilensis；nonconforma；muris；
1	GCCACAAGCTCCACCCCTGGTGTACCCTTCCGTCAATTCCTTCAAGTTTCA	18S, ITS1, 5.8S, ITS2, 28S rRNA；foetus；suis；augusta；sp.；mobilensis；nonconforma；muris；
37	GCCACAAGCTCCACCCCTGGTGTGCCCTTCCGTCAATTCCTTCAAGTTTCA	18S, ITS1, 5.8S, ITS2, 28S rRNA；foetus；suis；augusta；sp.；mobilensis；nonconforma；muris；
3	GCCACCGGGGGTAGATCTATTTCATGGCGAACGGTGGAATGTTTTGACCCA	18S, ITS1, 5.8S, ITS2, 28S rRNA；foetus；suis；augusta；sp.；mobilensis；nonconforma；muris；
1	GCCACGAGCTCCACCCCTGGTGTGCCCTTCCGTCAATTCCTTCAAGTTTCA	18S, ITS1, 5.8S, ITS2, 28S rRNA；foetus；suis；augusta；sp.；mobilensis；nonconforma；muris；
6	GCCAGCAGCTGCGGTAATTCCAGCTCTGCGAGTTTGCTCCCATATTGTTGC	18S, ITS1, 5.8S, ITS2, 28S rRNA；foetus；suis；augusta；sp.；mobilensis；nonconforma；muris；
1	GCCAGTCTGGGGCCAGCAGCTGCGGTAATTCCAGCTCTGCGAGTTTGCTCC	18S, ITS1, 5.8S, ITS2, 28S rRNA；foetus；suis；augusta；sp.；mobilensis；nonconforma；muris；
2	GCCAGTCTGGTGCCAGCAGCTGCGGTAATTCCAGCTCTGCGAGTTTGCTCC	18S, ITS1, 5.8S, ITS2, 28S rRNA；foetus；suis；augusta；sp.；mobilensis；nonconforma；muris；
7	GCCATGCAAGTGTTAGTTCAGGCAACGAAACTGCGAACAGCTCATTAACAC	18S, ITS1, 5.8S, ITS2, 28S rRNA；foetus；suis；augusta；sp.；mobilensis；nonconforma；muris；
6	GCCCAGAGCATCTAAAGGACATCACGGACCTGTTATTGCTACCCTCTTCCT	18S, ITS1, 5.8S, ITS2, 28S rRNA；foetus；suis；augusta；sp.；mobilensis；nonconforma；muris；
1	GCCCAGAGCATCTAAAGGACATCACGGACCTGTTATTGCTACCCTTTTCCT	18S, ITS1, 5.8S, ITS2, 28S rRNA；foetus；suis；augusta；sp.；mobilensis；nonconforma；muris；
1	GCCCGTCCGTCAATTCCTTCAAGTTTCAGCCTTGCGGTCGTAGTTCCCCCA	18S, ITS1, 5.8S, ITS2, 28S rRNA；foetus；suis；augusta；sp.；mobilensis；nonconforma；muris；
3	GCCCTTCCGTCAATTCCTTCAAGTTTCAGCCTTGCGGTCGTAGTTCCCCCA	18S, ITS1, 5.8S, ITS2, 28S rRNA；foetus；suis；augusta；sp.；mobilensis；nonconforma；muris；
3	GCCCTTGATCGACAGAAACCCTCTAGGTAGATGCTTTCGCCTTCGTTTCTC	18S, ITS1, 5.8S, ITS2, 28S rRNA；foetus；suis；augusta；sp.；mobilensis；nonconforma；muris；
4	GCCGCAAGCTCCACCCCTGGTGTGCCCTTCCGTCAATTCCTTCAAGTTTCA	18S, ITS1, 5.8S, ITS2, 28S rRNA；foetus；suis；augusta；sp.；mobilensis；nonconforma；muris；
4	GCCGGAGAAGGCGCCTGAGAGATAGCGACTATATCCACGGGTAGCAGCAGG	18S, ITS1, 5.8S, ITS2, 28S rRNA；foetus；suis；augusta；sp.；mobilensis；nonconforma；muris；
1	GCCGTCAATTCCTTCAAGTTTCAGCCTTGCGGTCGTAGTTCCCCCAGAGCC	18S, ITS1, 5.8S, ITS2, 28S rRNA；foetus；suis；augusta；sp.；mobilensis；nonconforma；muris；
1	GCCGTTGGTGGTGCGTGGGTTGACCTGTCAAGCGTTGATTCAGATAACGAG	18S, ITS1, 5.8S, ITS2, 28S rRNA；foetus；suis；augusta；sp.；mobilensis；nonconforma；muris；
1	GCCTGAGAGATAGCGACTATATCCACGGGTAGCAGCAGGCGCGAAACTTAC	18S, ITS1, 5.8S, ITS2, 28S rRNA；foetus；suis；augusta；sp.；mobilensis；nonconforma；muris；
7	GCCTGCTGCTACCCGTGGATATAGTCGCTATCTCTCAGGCGCCTTCTCCGG	18S, ITS1, 5.8S, ITS2, 28S rRNA；foetus；suis；augusta；sp.；mobilensis；nonconforma；muris；
1	GCCTGGTGTGCCCTTCCGTCAATTCCTTCAAGTTTCAGCCTTGCGGTCGTA	18S, ITS1, 5.8S, ITS2, 28S rRNA；foetus；suis；augusta；sp.；mobilensis；nonconforma；muris；
1	GCCTTCGTTTCTCTCTCATGGGTCAAAACATTCCACCGTTCGCCATGAAAT	18S, ITS1, 5.8S, ITS2, 28S rRNA；foetus；suis；augusta；sp.；mobilensis；nonconforma；muris；
1	GCCTTGCGGTCGTAGTTCCCCCAGAGCACAAGAACTATGATTTCTCCTAAG	18S, ITS1, 5.8S, ITS2, 28S rRNA；foetus；suis；augusta；sp.；mobilensis；nonconforma；muris；
1	GCCTTGCGGTCGTAGTTCCCCCAGAGCCCAAGAACGATGATTTCTCCTAAG	18S, ITS1, 5.8S, ITS2, 28S rRNA；foetus；suis；augusta；sp.；mobilensis；nonconforma；muris；
4	GCCTTGCGGTCGTAGTTCCCCCAGAGCCCAAGAACTATGATTTCTCCTAAG	18S, ITS1, 5.8S, ITS2, 28S rRNA；foetus；suis；augusta；sp.；mobilensis；nonconforma；muris；
1	GCGAAACTTACCCACTCGAGACTTTCGGAGGTGGTAATGACCAGTTACATG	18S, ITS1, 5.8S, ITS2, 28S rRNA；foetus；suis；augusta；sp.；mobilensis；nonconforma；muris；
6	GCGAAAGCATCTACCTAGAGGGTTTCTGTCGATCAAGGGCGAGAGTAGGAG	18S, ITS1, 5.8S, ITS2, 28S rRNA；foetus；suis；augusta；sp.；mobilensis；nonconforma；muris；
1	GCGAACGGTGGAATGTTTTGACCCATGAGAGAGAAACGAAGGCGAAAGCAT	18S, ITS1, 5.8S, ITS2, 28S rRNA；foetus；suis；augusta；sp.；mobilensis；nonconforma；muris；
7	GCGACGGGCGGTGTGTACAAAGGGCAGGGACGTATTCAACGCGCGCTGTTG	18S, ITS1, 5.8S, ITS2, 28S rRNA；foetus；suis；augusta；sp.；mobilensis；nonconforma；muris；
12	GCGACTATATCCACGGGTAGCAGCAGGCGCGAAACTTACCCACTCGAGACT	18S, ITS1, 5.8S, ITS2, 28S rRNA；foetus；suis；augusta；sp.；mobilensis；nonconforma；muris；
1	GCGAGTTTGCTCCCATATTGTTGCAGTTAAAACGCTCGTAGTCAGAACTGC	18S, ITS1, 5.8S, ITS2, 28S rRNA；foetus；suis；augusta；sp.；mobilensis；nonconforma；muris；
3	GCGATAATCTCGCTCGTTATCTGAATCAACGCTTGACAGGTCAACCCACGC	18S, ITS1, 5.8S, ITS2, 28S rRNA；foetus；suis；augusta；sp.；mobilensis；nonconforma；muris；
1	GCGCCTGAGAGATAGCGACTATATCCACGGGTAGCAGCAGGCGCGAAACTT	18S, ITS1, 5.8S, ITS2, 28S rRNA；foetus；suis；augusta；sp.；mobilensis；nonconforma；muris；
4	GCGCCTTCTCCGGCAGTCCGACGGTAACCGCCCGTTACCCGTGATAGCCTA	18S, ITS1, 5.8S, ITS2, 28S rRNA；foetus；suis；augusta；sp.；mobilensis；nonconforma；muris；
1	GCGCGAAACTTACCCACTCGAGACTTTCGGAGGTGGTAATGACCAGTTACA	18S, ITS1, 5.8S, ITS2, 28S rRNA；foetus；suis；augusta；sp.；mobilensis；nonconforma；muris；
8	GCGCGTGCAGCCCAGAGCATCTAAAGGACATCACGGACCTGTTATTGCTAC	18S, ITS1, 5.8S, ITS2, 28S rRNA；foetus；suis；augusta；sp.；mobilensis；nonconforma；muris；
6	GCGCTGTTGACACGCATTTACAAGGGATTCCTGGTTCATGAGAATGATTAC	18S, ITS1, 5.8S, ITS2, 28S rRNA；foetus；suis；augusta；sp.；mobilensis；nonconforma；muris；
2	GCGGTAATTCCAGCTCTGCGAGTTTGCTCCCATATTGTTGCAGTTAAAACG	18S, ITS1, 5.8S, ITS2, 28S rRNA；foetus；suis；augusta；sp.；mobilensis；nonconforma；muris；
1	GCGGTCGTAGTTCCCCCAGAGCCCAAGAACTATGATTTCTCCTAAGGTCCT	18S, ITS1, 5.8S, ITS2, 28S rRNA；foetus；suis；augusta；sp.；mobilensis；nonconforma；muris；
1	GCGGTTACCGTCGGACTGCCGGAGAAGGCGCCTGAGAGATAGCGACTATAT	18S, ITS1, 5.8S, ITS2, 28S rRNA；foetus；suis；augusta；sp.；mobilensis；nonconforma；muris；
2	GCGTATCAAGCAGGAGGAAGAGGGTAGCAATAACAGGTCCGTGATGTCCTT	18S, ITS1, 5.8S, ITS2, 28S rRNA；foetus；suis；augusta；sp.；mobilensis；nonconforma；muris；
2	GCGTGCAGCCCAGAGCATCTAAAGGACATCACGGACCTGTTATTGCTACCC	18S, ITS1, 5.8S, ITS2, 28S rRNA；foetus；suis；augusta；sp.；mobilensis；nonconforma；muris；
14	GCGTGGGTTGACCTGTCAAGCGTTGATTCAGATAACGAGCGAGATTATCGC	18S, ITS1, 5.8S, ITS2, 28S rRNA；foetus；suis；augusta；sp.；mobilensis；nonconforma；muris；
1	GCGTTGAATACGTCCCTGCCCTTTGTACACACCGCCCGTCGCTCCTACCGA	18S, ITS1, 5.8S, ITS2, 28S rRNA；foetus；suis；augusta；sp.；mobilensis；nonconforma；muris；
1	GCTATCACGGGAAACGGGCGGTTACCGTCGGACTGCCGGAGAAGGCGCCTG	18S, ITS1, 5.8S, ITS2, 28S rRNA；foetus；suis；augusta；sp.；mobilensis；nonconforma；muris；
1	GCTATCACGGGTAACGGGCGGTTACCGTCGGACTGCCGGAGAAGGCGCCTG	18S, ITS1, 5.8S, ITS2, 28S rRNA；foetus；suis；augusta；sp.；mobilensis；nonconforma；muris；
3	GCTATCTCTCAGGCGCCTTCTCCGGCAGTCCGACGGTAACCGCCCGTTACC	18S, ITS1, 5.8S, ITS2, 28S rRNA；foetus；suis；augusta；sp.；mobilensis；nonconforma；muris；
1	GCTCCACCCCTGGGGTGCCCTTCCGTCAATTCCTTCAAGTTTCAGCCTTGC	18S, ITS1, 5.8S, ITS2, 28S rRNA；foetus；suis；augusta；sp.；mobilensis；nonconforma；muris；
1	GCTCCACCCCTGGTGTGCCCTTCCGTCAATTCCTTCAAGTTTCAGCCTTGC	18S, ITS1, 5.8S, ITS2, 28S rRNA；foetus；suis；augusta；sp.；mobilensis；nonconforma；muris；
1	GCTCCTACTCTCGCCCTTGATCGACAGAAACCCTCTAGGTAGATGCTTTCG	18S, ITS1, 5.8S, ITS2, 28S rRNA；foetus；suis；augusta；sp.；mobilensis；nonconforma；muris；
1	GCTCGCAGAGCTGGAATTACCGCAGCTGCTGGCACCAGACTGGCCCTCTGC	18S, ITS1, 5.8S, ITS2, 28S rRNA；foetus；suis；augusta；sp.；mobilensis；nonconforma；muris；
3	GCTCGTTATCTGAATCAACGCTTGACAGGTCAACCCACGCACCACCAACGG	18S, ITS1, 5.8S, ITS2, 28S rRNA；foetus；suis；augusta；sp.；mobilensis；nonconforma；muris；
1	GCTCTCAGGCGCCTTCTCCGGCAGTCCGACGGTAACCGCCCGTTACCCGTG	18S, ITS1, 5.8S, ITS2, 28S rRNA；foetus；suis；augusta；sp.；mobilensis；nonconforma；muris；
1	GCTCTTCCGTCAATTCCTTCAAGTTTCAGCCTTGCGGTCGTAGTTCCCCCA	18S, ITS1, 5.8S, ITS2, 28S rRNA；foetus；suis；augusta；sp.；mobilensis；nonconforma；muris；
1	GCTTGTGGCTTAATTTGAATCAACACGGGGAAACTTACCAGGACCAGATGT	18S, ITS1, 5.8S, ITS2, 28S rRNA；foetus；suis；augusta；sp.；mobilensis；nonconforma；muris；
1	GCTTTCGCCTTCGTTTCTCTCTCATGGGTCAAAACATTCCACCGTTCGCCA	18S, ITS1, 5.8S, ITS2, 28S rRNA；foetus；suis；augusta；sp.；mobilensis；nonconforma；muris；
2	GGAACTACCCGGGTCTCTGATCCGGTTGGATACTCCTACTCTCGCCCTTGA	18S, ITS1, 5.8S, ITS2, 28S rRNA；foetus；suis；augusta；sp.；mobilensis；nonconforma；muris；
1	GGAAGAGGGTAGCAATAACAGGTCCGTGATGTCCTTTAGATGCTCTGGGCC	18S, ITS1, 5.8S, ITS2, 28S rRNA；foetus；suis；augusta；sp.；mobilensis；nonconforma；muris；
8	GGAAGAGGGTAGCAATAACAGGTCCGTGATGTCCTTTAGATGCTCTGGGCT	18S, ITS1, 5.8S, ITS2, 28S rRNA；foetus；suis；augusta；sp.；mobilensis；nonconforma；muris；
1	GGAATGTTTTGACCAATGAGAGAGAAACGAAGGCGAAAGCATCTACCTAGA	18S, ITS1, 5.8S, ITS2, 28S rRNA；foetus；suis；augusta；sp.；mobilensis；nonconforma；muris；
14	GGAATGTTTTGACCCATGAGAGAGAAACGAAGGCGAAAGCATCTACCTAGA	18S, ITS1, 5.8S, ITS2, 28S rRNA；foetus；suis；augusta；sp.；mobilensis；nonconforma；muris；
1	GGAATTGACGGAAGGGCACACCAGGGGTGGAGCTTGTGGCTTAATTTGAAT	18S, ITS1, 5.8S, ITS2, 28S rRNA；foetus；suis；augusta；sp.；mobilensis；nonconforma；muris；
1	GGACATCACGGACCTGTTATTGCTACCCTCTTCCTCCTGCTTGATACGCAG	18S, ITS1, 5.8S, ITS2, 28S rRNA；foetus；suis；augusta；sp.；mobilensis；nonconforma；muris；
1	GGACTGCCGGAGAAGGCGCCTGAGAGATAGCGACTATATCCACGGGTAGCA	18S, ITS1, 5.8S, ITS2, 28S rRNA；foetus；suis；augusta；sp.；mobilensis；nonconforma；muris；
2	GGAGAAGGCGCCTGAGAGATAGCGACTATATCCACGGGTAGCAGCAGGCGC	18S, ITS1, 5.8S, ITS2, 28S rRNA；foetus；suis；augusta；sp.；mobilensis；nonconforma；muris；
5	GGAGCAAACTCGCAGAGCTGGAATTACCGCAGCTGCTGGCACCAGACTGGC	18S, ITS1, 5.8S, ITS2, 28S rRNA；foetus；suis；augusta；sp.；mobilensis；nonconforma；muris；
2	GGAGCATCTAAAGGACATCACGGACCTGTTATTGCTACCCTCTTCCTCCTG	18S, ITS1, 5.8S, ITS2, 28S rRNA；foetus；suis；augusta；sp.；mobilensis；nonconforma；muris；
1	GGAGCGACGGGCGGTGTGTACAAAGGGCAGGGACGTATTCAACGCGCGCTG	18S, ITS1, 5.8S, ITS2, 28S rRNA；foetus；suis；augusta；sp.；mobilensis；nonconforma；muris；
2	GGAGGAAGAGGGTAGCAATAACAGGTCCGTGATGTCCTTTAGATGCTCTGG	18S, ITS1, 5.8S, ITS2, 28S rRNA；foetus；suis；augusta；sp.；mobilensis；nonconforma；muris；
2	GGATATAGTCGCTATCTCTCAGGCGCCTTCTCCGGCAGTCCGACGGTAACC	18S, ITS1, 5.8S, ITS2, 28S rRNA；foetus；suis；augusta；sp.；mobilensis；nonconforma；muris；
3	GGATTGTAATCATTCTCATGAACCAGGAATCCCTTGTAAATGCGTGTCAAC	18S, ITS1, 5.8S, ITS2, 28S rRNA；foetus；suis；augusta；sp.；mobilensis；nonconforma；muris；
1	GGCACACCAATCGATTGAGCGACCTATCATGCTAGTACTTAGGGTCTTTAC	18S, ITS1, 5.8S, ITS2, 28S rRNA；foetus；suis；augusta；sp.；mobilensis；nonconforma；muris；
1	GGCACACCAGGGGTGGAGCTTGTGGCTTAATTTGAATCAACACGGGGAAAC	18S, ITS1, 5.8S, ITS2, 28S rRNA；foetus；suis；augusta；sp.；mobilensis；nonconforma；muris；
1	GGCAGCTGCGGTAATTCCAGCTCTGCGAGTTTGCTCCCATATTGTTGCAGT	18S, ITS1, 5.8S, ITS2, 28S rRNA；foetus；suis；augusta；sp.；mobilensis；nonconforma；muris；
1	GGCAGTCCGACGGTAACCGCCCGTTACCCGTGATAGCCTACCTAGGTAAAG	18S, ITS1, 5.8S, ITS2, 28S rRNA；foetus；suis；augusta；sp.；mobilensis；nonconforma；muris；
1	GGCATCTAAAGGACATCACGGACCTGTTATTGCTACCCTCTTCCTCCTGCT	18S, ITS1, 5.8S, ITS2, 28S rRNA；foetus；suis；augusta；sp.；mobilensis；nonconforma；muris；
4	GGCCAGTCTGGTGCCAGCAGCTGCGGTAATTCCAGCTCTGCGAGTTTGCTC	18S, ITS1, 5.8S, ITS2, 28S rRNA；foetus；suis；augusta；sp.；mobilensis；nonconforma；muris；
19	GGCCGTTGGTGGTGCGTGGGTTGACCTGTCAAGCGTTGATTCAGATAACGA	18S, ITS1, 5.8S, ITS2, 28S rRNA；foetus；suis；augusta；sp.；mobilensis；nonconforma；muris；
4	GGCGAAAGCATCTACCTAGAGGGTTTCTGTCGATCAAGGGCGAGAGTAGGA	18S, ITS1, 5.8S, ITS2, 28S rRNA；foetus；suis；augusta；sp.；mobilensis；nonconforma；muris；
11	GGCGAACGGTGGAATGTTTTGACCCATGAGAGAGAAACGAAGGCGAAAGCA	18S, ITS1, 5.8S, ITS2, 28S rRNA；foetus；suis；augusta；sp.；mobilensis；nonconforma；muris；
3	GGCGATAATCTCGCTCGTTATCTGAATCAACGCTTGACAGGTCAACCCACG	18S, ITS1, 5.8S, ITS2, 28S rRNA；foetus；suis；augusta；sp.；mobilensis；nonconforma；muris；
3	GGCGCCTGAGAGATAGCGACTATATCCACGGGTAGCAGCAGGCGCGAAACT	18S, ITS1, 5.8S, ITS2, 28S rRNA；foetus；suis；augusta；sp.；mobilensis；nonconforma；muris；
1	GGCGCCTGCTGCTACCCGTGGATATAGTCGCTATCTCTCAGGCGCCTTCTC	18S, ITS1, 5.8S, ITS2, 28S rRNA；foetus；suis；augusta；sp.；mobilensis；nonconforma；muris；
1	GGCGCGAAACTTACCCACTCGAGACTTTCGGAGGTGGTAATGACCAGTTAC	18S, ITS1, 5.8S, ITS2, 28S rRNA；foetus；suis；augusta；sp.；mobilensis；nonconforma；muris；
4	GGCGGTTACCGTCGGACTGCCGGAGAAGGCGCCTGAGAGATAGCGACTATA	18S, ITS1, 5.8S, ITS2, 28S rRNA；foetus；suis；augusta；sp.；mobilensis；nonconforma；muris；
2	GGGAGCAAACTCGCAGAGCTGGAATTACCGCAGCTGCTGGCACCAGACTGG	18S, ITS1, 5.8S, ITS2, 28S rRNA；foetus；suis；augusta；sp.；mobilensis；nonconforma；muris；
1	GGGATTCCTGGTTCATGAGAATGATTACAATCCTCAATCCCAACTACGTTA	18S, ITS1, 5.8S, ITS2, 28S rRNA；foetus；suis；augusta；sp.；mobilensis；nonconforma；muris；
1	GGGCACACCAGGGGTGGAGCTTGTGGCTTAATTTGAATCAACACGGGGAAA	18S, ITS1, 5.8S, ITS2, 28S rRNA；foetus；suis；augusta；sp.；mobilensis；nonconforma；muris；
1	GGGCCAGTCTGGTGCCAGCAGCTGCGGTAATTCCAGCTCTGCGAGTTTGCT	18S, ITS1, 5.8S, ITS2, 28S rRNA；foetus；suis；augusta；sp.；mobilensis；nonconforma；muris；
3	GGGCGGTTACCGTCGGACTGCCGGAGAAGGCGCCTGAGAGATAGCGACTAT	18S, ITS1, 5.8S, ITS2, 28S rRNA；foetus；suis；augusta；sp.；mobilensis；nonconforma；muris；
1	GGGCGTAGTTCCCCCAGAGCCCAAGAACTATGATTTCTCCTAAGGTCCTGC	18S, ITS1, 5.8S, ITS2, 28S rRNA；foetus；suis；augusta；sp.；mobilensis；nonconforma；muris；
1	GGGGAACTACGACCGCAAGGCTGAAACTTGAAGGAATTGACGGAAGGGCAC	18S, ITS1, 5.8S, ITS2, 28S rRNA；foetus；suis；augusta；sp.；mobilensis；nonconforma；muris；
1	GGGGAAGATCTATTTCATGGCGAACGGTGGAATGTTTTGACCCATGAGAGA	18S, ITS1, 5.8S, ITS2, 28S rRNA；foetus；suis；augusta；sp.；mobilensis；nonconforma；muris；
1	GGGGCCAGTCTGGTGCCAGCAGCTGCGGTAATTCCAGCTCTGCGAGTTTGC	18S, ITS1, 5.8S, ITS2, 28S rRNA；foetus；suis；augusta；sp.；mobilensis；nonconforma；muris；
1	GGGGGTAGATCTATTTCATGGCGAACGGTGGAATGTTTTGACCCATGAGAG	18S, ITS1, 5.8S, ITS2, 28S rRNA；foetus；suis；augusta；sp.；mobilensis；nonconforma；muris；
2	GGGGTAGATCTATTTCATGGCGAACGGTGGAATGTTTTGACCCATGAGAGA	18S, ITS1, 5.8S, ITS2, 28S rRNA；foetus；suis；augusta；sp.；mobilensis；nonconforma；muris；
5	GGGTAACGGGCGGTTACCGTCGGACTGCCGGAGAAGGCGCCTGAGAGATAG	18S, ITS1, 5.8S, ITS2, 28S rRNA；foetus；suis；augusta；sp.；mobilensis；nonconforma；muris；
1	GGGTAAGTTTCGCGCCTGCTGCTACCCGTGGATATAGTCGCTATCTCTCAG	18S, ITS1, 5.8S, ITS2, 28S rRNA；foetus；suis；augusta；sp.；mobilensis；nonconforma；muris；
3	GGGTAGCAATAACAGGTCCGTGATGTCCTTTAGATGCTCTGGGCTGCACGC	18S, ITS1, 5.8S, ITS2, 28S rRNA；foetus；suis；augusta；sp.；mobilensis；nonconforma；muris；
1	GGGTAGCAGCAGGCGCGAAACTTACCCACTCGAGACTTTCGGAGGTGGTAA	18S, ITS1, 5.8S, ITS2, 28S rRNA；foetus；suis；augusta；sp.；mobilensis；nonconforma；muris；
1	GGGTCAAAACATTCCACCGTTCGCCATGAAATAGATCTACCCCCGGTGGCT	18S, ITS1, 5.8S, ITS2, 28S rRNA；foetus；suis；augusta；sp.；mobilensis；nonconforma；muris；
16	GGGTTGACCTGTCAAGCGTTGATTCAGATAACGAGCGAGATTATCGCCAAT	18S, ITS1, 5.8S, ITS2, 28S rRNA；foetus；suis；augusta；sp.；mobilensis；nonconforma；muris；
1	GGTAACCGCCCGTTACCCGTGATAGCCTACCTAGGTAAAGACCCTAAGTAC	18S, ITS1, 5.8S, ITS2, 28S rRNA；foetus；suis；augusta；sp.；mobilensis；nonconforma；muris；
1	GGTAAGTTTCGCGCCTGCTGCTAACCGTGGATATAGTCGCTATCTCTCAGG	18S, ITS1, 5.8S, ITS2, 28S rRNA；foetus；suis；augusta；sp.；mobilensis；nonconforma；muris；
1	GGTAAGTTTCGCGCCTGCTGCTACCCGTGGATATAGTCGCTATCTCTCAGG	18S, ITS1, 5.8S, ITS2, 28S rRNA；foetus；suis；augusta；sp.；mobilensis；nonconforma；muris；
3	GGTAATTCCAGCTCTGCGAGTTTGCTCCCATATTGTTGCAGTTAAAACGCT	18S, ITS1, 5.8S, ITS2, 28S rRNA；foetus；suis；augusta；sp.；mobilensis；nonconforma；muris；
3	GGTAGATCTATTTCATGGCGAACGGTGGAATGTTTTGACCCATGAGAGAGA	18S, ITS1, 5.8S, ITS2, 28S rRNA；foetus；suis；augusta；sp.；mobilensis；nonconforma；muris；
3	GGTAGATGCTTTCGCCTTCGTTTCTCTCTCATGGGTCAAAACATTCCACCG	18S, ITS1, 5.8S, ITS2, 28S rRNA；foetus；suis；augusta；sp.；mobilensis；nonconforma；muris；
5	GGTAGCAATAACAGGTCCGTGATGTCCTTTAGATGCTCTGGGCTGCACGCG	18S, ITS1, 5.8S, ITS2, 28S rRNA；foetus；suis；augusta；sp.；mobilensis；nonconforma；muris；
1	GGTAGCAGCAGGCGCGAAACTTACCCACTCGAGACTTTCGGAGGTGGTAAT	18S, ITS1, 5.8S, ITS2, 28S rRNA；foetus；suis；augusta；sp.；mobilensis；nonconforma；muris；
1	GGTAGGAACTACCCGGGTCTCTGATCCGGTTGGATACTCCTACTCTCGCCC	18S, ITS1, 5.8S, ITS2, 28S rRNA；foetus；suis；augusta；sp.；mobilensis；nonconforma；muris；
1	GGTCATTACCACCTCCGAAAGTCTCGAGTGGGTAAGTTTCGCGCCTGCTGC	18S, ITS1, 5.8S, ITS2, 28S rRNA；foetus；suis；augusta；sp.；mobilensis；nonconforma；muris；
1	GGTCGCTATCTCTCAGGCGCCTTCTCCGGCAGTCCGACGGTAACCGCCCGT	18S, ITS1, 5.8S, ITS2, 28S rRNA；foetus；suis；augusta；sp.；mobilensis；nonconforma；muris；
1	GGTCGTAGTTCCCCCAGAGCCCAAGAACTATGATTTCTCCTAAGGTCCTGC	18S, ITS1, 5.8S, ITS2, 28S rRNA；foetus；suis；augusta；sp.；mobilensis；nonconforma；muris；
1	GGTCTTTCAGGATATGACTTTTGGTGGTGCATGGCCGTTGGTGGTGCGTGG	18S, ITS1, 5.8S, ITS2, 28S rRNA；foetus；suis；augusta；sp.；mobilensis；nonconforma；muris；
2	GGTGCATGGCCGTTGGTGGTGCGTGGGTTGACCTGTCAAGCGTTGATTCAG	18S, ITS1, 5.8S, ITS2, 28S rRNA；foetus；suis；augusta；sp.；mobilensis；nonconforma；muris；
1	GGTGCCAGCAGCTGCGGTAATTCCAGCTCTGCGAGTTTGCTCCCATATTGT	18S, ITS1, 5.8S, ITS2, 28S rRNA；foetus；suis；augusta；sp.；mobilensis；nonconforma；muris；
3	GGTGCGTGGGTTGACCTGTCAAGCGTTGATTCAGATAACGAGCGAGATTAT	18S, ITS1, 5.8S, ITS2, 28S rRNA；foetus；suis；augusta；sp.；mobilensis；nonconforma；muris；
2	GGTGGAATGTTTTGACCCATGAGAGAGAAACGAAGGCGAAAGCATCTACCT	18S, ITS1, 5.8S, ITS2, 28S rRNA；foetus；suis；augusta；sp.；mobilensis；nonconforma；muris；
23	GGTTGACCTGTCAAGCGTTGATTCAGATAACGAGCGAGATTATCGCCAATT	18S, ITS1, 5.8S, ITS2, 28S rRNA；foetus；suis；augusta；sp.；mobilensis；nonconforma；muris；
1	GGTTGGATACTCCTACTCTCGCCCTTGATCGACAGAAACCCTCTAGGTAGA	18S, ITS1, 5.8S, ITS2, 28S rRNA；foetus；suis；augusta；sp.；mobilensis；nonconforma；muris；
1	GTAACGGGCGGTTACCGTCGGACTGCCGGAGAAGGCGCCTGAGAGATAGCG	18S, ITS1, 5.8S, ITS2, 28S rRNA；foetus；suis；augusta；sp.；mobilensis；nonconforma；muris；
6	GTAAGTTTCGCGCCTGCTGCTACCCGTGGATATAGTCGCTATCTCTCAGGC	18S, ITS1, 5.8S, ITS2, 28S rRNA；foetus；suis；augusta；sp.；mobilensis；nonconforma；muris；
1	GTAATCATTCTCATGAACCAGGAATCCCTTGTAAATGCGTGTCAACAGCGC	18S, ITS1, 5.8S, ITS2, 28S rRNA；foetus；suis；augusta；sp.；mobilensis；nonconforma；muris；
3	GTAATTCCAGCTCTGCGAGTTTGCTCCCATATTGTTGCAGTTAAAACGCTC	18S, ITS1, 5.8S, ITS2, 28S rRNA；foetus；suis；augusta；sp.；mobilensis；nonconforma；muris；
1	GTACTTAGGGTCTTTACCTAGGTAGGCTATCACGGGTAACGGGCGGTTACC	18S, ITS1, 5.8S, ITS2, 28S rRNA；foetus；suis；augusta；sp.；mobilensis；nonconforma；muris；
1	GTAGATGCTTTCGCCTTCGTTTCTCTCTCATGGGTCAAAACATTCCACCGT	18S, ITS1, 5.8S, ITS2, 28S rRNA；foetus；suis；augusta；sp.；mobilensis；nonconforma；muris；
2	GTAGCAATAACAGGTCCGTGATGTCCTTTAGATGCTCTGGGCTGCACGCGC	18S, ITS1, 5.8S, ITS2, 28S rRNA；foetus；suis；augusta；sp.；mobilensis；nonconforma；muris；
3	GTAGGAACTACCCGGGTCTCTGATCCGGTTGGATACTCCTACTCTCGCCCT	18S, ITS1, 5.8S, ITS2, 28S rRNA；foetus；suis；augusta；sp.；mobilensis；nonconforma；muris；
1	GTAGGAGCGACGGGCGGTGTGTACAAAGGGCAGGGACGTATTCAACGCGCG	18S, ITS1, 5.8S, ITS2, 28S rRNA；foetus；suis；augusta；sp.；mobilensis；nonconforma；muris；
2	GTAGGCTATCACGGGTAACGGGCGGTTACCGTCGGACTGCCGGAGAAGGCG	18S, ITS1, 5.8S, ITS2, 28S rRNA；foetus；suis；augusta；sp.；mobilensis；nonconforma；muris；
1	GTATCGCGCCTGCTGCTACCCGTGGATATAGTCGCTATCTCTCAGGCGCCT	18S, ITS1, 5.8S, ITS2, 28S rRNA；foetus；suis；augusta；sp.；mobilensis；nonconforma；muris；
7	GTCAAAACATTCCACCGTTCGCCATGAAATAGATCTACCCCCGGTGGCTCT	18S, ITS1, 5.8S, ITS2, 28S rRNA；foetus；suis；augusta；sp.；mobilensis；nonconforma；muris；
1	GTCAACAGCGCGCGTTGAATACGTCCCTGCCCTTTGTACACACCGCCCGTC	18S, ITS1, 5.8S, ITS2, 28S rRNA；foetus；suis；augusta；sp.；mobilensis；nonconforma；muris；
9	GTCAATTCCTTCAAGTTTCAGCCTTGCGGTCGTAGTTCCCCCAGAGCCCAA	18S, ITS1, 5.8S, ITS2, 28S rRNA；foetus；suis；augusta；sp.；mobilensis；nonconforma；muris；
1	GTCATAGATTAAGCCATGCAAGTGTTAGTTCAGGCAACGAAACTGCGAACA	18S, ITS1, 5.8S, ITS2, 28S rRNA；foetus；suis；augusta；sp.；mobilensis；nonconforma；muris；
1	GTCCAATCGGTAGGAGCGACGGGCGGTGTGTACAAAGGGCAGGGACGTATT	18S, ITS1, 5.8S, ITS2, 28S rRNA；foetus；suis；augusta；sp.；mobilensis；nonconforma；muris；
2	GTCCCTGCCCTTTGTACACACCGCCCGTCGCTCCTACCGATTGGATGACTC	18S, ITS1, 5.8S, ITS2, 28S rRNA；foetus；suis；augusta；sp.；mobilensis；nonconforma；muris；
1	GTCCGACGGTAACCGCCCGTTACCCGTGATAGCCTACCTAGGTAAAGACCC	18S, ITS1, 5.8S, ITS2, 28S rRNA；foetus；suis；augusta；sp.；mobilensis；nonconforma；muris；
1	GTCCGGTTGGATACTCCTACTCTCGCCCTTGATCGACAGAAACCCTCTAGG	18S, ITS1, 5.8S, ITS2, 28S rRNA；foetus；suis；augusta；sp.；mobilensis；nonconforma；muris；
2	GTCCGTGATGTCCTTTAGATGCTCTGGGCTGCACGCGCGCTACAATGTTAG	18S, ITS1, 5.8S, ITS2, 28S rRNA；foetus；suis；augusta；sp.；mobilensis；nonconforma；muris；
1	GTCGATTCCTTCAAGTTTCAGCCTTGCGGTCGTAGTTCCCCCAGAGCCCAA	18S, ITS1, 5.8S, ITS2, 28S rRNA；foetus；suis；augusta；sp.；mobilensis；nonconforma；muris；
6	GTCGCTATCTCTCAGGCGCCTTCTCCGGCAGTCCGACGGTAACCGCCCGTT	18S, ITS1, 5.8S, ITS2, 28S rRNA；foetus；suis；augusta；sp.；mobilensis；nonconforma；muris；
5	GTCGGACTGCCGGAGAAGGCGCCTGAGAGATAGCGACTATATCCACGGGTA	18S, ITS1, 5.8S, ITS2, 28S rRNA；foetus；suis；augusta；sp.；mobilensis；nonconforma；muris；
1	GTCGTAGTTCCACCAGAGCCCAAGAACTATGATTTCTCCTAAGGTCCTGCC	18S, ITS1, 5.8S, ITS2, 28S rRNA；foetus；suis；augusta；sp.；mobilensis；nonconforma；muris；
4	GTCGTAGTTCCCCCAGAGCCCAAGAACTATGATTTCTCCTAAGGTCCTGCC	18S, ITS1, 5.8S, ITS2, 28S rRNA；foetus；suis；augusta；sp.；mobilensis；nonconforma；muris；
2	GTCTCGAGTGGGTAAGTTTCGCGCCTGCTGCTACCCGTGGATATAGTCGCT	18S, ITS1, 5.8S, ITS2, 28S rRNA；foetus；suis；augusta；sp.；mobilensis；nonconforma；muris；
2	GTCTGGTGCCAGCAGCTGCGGTAATTCCAGCTCTGCGAGTTTGCTCCCATA	18S, ITS1, 5.8S, ITS2, 28S rRNA；foetus；suis；augusta；sp.；mobilensis；nonconforma；muris；
1	GTCTTTACCTAGGTAGGCTATCACGGGTAACGGGCGGTTACCGTCGGACTG	18S, ITS1, 5.8S, ITS2, 28S rRNA；foetus；suis；augusta；sp.；mobilensis；nonconforma；muris；
4	GTGCAGCCCAGAGCATCTAAAGGACATCACGGACCTGTTATTGCTACCCTC	18S, ITS1, 5.8S, ITS2, 28S rRNA；foetus；suis；augusta；sp.；mobilensis；nonconforma；muris；
19	GTGCCCTTCCGTCAATTCCTTCAAGTTTCAGCCTTGCGGTCGTAGTTCCCC	18S, ITS1, 5.8S, ITS2, 28S rRNA；foetus；suis；augusta；sp.；mobilensis；nonconforma；muris；
2	GTGCGTGGGTTGACCTGTCAAGCGTTGATTCAGATAACGAGCGAGATTATC	18S, ITS1, 5.8S, ITS2, 28S rRNA；foetus；suis；augusta；sp.；mobilensis；nonconforma；muris；
1	GTGGAATGTTTTGACCCATGAGAGAGAAACGAAGACGAAAGCATCTACCTA	18S, ITS1, 5.8S, ITS2, 28S rRNA；foetus；suis；augusta；sp.；mobilensis；nonconforma；muris；
7	GTGGAATGTTTTGACCCATGAGAGAGAAACGAAGGCGAAAGCATCTACCTA	18S, ITS1, 5.8S, ITS2, 28S rRNA；foetus；suis；augusta；sp.；mobilensis；nonconforma；muris；
2	GTGGATATAGTCGCTATCTCTCAGGCGCCTTCTCCGGCAGTCCGACGGTAA	18S, ITS1, 5.8S, ITS2, 28S rRNA；foetus；suis；augusta；sp.；mobilensis；nonconforma；muris；
12	GTGGGTTGACCTGTCAAGCGTTGATTCAGATAACGAGCGAGATTATCGCCA	18S, ITS1, 5.8S, ITS2, 28S rRNA；foetus；suis；augusta；sp.；mobilensis；nonconforma；muris；
1	GTGGTGCGTGGGTTGACCTGTCAAGCGTTGATTCAGATAACGAGCGAGATT	18S, ITS1, 5.8S, ITS2, 28S rRNA；foetus；suis；augusta；sp.；mobilensis；nonconforma；muris；
1	GTGTCAACAGCGCGCGTTGAATACGTCCCTGCCCTTTGTACACACCGCCCG	18S, ITS1, 5.8S, ITS2, 28S rRNA；foetus；suis；augusta；sp.；mobilensis；nonconforma；muris；
2	GTGTTAGTTCAGGCAACGAAACTGCGAACAGCTCATTAACACGCTCAGAAT	18S, ITS1, 5.8S, ITS2, 28S rRNA；foetus；suis；augusta；sp.；mobilensis；nonconforma；muris；
1	GTTAATGAGCTGTTCGCAGTTTCGTTGCCTGAACTAACACTTGCATGGCTT	18S, ITS1, 5.8S, ITS2, 28S rRNA；foetus；suis；augusta；sp.；mobilensis；nonconforma；muris；
3	GTTACCGTCGGACTGCCGGAGAAGGCGCCTGAGAGATAGCGACTATATCCA	18S, ITS1, 5.8S, ITS2, 28S rRNA；foetus；suis；augusta；sp.；mobilensis；nonconforma；muris；
1	GTTATCTGAATCAACGCTTGACAGGTCAACCCACGCACCACCAACGGCCAT	18S, ITS1, 5.8S, ITS2, 28S rRNA；foetus；suis；augusta；sp.；mobilensis；nonconforma；muris；
1	GTTCTAATTGGGACTCCCTGCGTATCAAGCAGGAGGAAGAGGGTAGCAATA	18S, ITS1, 5.8S, ITS2, 28S rRNA；foetus；suis；augusta；sp.；mobilensis；nonconforma；muris；
1	GTTGACACGCATTTACAAGGGATTCCTGGTTCATGAGAATGATTACAATCC	18S, ITS1, 5.8S, ITS2, 28S rRNA；foetus；suis；augusta；sp.；mobilensis；nonconforma；muris；
8	GTTGACCTGTCAAGCGTTGATTCAGATAACGAGCGAGATTATCGCCAATTA	18S, ITS1, 5.8S, ITS2, 28S rRNA；foetus；suis；augusta；sp.；mobilensis；nonconforma；muris；
1	GTTGGATACTACTACTCTCGCCCTTGATCGACAGAAACCCTCTAGGTAGAT	18S, ITS1, 5.8S, ITS2, 28S rRNA；foetus；suis；augusta；sp.；mobilensis；nonconforma；muris；
2	GTTGGATACTCCTACTCTCGCCCTTGATCGACAGAAACCCTCTAGGTAGAT	18S, ITS1, 5.8S, ITS2, 28S rRNA；foetus；suis；augusta；sp.；mobilensis；nonconforma；muris；
5	GTTGGGATTGAGGATTGTAATCATTCTCATGAACCAGGAATCCCTTGTAAA	18S, ITS1, 5.8S, ITS2, 28S rRNA；foetus；suis；augusta；sp.；mobilensis；nonconforma；muris；
1	GTTGTAGTTCCCCCAGAGCCCAAGAACTATGATTTCTCCTAAGGTCCTGCC	18S, ITS1, 5.8S, ITS2, 28S rRNA；foetus；suis；augusta；sp.；mobilensis；nonconforma；muris；
1	GTTTCAGCCTTGCGGTCGTAGTTCCCCCAGAGCCCAAGAACTATGATTTCT	18S, ITS1, 5.8S, ITS2, 28S rRNA；foetus；suis；augusta；sp.；mobilensis；nonconforma；muris；
18	GTTTTGACCCATGAGAGAGAAACGAAGGCGAAAGCATCTACCTAGAGGGTT	18S, ITS1, 5.8S, ITS2, 28S rRNA；foetus；suis；augusta；sp.；mobilensis；nonconforma；muris；
4	TAACATTGTAGCGCGCGTGCAGCCCAGAGCATCTAAAGGACATCACGGACC	18S, ITS1, 5.8S, ITS2, 28S rRNA；foetus；suis；augusta；sp.；mobilensis；nonconforma；muris；
4	TAAGCCACAAGCTCCACCCCTGGTGTGCCCTTCCGTCAATTCCTTCAAGTT	18S, ITS1, 5.8S, ITS2, 28S rRNA；foetus；suis；augusta；sp.；mobilensis；nonconforma；muris；
1	TAAGTTTCGCGCCTGCTGCTACCCGTGGATATAGTCGCTATCTCTCAGGCG	18S, ITS1, 5.8S, ITS2, 28S rRNA；foetus；suis；augusta；sp.；mobilensis；nonconforma；muris；
1	TAATTCCAGCTCTGCGAGTTTGCTCCCATATTGTTGCAGTTAAAACGCTCG	18S, ITS1, 5.8S, ITS2, 28S rRNA；foetus；suis；augusta；sp.；mobilensis；nonconforma；muris；
1	TAATTTCACCGAGTCATCCAATCGGTAGGAGCGACGGGCGGTGTGTACAAA	18S, ITS1, 5.8S, ITS2, 28S rRNA；foetus；suis；augusta；sp.；mobilensis；nonconforma；muris；
1	TAGATGCTTTCGCCTTCGTTTCTCTCTCATGGGTCAAAACATTCCACCGTT	18S, ITS1, 5.8S, ITS2, 28S rRNA；foetus；suis；augusta；sp.；mobilensis；nonconforma；muris；
1	TAGCAATAACAGGTCCGTGATGTCCTTTAGATGCTCTGGGCTGCACGCGCG	18S, ITS1, 5.8S, ITS2, 28S rRNA；foetus；suis；augusta；sp.；mobilensis；nonconforma；muris；
3	TAGCAGAGGGCCAGTCTGGTGCCAGCAGCTGCGGTAATTCCAGCTCTGCGA	18S, ITS1, 5.8S, ITS2, 28S rRNA；foetus；suis；augusta；sp.；mobilensis；nonconforma；muris；
1	TAGCAGCAGGCGCGAAACTTACCCACTCGAGACTTTCGGAGGTGGTAATGA	18S, ITS1, 5.8S, ITS2, 28S rRNA；foetus；suis；augusta；sp.；mobilensis；nonconforma；muris；
1	TAGCGCGCGTGCAGCCCAGAGCATCTAAAGGACATCACGGACCTGTTATTG	18S, ITS1, 5.8S, ITS2, 28S rRNA；foetus；suis；augusta；sp.；mobilensis；nonconforma；muris；
2	TAGGAACTACCCGGGTCTCTGATCCGGTTGGATACTCCTACTCTCGCCCTT	18S, ITS1, 5.8S, ITS2, 28S rRNA；foetus；suis；augusta；sp.；mobilensis；nonconforma；muris；
1	TAGGTAGATGCTTTCGCCTTCGTTTCTCTCTCATGGGTCAAAACATTCCAC	18S, ITS1, 5.8S, ITS2, 28S rRNA；foetus；suis；augusta；sp.；mobilensis；nonconforma；muris；
2	TATGACTTTTGGTGGTGCATGGCCGTTGGTGGTGCGTGGGTTGACCTGTCA	18S, ITS1, 5.8S, ITS2, 28S rRNA；foetus；suis；augusta；sp.；mobilensis；nonconforma；muris；
1	TATTGCTACCCTCTTCCTCCTGCTTGATACGCAGGGAGTCCCAATTAGAAC	18S, ITS1, 5.8S, ITS2, 28S rRNA；foetus；suis；augusta；sp.；mobilensis；nonconforma；muris；
1	TCAAAACATTCCACCGTTCGCCATGAAATAGATCTACCCCCGGTGGCTCTC	18S, ITS1, 5.8S, ITS2, 28S rRNA；foetus；suis；augusta；sp.；mobilensis；nonconforma；muris；
2	TCAAGTTTCAGCCTTGCGGTCGTAGTTCCCCCAGAGCCCAAGAACTATGAT	18S, ITS1, 5.8S, ITS2, 28S rRNA；foetus；suis；augusta；sp.；mobilensis；nonconforma；muris；
1	TCACGGACCTGTTATTGCTACCCTCTTCCTCCTGCTTGATACGCAGGGAGT	18S, ITS1, 5.8S, ITS2, 28S rRNA；foetus；suis；augusta；sp.；mobilensis；nonconforma；muris；
1	TCAGGATATGACTTTTGGTGGTGCATGGCCGTTGGTGGTGCGTGGGTTGAC	18S, ITS1, 5.8S, ITS2, 28S rRNA；foetus；suis；augusta；sp.；mobilensis；nonconforma；muris；
1	TCCAATCGGTAGGAGCGACGGGCGGTGTGTACAAAGGGCAGGGACGTATTC	18S, ITS1, 5.8S, ITS2, 28S rRNA；foetus；suis；augusta；sp.；mobilensis；nonconforma；muris；
2	TCCACCGTTCGCCATGAAATAGATCTACCCCCGGTGGCTCTCATTGATCTT	18S, ITS1, 5.8S, ITS2, 28S rRNA；foetus；suis；augusta；sp.；mobilensis；nonconforma；muris；
1	TCCAGAGCATCTAAAGGACATCACGGACCTGTTATTGCTACCCTCTTCCTC	18S, ITS1, 5.8S, ITS2, 28S rRNA；foetus；suis；augusta；sp.；mobilensis；nonconforma；muris；
1	TCCAGCTCTGCGAGTTTGCTCCCATACTGTTGCAGTTAAAACGCTCGTAGT	18S, ITS1, 5.8S, ITS2, 28S rRNA；foetus；suis；augusta；sp.；mobilensis；nonconforma；muris；
9	TCCAGCTCTGCGAGTTTGCTCCCATATTGTTGCAGTTAAAACGCTCGTAGT	18S, ITS1, 5.8S, ITS2, 28S rRNA；foetus；suis；augusta；sp.；mobilensis；nonconforma；muris；
2	TCCCAGAGCATCTAAAGGACATCACGGACCTGTTATTGCTACCCTCTTCCT	18S, ITS1, 5.8S, ITS2, 28S rRNA；foetus；suis；augusta；sp.；mobilensis；nonconforma；muris；
1	TCCGAAAGTCTCGAGTGGGTAAGTTTCGCGCCTGCTGCTACCCGTGGATAT	18S, ITS1, 5.8S, ITS2, 28S rRNA；foetus；suis；augusta；sp.；mobilensis；nonconforma；muris；
8	TCCGTCAATTCCTTCAAGTTTCAGCCTTGCGGTCGTAGTTCCCCCAGAGCC	18S, ITS1, 5.8S, ITS2, 28S rRNA；foetus；suis；augusta；sp.；mobilensis；nonconforma；muris；
5	TCCTAACATTGTAGCGCGCGTGCAGCCCAGAGCATCTAAAGGACATCACGG	18S, ITS1, 5.8S, ITS2, 28S rRNA；foetus；suis；augusta；sp.；mobilensis；nonconforma；muris；
2	TCCTACTCTCGCCCTTGATCGACAGAAACCCTCTAGGTAGATGCTTTCGCC	18S, ITS1, 5.8S, ITS2, 28S rRNA；foetus；suis；augusta；sp.；mobilensis；nonconforma；muris；
1	TCCTGGTAAGTTTCCCCGTGTTGATTCAAATTAAGCCACAAGCTCCACCCC	18S, ITS1, 5.8S, ITS2, 28S rRNA；foetus；suis；augusta；sp.；mobilensis；nonconforma；muris；
2	TCCTTCAAGTTTCAGCCTTGCGGTCGTAGTTCCCCCAGAGCCCAAGAACTA	18S, ITS1, 5.8S, ITS2, 28S rRNA；foetus；suis；augusta；sp.；mobilensis；nonconforma；muris；
2	TCGCTATCTCTCAGGCGCCTTCTCCGGCAGTCCGACGGTAACCGCCCGTTA	18S, ITS1, 5.8S, ITS2, 28S rRNA；foetus；suis；augusta；sp.；mobilensis；nonconforma；muris；
1	TCGCTCGTTATCTGAATCAACGCTTGACAGGTCAACCCACGCACCACCAAC	18S, ITS1, 5.8S, ITS2, 28S rRNA；foetus；suis；augusta；sp.；mobilensis；nonconforma；muris；
2	TCGTTATCTGAATCAACGCTTGACAGGTCAACCCACGCACCACCAACGGCC	18S, ITS1, 5.8S, ITS2, 28S rRNA；foetus；suis；augusta；sp.；mobilensis；nonconforma；muris；
1	TCTAATTGGGACTCCCTGCGTATCAAGCAGGAGGAAGAGGGTAGCAATAAC	18S, ITS1, 5.8S, ITS2, 28S rRNA；foetus；suis；augusta；sp.；mobilensis；nonconforma；muris；
1	TCTACCTAGAGGGTTTCTGTCGATCAAGGGCGAGAGTAGGAGTATCCAACC	18S, ITS1, 5.8S, ITS2, 28S rRNA；foetus；suis；augusta；sp.；mobilensis；nonconforma；muris；
1	TCTCAGGCGCCTTCTCCGGCAGTCCGACGGTAACCGCCCGTTACCCGTGAT	18S, ITS1, 5.8S, ITS2, 28S rRNA；foetus；suis；augusta；sp.；mobilensis；nonconforma；muris；
1	TCTCTCAGGCGCCTTCTCCGGCAGTCCGACGGTAACCGCCCGTTACCCGTG	18S, ITS1, 5.8S, ITS2, 28S rRNA；foetus；suis；augusta；sp.；mobilensis；nonconforma；muris；
1	TCTCTCATGGGTCAAAACATTCCACCGTTCGCCATGAAATAGATCTACCCC	18S, ITS1, 5.8S, ITS2, 28S rRNA；foetus；suis；augusta；sp.；mobilensis；nonconforma；muris；
1	TCTGAATCAACGCTTGACAGGTCAACCCACGCACCACCAACGGCCATGCAC	18S, ITS1, 5.8S, ITS2, 28S rRNA；foetus；suis；augusta；sp.；mobilensis；nonconforma；muris；
3	TCTGATCCGGTTGGATACTCCTACTCTCGCCCTTGATCGACAGAAACCCTC	18S, ITS1, 5.8S, ITS2, 28S rRNA；foetus；suis；augusta；sp.；mobilensis；nonconforma；muris；
1	TCTGGTCATTACCACCTCCGAAAGTCTCGAGTGGGTAAGTTTCGCGCCTGC	18S, ITS1, 5.8S, ITS2, 28S rRNA；foetus；suis；augusta；sp.；mobilensis；nonconforma；muris；
1	TCTTGATCGACAGAAACCCTCTAGGTAGATGCTTTCGCCTTCGTTTCTCTC	18S, ITS1, 5.8S, ITS2, 28S rRNA；foetus；suis；augusta；sp.；mobilensis；nonconforma；muris；
1	TGAACCATGAGAGAGAAACGAAGGCGAAAGCATCTACCTAGAGGGTTTCTG	18S, ITS1, 5.8S, ITS2, 28S rRNA；foetus；suis；augusta；sp.；mobilensis；nonconforma；muris；
1	TGACCCATGAGAGAGAAACGAAGGCGAAAGCATCTACCTAGAGGGTTTCTG	18S, ITS1, 5.8S, ITS2, 28S rRNA；foetus；suis；augusta；sp.；mobilensis；nonconforma；muris；
2	TGACCTGTCAAGCGTTGATTCAGATAACGAGCGAGATTATCGCCAATTAAA	18S, ITS1, 5.8S, ITS2, 28S rRNA；foetus；suis；augusta；sp.；mobilensis；nonconforma；muris；
1	TGAGAGATAGCGACTATATCCACGGGTAGCAGCAGGCGCGAAACTTACCCA	18S, ITS1, 5.8S, ITS2, 28S rRNA；foetus；suis；augusta；sp.；mobilensis；nonconforma；muris；
1	TGAGAGCCACCGGGGGTAGATCTATTTCATGGCGAACGGTGGAATGTTTTG	18S, ITS1, 5.8S, ITS2, 28S rRNA；foetus；suis；augusta；sp.；mobilensis；nonconforma；muris；
4	TGATCCTAACATTGTAGCGCGCGTGCAGCCCAGAGCATCTAAAGGACATCA	18S, ITS1, 5.8S, ITS2, 28S rRNA；foetus；suis；augusta；sp.；mobilensis；nonconforma；muris；
1	TGATCGACAGAAACCCTCTAGGTAGATGCTTTCGCCTTCGTTTCTCTCTCA	18S, ITS1, 5.8S, ITS2, 28S rRNA；foetus；suis；augusta；sp.；mobilensis；nonconforma；muris；
1	TGATGTCCTTTAGATGCTCTGGGCTGCACGCGCGCTACAATGTTAGGATCA	18S, ITS1, 5.8S, ITS2, 28S rRNA；foetus；suis；augusta；sp.；mobilensis；nonconforma；muris；
9	TGCAAGTGTTAGTTCAGGCAACGAAACTGCGAACAGCTCATTAACACGCTC	18S, ITS1, 5.8S, ITS2, 28S rRNA；foetus；suis；augusta；sp.；mobilensis；nonconforma；muris；
5	TGCCACAAGCTCCACCCCTGGTGTGCCCTTCCGTCAATTCCTTCAAGTTTC	18S, ITS1, 5.8S, ITS2, 28S rRNA；foetus；suis；augusta；sp.；mobilensis；nonconforma；muris；
3	TGCCCTTCCGTCAATTCCTTCAAGTTTCAGCCTTGCGGTCGTAGTTCCCCC	18S, ITS1, 5.8S, ITS2, 28S rRNA；foetus；suis；augusta；sp.；mobilensis；nonconforma；muris；
3	TGCCTTGCGGTCGTAGTTCCCCCAGAGCCCAAGAACTATGATTTCTCCTAA	18S, ITS1, 5.8S, ITS2, 28S rRNA；foetus；suis；augusta；sp.；mobilensis；nonconforma；muris；
2	TGCGCGTGCAGCCCAGAGCATCTAAAGGACATCACGGACCTGTTATTGCTA	18S, ITS1, 5.8S, ITS2, 28S rRNA；foetus；suis；augusta；sp.；mobilensis；nonconforma；muris；
3	TGCGGTCGTAGTTCCCCCAGAGCCCAAGAACTATGATTTCTCCTAAGGTCC	18S, ITS1, 5.8S, ITS2, 28S rRNA；foetus；suis；augusta；sp.；mobilensis；nonconforma；muris；
3	TGCGTATCAAGCAGGAGGAAGAGGGTAGCAATAACAGGTCCGTGATGTCCT	18S, ITS1, 5.8S, ITS2, 28S rRNA；foetus；suis；augusta；sp.；mobilensis；nonconforma；muris；
2	TGCGTGGGTTGACCTGTCAAGCGTTGATTCAGATAACGAGCGAGATTATCG	18S, ITS1, 5.8S, ITS2, 28S rRNA；foetus；suis；augusta；sp.；mobilensis；nonconforma；muris；
1	TGCTACCCGTGGATATAGTCGCTATCTCTCAGGCGCCTTCTCCGGCAGTCC	18S, ITS1, 5.8S, ITS2, 28S rRNA；foetus；suis；augusta；sp.；mobilensis；nonconforma；muris；
1	TGCTCCACCCCTGGTGTGCCCTTCCGTCAATTCCTTCAAGTTTCAGCCTTG	18S, ITS1, 5.8S, ITS2, 28S rRNA；foetus；suis；augusta；sp.；mobilensis；nonconforma；muris；
1	TGCTTTCGCCTTCGTTTCTCTCTCATGGGTCAAAACATTCCACCGTTCGCC	18S, ITS1, 5.8S, ITS2, 28S rRNA；foetus；suis；augusta；sp.；mobilensis；nonconforma；muris；
1	TGGAATGTTTTGACCCATGAGAGAGAAACGAAGGCGAAAGCATCTACCTAG	18S, ITS1, 5.8S, ITS2, 28S rRNA；foetus；suis；augusta；sp.；mobilensis；nonconforma；muris；
1	TGGATACTCCTACTCTCGCCCTTGATCGACAGAAACCCTCTAGGTAGATGC	18S, ITS1, 5.8S, ITS2, 28S rRNA；foetus；suis；augusta；sp.；mobilensis；nonconforma；muris；
3	TGGCCGTTGGTGGTGCGTGGGTTGACCTGTCAAGCGTTGATTCAGATAACG	18S, ITS1, 5.8S, ITS2, 28S rRNA；foetus；suis；augusta；sp.；mobilensis；nonconforma；muris；
1	TGGCGAACGGTGGAATGTTTTGACCCATGAGAGAGAAACGAAGGCGAAAGC	18S, ITS1, 5.8S, ITS2, 28S rRNA；foetus；suis；augusta；sp.；mobilensis；nonconforma；muris；
2	TGGCGATAATCTCGCTCGTTATCTGAATCAACGCTTGACAGGTCAACCCAC	18S, ITS1, 5.8S, ITS2, 28S rRNA；foetus；suis；augusta；sp.；mobilensis；nonconforma；muris；
1	TGGGACTCCCTGCGTATCAAGCAGGAGGAAGAGGGTAGCAATAACAGGTCC	18S, ITS1, 5.8S, ITS2, 28S rRNA；foetus；suis；augusta；sp.；mobilensis；nonconforma；muris；
1	TGGGATTGAGGATTGTAATCATTCTCATGAACCAGGAATCCCTTGTAAATG	18S, ITS1, 5.8S, ITS2, 28S rRNA；foetus；suis；augusta；sp.；mobilensis；nonconforma；muris；
1	TGGTCATTACCACCTCCGAAAGTCTCGAGTGGGTAAGTTTCGCGCCTGCTG	18S, ITS1, 5.8S, ITS2, 28S rRNA；foetus；suis；augusta；sp.；mobilensis；nonconforma；muris；
3	TGGTGCGTGGGTTGACCTGTCAAGCGTTGATTCAGATAACGAGCGAGATTA	18S, ITS1, 5.8S, ITS2, 28S rRNA；foetus；suis；augusta；sp.；mobilensis；nonconforma；muris；
2	TGGTGGTGCGTGGGTTGACCTGTCAAGCGTTGATTCAGATAACGAGCGAGA	18S, ITS1, 5.8S, ITS2, 28S rRNA；foetus；suis；augusta；sp.；mobilensis；nonconforma；muris；
1	TGTAACTGGTCATTACCACCTCCGAAAGTCTCGAGTGGGTAAGTTTCGCGC	18S, ITS1, 5.8S, ITS2, 28S rRNA；foetus；suis；augusta；sp.；mobilensis；nonconforma；muris；
1	TGTAATCATTCTCATGAACCAGGAATCCCTTGTAAATGCGTGTCAACAGCG	18S, ITS1, 5.8S, ITS2, 28S rRNA；foetus；suis；augusta；sp.；mobilensis；nonconforma；muris；
1	TGTACACACCGCCCGTCGCTCCTACCGATTGGATGACTCGGTGAAATTATC	18S, ITS1, 5.8S, ITS2, 28S rRNA；foetus；suis；augusta；sp.；mobilensis；nonconforma；muris；
1	TGTCAACAGCGCGCGTTGAATACGTCCCTGCCCTTTGTACACACCGCCCGT	18S, ITS1, 5.8S, ITS2, 28S rRNA；foetus；suis；augusta；sp.；mobilensis；nonconforma；muris；
4	TGTGCCCTTCCGTCAATTCCTTCAAGTTTCAGCCTTGCGGTCGTAGTTCCC	18S, ITS1, 5.8S, ITS2, 28S rRNA；foetus；suis；augusta；sp.；mobilensis；nonconforma；muris；
3	TGTTAGTTCAGGCAACGAAACTGCGAACAGCTCATTAACACGCTCAGAATC	18S, ITS1, 5.8S, ITS2, 28S rRNA；foetus；suis；augusta；sp.；mobilensis；nonconforma；muris；
6	TGTTATTGCTACCCTCTTCCTCCTGCTTGATACGCAGGGAGTCCCAATTAG	18S, ITS1, 5.8S, ITS2, 28S rRNA；foetus；suis；augusta；sp.；mobilensis；nonconforma；muris；
1	TGTTTTGACCCATGAGAGAGAAACGAAGGCGAAAGCATCTACCTAGAGGGT	18S, ITS1, 5.8S, ITS2, 28S rRNA；foetus；suis；augusta；sp.；mobilensis；nonconforma；muris；
4	TTAAGCCATGCAAGTGTTAGTTCAGGCAACGAAACTGCGAACAGCTCATTA	18S, ITS1, 5.8S, ITS2, 28S rRNA；foetus；suis；augusta；sp.；mobilensis；nonconforma；muris；
1	TTACCTAGGTAGGCTATCACGGGTAACGGGCGGTTACCGTCGGACTGCCGG	18S, ITS1, 5.8S, ITS2, 28S rRNA；foetus；suis；augusta；sp.；mobilensis；nonconforma；muris；
5	TTCAAGTTTCAGCCTTGCGGTCGTAGTTCCCCCAGAGCCCAAGAACTATGA	18S, ITS1, 5.8S, ITS2, 28S rRNA；foetus；suis；augusta；sp.；mobilensis；nonconforma；muris；
1	TTCAGCCTTGCGGTCGTAGTTCCCCCAGAGCCCAAGAACTATGATTTCTCC	18S, ITS1, 5.8S, ITS2, 28S rRNA；foetus；suis；augusta；sp.；mobilensis；nonconforma；muris；
3	TTCAGGATATGACTTTTGGTGGTGCATGGCCGTTGGTGGTGCGTGGGTTGA	18S, ITS1, 5.8S, ITS2, 28S rRNA；foetus；suis；augusta；sp.；mobilensis；nonconforma；muris；
1	TTCAGGTTTCAGCCTTGCGGTCGTAGTTCCCCCAGAGCCCAAGAACTATGA	18S, ITS1, 5.8S, ITS2, 28S rRNA；foetus；suis；augusta；sp.；mobilensis；nonconforma；muris；
12	TTCATGGCGAACGGTGGAATGTTTTGACCCATGAGAGAGAAACGAAGGCGA	18S, ITS1, 5.8S, ITS2, 28S rRNA；foetus；suis；augusta；sp.；mobilensis；nonconforma；muris；
1	TTCCAGCTCTGCGAGTTTGCTCCCATATTGTTGCAGTTAAAACGCTCGTAG	18S, ITS1, 5.8S, ITS2, 28S rRNA；foetus；suis；augusta；sp.；mobilensis；nonconforma；muris；
1	TTCCGAAAGTCTCGAGTGGGTAAGTTTCGCGCCTGCTGCTACCCGTGGATA	18S, ITS1, 5.8S, ITS2, 28S rRNA；foetus；suis；augusta；sp.；mobilensis；nonconforma；muris；
1	TTCCGGTTGGATACTCCTACTCTCGCCCTTGATCGACAGAAACCCTCTAGG	18S, ITS1, 5.8S, ITS2, 28S rRNA；foetus；suis；augusta；sp.；mobilensis；nonconforma；muris；
1	TTCGCCTTCGTTTCTCTCTCATGGGTCAAAACATTCCACCGTTCGCCATGA	18S, ITS1, 5.8S, ITS2, 28S rRNA；foetus；suis；augusta；sp.；mobilensis；nonconforma；muris；
1	TTCGCGCCTGCTGCTACCCGTGGATATAGTCGCTATCTCTCAGGCGCCTTC	18S, ITS1, 5.8S, ITS2, 28S rRNA；foetus；suis；augusta；sp.；mobilensis；nonconforma；muris；
3	TTCGGTCATAGATTAAGCCATGCAAGTGTTAGTTCAGGCAACGAAACTGCG	18S, ITS1, 5.8S, ITS2, 28S rRNA；foetus；suis；augusta；sp.；mobilensis；nonconforma；muris；
4	TTCTAATTGGGACTCCCTGCGTATCAAGCAGGAGGAAGAGGGTAGCAATAA	18S, ITS1, 5.8S, ITS2, 28S rRNA；foetus；suis；augusta；sp.；mobilensis；nonconforma；muris；
1	TTGACCCATGAGAGAGAAACGAAGGCGAAAGCATCTACCTAGAGGGTTTCT	18S, ITS1, 5.8S, ITS2, 28S rRNA；foetus；suis；augusta；sp.；mobilensis；nonconforma；muris；
2	TTGACCTGTCAAGCGTTGATTCAGATAACGAGCGAGATTATCGCCAATTAA	18S, ITS1, 5.8S, ITS2, 28S rRNA；foetus；suis；augusta；sp.；mobilensis；nonconforma；muris；
1	TTGCGGTCGTAGTTCCCCCAGAGCCCAAGAACTAAGATTTCTCCTAAGGTC	18S, ITS1, 5.8S, ITS2, 28S rRNA；foetus；suis；augusta；sp.；mobilensis；nonconforma；muris；
4	TTGCGGTCGTAGTTCCCCCAGAGCCCAAGAACTATGATTTCTCCTAAGGTC	18S, ITS1, 5.8S, ITS2, 28S rRNA；foetus；suis；augusta；sp.；mobilensis；nonconforma；muris；
1	TTGCTACCCGTGGATATAGTCGCTATCTCTCAGGCGCCTTCTCCGGCAGTC	18S, ITS1, 5.8S, ITS2, 28S rRNA；foetus；suis；augusta；sp.；mobilensis；nonconforma；muris；
2	TTGGGATTGAGGATTGTAATCATTCTCATGAACCAGGAATCCCTTGTAAAT	18S, ITS1, 5.8S, ITS2, 28S rRNA；foetus；suis；augusta；sp.；mobilensis；nonconforma；muris；
5	TTGTAATCATTCTCATGAACCAGGAATCCCTTGTAAATGCGTGTCAACAGC	18S, ITS1, 5.8S, ITS2, 28S rRNA；foetus；suis；augusta；sp.；mobilensis；nonconforma；muris；
1	TTTACCTAGGTAGGCTATCACGGGTAACGGGCGGTTACCGTCGGACTGCCG	18S, ITS1, 5.8S, ITS2, 28S rRNA；foetus；suis；augusta；sp.；mobilensis；nonconforma；muris；
5	TTTCAGGATATGACTTTTGGTGGTGCATGGCCGTTGGTGGTGCGTGGGTTG	18S, ITS1, 5.8S, ITS2, 28S rRNA；foetus；suis；augusta；sp.；mobilensis；nonconforma；muris；
1	TTTCGCCTTCGTTTCTCTCTCATGGGTCAAAACATTCCACCGTTCGCCATG	18S, ITS1, 5.8S, ITS2, 28S rRNA；foetus；suis；augusta；sp.；mobilensis；nonconforma；muris；
1	TTTGACCCATGAGAGAGAAACGAAGGCGAAAGCATCTACCTAGAGGGTTTC	18S, ITS1, 5.8S, ITS2, 28S rRNA；foetus；suis；augusta；sp.；mobilensis；nonconforma；muris；
7	TTTGGTGGTGCATGGCCGTTGGTGGTGCGTGGGTTGACCTGTCAAGCGTTG	18S, ITS1, 5.8S, ITS2, 28S rRNA；foetus；suis；augusta；sp.；mobilensis；nonconforma；muris；
2	TTTTGACCCATGAGAGAGAAACGAAGGCGAAAGCATCTACCTAGAGGGTTT	18S, ITS1, 5.8S, ITS2, 28S rRNA；foetus；suis；augusta；sp.；mobilensis；nonconforma；muris；
1	TTTTGGTGGTGCATGGCCGTTGGTGGTGCGTGGGTTGACCTGTCAAGCGTT	18S, ITS1, 5.8S, ITS2, 28S rRNA；foetus；suis；augusta；sp.；mobilensis；nonconforma；muris；
1	ACCTGGTGTGCCCTTCCGTCAATTCCTTCAAGTTTCAGCCTTGCGGTCGT	18S, ITS1, 5.8S, ITS2, 28S rRNA；foetus；suis；augusta；sp.；mobilensis；nonconforma；muris；
1	AGAGAAACGAAGGCGAAAGCATCTACCTAGAGGGTTTCTGTC	18S, ITS1, 5.8S, ITS2, 28S rRNA；foetus；suis；augusta；sp.；mobilensis；nonconforma；muris；
1	AGAGCATCTAAAGGACATCACGGACCTGTTATTGCTACCCTCTTCCTCC	18S, ITS1, 5.8S, ITS2, 28S rRNA；foetus；suis；augusta；sp.；mobilensis；nonconforma；muris；
3	ATGTGCCCTTCCGTCAATTCCTTCAAGTTTCAGCCTTGCGGTCGT	18S, ITS1, 5.8S, ITS2, 28S rRNA；foetus；suis；augusta；sp.；mobilensis；nonconforma；muris；
1	ATTGGCGATAATCTCGCTCGTTATCTGAATCAACGCTTGACAGGTCAA	18S, ITS1, 5.8S, ITS2, 28S rRNA；foetus；suis；augusta；sp.；mobilensis；nonconforma；muris；
1	CAAAACATTCCACCGTTCGCCATGAAATAGATCTACCCCC	18S, ITS1, 5.8S, ITS2, 28S rRNA；foetus；suis；augusta；sp.；mobilensis；nonconforma；muris；
2	CAAGCAGGAGGAAGAGGGTAGCAATAACAGGTCCGTGATGTCCTTT	18S, ITS1, 5.8S, ITS2, 28S rRNA；foetus；suis；augusta；sp.；mobilensis；nonconforma；muris；
1	CAAGCTCCACCCCTGGTGTGCCCTTCCGTCAATTCCTTCAAGTTTC	18S, ITS1, 5.8S, ITS2, 28S rRNA；foetus；suis；augusta；sp.；mobilensis；nonconforma；muris；
1	CACCCCTGGTGGGCCCTTCCGTCAATTCCTTCAAGTTTCAGCCTTGCGG	18S, ITS1, 5.8S, ITS2, 28S rRNA；foetus；suis；augusta；sp.；mobilensis；nonconforma；muris；
1	CACCCCTGGTGTGCCCTTCCGTCAATTCCTTCAAGTTTCAGCC	18S, ITS1, 5.8S, ITS2, 28S rRNA；foetus；suis；augusta；sp.；mobilensis；nonconforma；muris；
1	CACGGGTAGCAGCAGGCGCGAAACTTACCCACTCGAGACTTTCG	18S, ITS1, 5.8S, ITS2, 28S rRNA；foetus；suis；augusta；sp.；mobilensis；nonconforma；muris；
1	CAGAGACCCGGGTAGTTCCTACCTTAAACGATGCCGACAGGGG	18S, ITS1, 5.8S, ITS2, 28S rRNA；foetus；suis；augusta；sp.；mobilensis；nonconforma；muris；
1	CAGCAGCTGCGGTAATTCCAGCTCTGCGAGTTTGCTCCCATATTGT	18S, ITS1, 5.8S, ITS2, 28S rRNA；foetus；suis；augusta；sp.；mobilensis；nonconforma；muris；
1	CAGCAGGCGCGAAACTTACCCACTCGAGACTTTCGGAGGTGGAAATGACC	18S, ITS1, 5.8S, ITS2, 28S rRNA；foetus；suis；augusta；sp.；mobilensis；nonconforma；muris；
1	CAGGACCTTAGGAGAAATCATAGTTCTTGGGCTCTGGGGGAACTACGA	18S, ITS1, 5.8S, ITS2, 28S rRNA；foetus；suis；augusta；sp.；mobilensis；nonconforma；muris；
1	CCACAAGCTCCACCCCTGGTGTGCCCTTCCGTCAATTCCTTCAAGTTTC	18S, ITS1, 5.8S, ITS2, 28S rRNA；foetus；suis；augusta；sp.；mobilensis；nonconforma；muris；
1	CCACCAACGGCCATGCACCACCAAAAGTCATATCCTGAA	18S, ITS1, 5.8S, ITS2, 28S rRNA；foetus；suis；augusta；sp.；mobilensis；nonconforma；muris；
1	CCCCAGAGCATCTAAAGGACATCACGGACCTGTTATTGCTACCCTCTTCC	18S, ITS1, 5.8S, ITS2, 28S rRNA；foetus；suis；augusta；sp.；mobilensis；nonconforma；muris；
1	CCCGGGTAGTTCCTACCTTAAACGATGCCGACAGGGGCTTG	18S, ITS1, 5.8S, ITS2, 28S rRNA；foetus；suis；augusta；sp.；mobilensis；nonconforma；muris；
3	CCCGGGTCTCTGATCCGGTTGGATACTCCTACTCTCGCCCT	18S, ITS1, 5.8S, ITS2, 28S rRNA；foetus；suis；augusta；sp.；mobilensis；nonconforma；muris；
1	CCCGTGGTGTGCCCTTCCGTCAATTCCTTCAAGTTTCAGCCTTGCGGTCG	18S, ITS1, 5.8S, ITS2, 28S rRNA；foetus；suis；augusta；sp.；mobilensis；nonconforma；muris；
7	CCCTGCCCTTTGTACACACCGCCCGTCGCTACTAC	18S, ITS1, 5.8S, ITS2, 28S rRNA；foetus；suis；augusta；sp.；mobilensis；nonconforma；muris；
1	CCTAGAGGGTTTCTGTCGATCAAGGGCGAGAGTAGGAGTATCCAACC	18S, ITS1, 5.8S, ITS2, 28S rRNA；foetus；suis；augusta；sp.；mobilensis；nonconforma；muris；
1	CCTGGTGTGCCCTTCCGTCAATTCCTTCAAGTTTCAGCCTTGCGGTCGT	18S, ITS1, 5.8S, ITS2, 28S rRNA；foetus；suis；augusta；sp.；mobilensis；nonconforma；muris；
1	CCTTCAAGTTTCAGCCTTGCGGTCGTAGTTCCCCCAGAGCCCA	18S, ITS1, 5.8S, ITS2, 28S rRNA；foetus；suis；augusta；sp.；mobilensis；nonconforma；muris；
1	CGAAAGCATCTACCTAGAGGGTTTCTGTCGATCAAGGGCGAGAGTAGGAG	18S, ITS1, 5.8S, ITS2, 28S rRNA；foetus；suis；augusta；sp.；mobilensis；nonconforma；muris；
2	CGAAGGCGAAAGCATCTACCTAGAGGGTTTCTGTCGATCAAGGGCGAGAG	18S, ITS1, 5.8S, ITS2, 28S rRNA；foetus；suis；augusta；sp.；mobilensis；nonconforma；muris；
1	CGACCCATGAGAGAGAAACGAAGGCGAAAGCATCTACCTAGAGGGTTTCT	18S, ITS1, 5.8S, ITS2, 28S rRNA；foetus；suis；augusta；sp.；mobilensis；nonconforma；muris；
2	CGACCGCAAGGCTGAAACTTGAAGGAATTGACGGAAGGGCACACCAGGGG	18S, ITS1, 5.8S, ITS2, 28S rRNA；foetus；suis；augusta；sp.；mobilensis；nonconforma；muris；
1	CGAGTCATCCAATCGGTAGGAGCGACGGGCGGTGTGTACAAAGGACAGGG	18S, ITS1, 5.8S, ITS2, 28S rRNA；foetus；suis；augusta；sp.；mobilensis；nonconforma；muris；
2	CGATAATCTCGCTCGTTATCTGAATCAACGCTTGACAGGTCAACCCACGC	18S, ITS1, 5.8S, ITS2, 28S rRNA；foetus；suis；augusta；sp.；mobilensis；nonconforma；muris；
1	CGCGAAACTTACCCACTCGAGACTTTCGGAGGTGGTAATGACCAGT	18S, ITS1, 5.8S, ITS2, 28S rRNA；foetus；suis；augusta；sp.；mobilensis；nonconforma；muris；
1	CGGATACTCCTACTCTCGCCCTTGATCGACAGAAACCCTCTAGGTAGA	18S, ITS1, 5.8S, ITS2, 28S rRNA；foetus；suis；augusta；sp.；mobilensis；nonconforma；muris；
3	CGGGTAACGGGCGGTTACCGTCGGACTGCCGGAGAAGGCGCCTGAG	18S, ITS1, 5.8S, ITS2, 28S rRNA；foetus；suis；augusta；sp.；mobilensis；nonconforma；muris；
1	CGGGTAGCAGCAGGCGCGAAACTTACCCACTCGAGACTTT	18S, ITS1, 5.8S, ITS2, 28S rRNA；foetus；suis；augusta；sp.；mobilensis；nonconforma；muris；
1	CGGGTAGCAGCAGGCGCGAAACTTACCCACTCGAGACTTTCGGAGGTGG	18S, ITS1, 5.8S, ITS2, 28S rRNA；foetus；suis；augusta；sp.；mobilensis；nonconforma；muris；
1	CGGGTAGCAGCAGGCGCGAAACTTACCCACTCGAGACTTTCGGAGGTGGT	18S, ITS1, 5.8S, ITS2, 28S rRNA；foetus；suis；augusta；sp.；mobilensis；nonconforma；muris；
1	CGTCAATTCCTTCAAGTTTCAGCCTTGCGGTCGTAGTTCCCCCAG	18S, ITS1, 5.8S, ITS2, 28S rRNA；foetus；suis；augusta；sp.；mobilensis；nonconforma；muris；
1	CGTGGGTTGACCTGTCAAGCGTTGATTCAGATAACGAGCGAGATTATCGC	18S, ITS1, 5.8S, ITS2, 28S rRNA；foetus；suis；augusta；sp.；mobilensis；nonconforma；muris；
1	CGTTTCTCTCTCATGGGTCAAAACATTCCACCGTTCGCCATGAAAT	18S, ITS1, 5.8S, ITS2, 28S rRNA；foetus；suis；augusta；sp.；mobilensis；nonconforma；muris；
1	CTACCTAGAGGGTTTCTGTCGATCAAGGGCGAGAGTAGGAGTATCCAACC	18S, ITS1, 5.8S, ITS2, 28S rRNA；foetus；suis；augusta；sp.；mobilensis；nonconforma；muris；
1	CTAGCAGAGGGCCAGTCTGGTGCCAGCAGCTGCGGTAATTCCAGCTCTGC	18S, ITS1, 5.8S, ITS2, 28S rRNA；foetus；suis；augusta；sp.；mobilensis；nonconforma；muris；
1	CTCCACCCCTGGTGTGCCCTTCCGTCAATTCCTTCAAGTTTC	18S, ITS1, 5.8S, ITS2, 28S rRNA；foetus；suis；augusta；sp.；mobilensis；nonconforma；muris；
1	CTCGTTTCTCTCTCATGGGTCAAAACATTCCACCGTTCGCCATGAAAT	18S, ITS1, 5.8S, ITS2, 28S rRNA；foetus；suis；augusta；sp.；mobilensis；nonconforma；muris；
1	CTCTGATCCGGTTGGATACTCCTACTCTCGCCCTTGATCGACAGAAAC	18S, ITS1, 5.8S, ITS2, 28S rRNA；foetus；suis；augusta；sp.；mobilensis；nonconforma；muris；
1	CTCTGATCCGGTTGGATACTCCTACTCTCGCCCTTGATCGACAGAAACCC	18S, ITS1, 5.8S, ITS2, 28S rRNA；foetus；suis；augusta；sp.；mobilensis；nonconforma；muris；
1	CTCTGCGAGTTTGCTCCCATATTGTTGCAGTTAAAACGCTCGTAGTC	18S, ITS1, 5.8S, ITS2, 28S rRNA；foetus；suis；augusta；sp.；mobilensis；nonconforma；muris；
2	CTGTCGATCAAGGGCGAGAGTAGGAGTATCCAACC	18S, ITS1, 5.8S, ITS2, 28S rRNA；foetus；suis；augusta；sp.；mobilensis；nonconforma；muris；
2	CTTCGTTTCTCTCTCATGGGTCAAAACATTCCACCGTTCGCCATGAAATA	18S, ITS1, 5.8S, ITS2, 28S rRNA；foetus；suis；augusta；sp.；mobilensis；nonconforma；muris；
1	CTTGCGGTCGTAGTTCCCCCAGAGCCCAAGAACTATGATTTCTCCTAAGG	18S, ITS1, 5.8S, ITS2, 28S rRNA；foetus；suis；augusta；sp.；mobilensis；nonconforma；muris；
1	GAAACGAAGGCGAAAGCATCTACCTAGAGGGTTTCTGTCGATCAAGGGCG	18S, ITS1, 5.8S, ITS2, 28S rRNA；foetus；suis；augusta；sp.；mobilensis；nonconforma；muris；
1	GAGCGACGGGCGGTGTGTACAAAGGGCAGGGACGTATTCAACGCGCGCTG	18S, ITS1, 5.8S, ITS2, 28S rRNA；foetus；suis；augusta；sp.；mobilensis；nonconforma；muris；
1	GCAAACTCGCAGAGCTGGAATTACCGCAGCTGCTGGCACCAGACTG	18S, ITS1, 5.8S, ITS2, 28S rRNA；foetus；suis；augusta；sp.；mobilensis；nonconforma；muris；
1	GCAGAGGGCCAGTCTGGTGCCAGCAGCTGCGGTAATTCCAGCTCTGCGAG	18S, ITS1, 5.8S, ITS2, 28S rRNA；foetus；suis；augusta；sp.；mobilensis；nonconforma；muris；
1	GCAGCTGCGGTAATTCCAGCTCTGCGAGTTTGCTCCCATATTGTTGCAG	18S, ITS1, 5.8S, ITS2, 28S rRNA；foetus；suis；augusta；sp.；mobilensis；nonconforma；muris；
1	GCAGTCCGACGGTAACCGCCCGTTACCCGTGATAGCCTACCTAGGTAA	18S, ITS1, 5.8S, ITS2, 28S rRNA；foetus；suis；augusta；sp.；mobilensis；nonconforma；muris；
3	GCATGGCCGTTGGTGGTGCGTGGGTTGACCTGTCAAGCGTTGATTC	18S, ITS1, 5.8S, ITS2, 28S rRNA；foetus；suis；augusta；sp.；mobilensis；nonconforma；muris；
1	GCCACAAGCTCCACCCCTGGTGTGCCCTTCCGTCAATT	18S, ITS1, 5.8S, ITS2, 28S rRNA；foetus；suis；augusta；sp.；mobilensis；nonconforma；muris；
1	GCCCAGAGCATCTAAAGGACATCACGGACCTGTTATTTCTACCCTCTT	18S, ITS1, 5.8S, ITS2, 28S rRNA；foetus；suis；augusta；sp.；mobilensis；nonconforma；muris；
1	GCCGTTGGTGGTGCGTGGGTTGACCTGTCAAGCGTTGATTCAGATAAC	18S, ITS1, 5.8S, ITS2, 28S rRNA；foetus；suis；augusta；sp.；mobilensis；nonconforma；muris；
2	GCGGGTAACGGGCGGTTACCGTCGGACTGCCGGAGAAGGCGCCTGAG	18S, ITS1, 5.8S, ITS2, 28S rRNA；foetus；suis；augusta；sp.；mobilensis；nonconforma；muris；
1	GCGGTGTGTACAAAGGGCAGGGACGTATTCAACGCGCGCTGTTGACAC	18S, ITS1, 5.8S, ITS2, 28S rRNA；foetus；suis；augusta；sp.；mobilensis；nonconforma；muris；
1	GCTCTGCGAGTTTGCTCCCATATTGTTGCAGTTAAAACGCTCGTAGTC	18S, ITS1, 5.8S, ITS2, 28S rRNA；foetus；suis；augusta；sp.；mobilensis；nonconforma；muris；
1	GGAGAAGGCGCCTGAGAGATAGCGACTATATCCACGGGTAGCAGCAGGCG	18S, ITS1, 5.8S, ITS2, 28S rRNA；foetus；suis；augusta；sp.；mobilensis；nonconforma；muris；
1	GGAGCTTGTGGCTTAATTTGAATCAACACGGGGAAACTTACCAGGACC	18S, ITS1, 5.8S, ITS2, 28S rRNA；foetus；suis；augusta；sp.；mobilensis；nonconforma；muris；
2	GGCCGTTGGTGGTGCGTGGGTTGACCTGTCAAGCGTTGATTCAGATAACG	18S, ITS1, 5.8S, ITS2, 28S rRNA；foetus；suis；augusta；sp.；mobilensis；nonconforma；muris；
1	GGGGGTAGATCTATTTCATGGCGAACGGTGGAATGTTTTGACCC	18S, ITS1, 5.8S, ITS2, 28S rRNA；foetus；suis；augusta；sp.；mobilensis；nonconforma；muris；
2	GGGTTTCTGTCGATCAAGGGCGAGAGTAGGAGTATCCAACC	18S, ITS1, 5.8S, ITS2, 28S rRNA；foetus；suis；augusta；sp.；mobilensis；nonconforma；muris；
1	GGTAGATGCTTTCGCCTTCGTTTCTCTCTCCTGGG	18S, ITS1, 5.8S, ITS2, 28S rRNA；foetus；suis；augusta；sp.；mobilensis；nonconforma；muris；
1	GGTAGCAATAACAGGTCCGTGATGTCCTTTAGATGCTCTGGGCTGCA	18S, ITS1, 5.8S, ITS2, 28S rRNA；foetus；suis；augusta；sp.；mobilensis；nonconforma；muris；
1	GGTGTGCCCTTCCGTCAATTCCTTCAAGTTTCAGCCTTGCGGTCGT	18S, ITS1, 5.8S, ITS2, 28S rRNA；foetus；suis；augusta；sp.；mobilensis；nonconforma；muris；
1	GGTTTCTGTCGATCAAGGGCGAGAGTAGGAGTATCCAACC	18S, ITS1, 5.8S, ITS2, 28S rRNA；foetus；suis；augusta；sp.；mobilensis；nonconforma；muris；
1	GTAAGTTTCGCGCCTGCTGCTACCCGTGGATATAGTCGCTATCTCTCAG	18S, ITS1, 5.8S, ITS2, 28S rRNA；foetus；suis；augusta；sp.；mobilensis；nonconforma；muris；
1	GTAGCAGCAGGCGCGAAACTTACCCACTCGAGACTTTCGG	18S, ITS1, 5.8S, ITS2, 28S rRNA；foetus；suis；augusta；sp.；mobilensis；nonconforma；muris；
2	GTATTAGCACCAGAATTACTGCTGCTATCCAAATA	18S, ITS1, 5.8S, ITS2, 28S rRNA；foetus；suis；augusta；sp.；mobilensis；nonconforma；muris；
1	GTCAAAACATTCCACCGTTCGCCATGAAATAGATCTACCCCC	18S, ITS1, 5.8S, ITS2, 28S rRNA；foetus；suis；augusta；sp.；mobilensis；nonconforma；muris；
8	GTCGATCAAGGGCGAGAGTAGGAGTATCCAACC	18S, ITS1, 5.8S, ITS2, 28S rRNA；foetus；suis；augusta；sp.；mobilensis；nonconforma；muris；
3	GTGCATGGCCGTTGGTGGTGCGTGGGTTGACCTGTCAAGCGTTGATTC	18S, ITS1, 5.8S, ITS2, 28S rRNA；foetus；suis；augusta；sp.；mobilensis；nonconforma；muris；
1	GTGGAATGTTTTGACCCACGAGAGAGAAACGAAGGCGAAAGCATCTACCT	18S, ITS1, 5.8S, ITS2, 28S rRNA；foetus；suis；augusta；sp.；mobilensis；nonconforma；muris；
1	GTGGAATGTTTTGACCCATGAGAGAGAAACGAAGGCGAAAGCATCTACCT	18S, ITS1, 5.8S, ITS2, 28S rRNA；foetus；suis；augusta；sp.；mobilensis；nonconforma；muris；
1	GTGGTGCGTGGGTTGACCTGTCAAGCGTTGATTCAGATAACGAGCGAG	18S, ITS1, 5.8S, ITS2, 28S rRNA；foetus；suis；augusta；sp.；mobilensis；nonconforma；muris；
3	GTGTGCCCTTCCGTCAATTCCTTCAAGTTTCAGCCTTGCGGTCGT	18S, ITS1, 5.8S, ITS2, 28S rRNA；foetus；suis；augusta；sp.；mobilensis；nonconforma；muris；
1	GTGTGTACAAAGGGCAGGGACGTATTCAACGCGCGCTGTTGACA	18S, ITS1, 5.8S, ITS2, 28S rRNA；foetus；suis；augusta；sp.；mobilensis；nonconforma；muris；
1	GTTACCGTCGGACTGCCGGAGAAGGCGCCTGAGAGATAGCGACTATATCC	18S, ITS1, 5.8S, ITS2, 28S rRNA；foetus；suis；augusta；sp.；mobilensis；nonconforma；muris；
1	GTTATCTGAATCAACGCTTGACAGGTCAACCCACGCACCACCAACGGCCA	18S, ITS1, 5.8S, ITS2, 28S rRNA；foetus；suis；augusta；sp.；mobilensis；nonconforma；muris；
3	GTTATTGCTACCCTCTTCCTCCTGCTTGATACGCAGGGAGTCCCAATT	18S, ITS1, 5.8S, ITS2, 28S rRNA；foetus；suis；augusta；sp.；mobilensis；nonconforma；muris；
1	GTTGGATACTCCTACTCTCGCCCTTGATCGACAGAAACCCTCTAGGTAGA	18S, ITS1, 5.8S, ITS2, 28S rRNA；foetus；suis；augusta；sp.；mobilensis；nonconforma；muris；
2	GTTTCTGTCGATCAAGGGCGAGAGTAGGAGTATCCAACC	18S, ITS1, 5.8S, ITS2, 28S rRNA；foetus；suis；augusta；sp.；mobilensis；nonconforma；muris；
1	TCCACCCCTGGTGTGCCCTTCCGTCAATTCCTTCAAGTTTCAGCCTTGC	18S, ITS1, 5.8S, ITS2, 28S rRNA；foetus；suis；augusta；sp.；mobilensis；nonconforma；muris；
1	TCCAGCTCTGCGAGTTTGCTCCCATATTGTTGCAGTTAAA	18S, ITS1, 5.8S, ITS2, 28S rRNA；foetus；suis；augusta；sp.；mobilensis；nonconforma；muris；
1	TCCAGCTCTGCGAGTTTGCTCCCATATTGTTGCAGTTAAAACGCTCGTAG	18S, ITS1, 5.8S, ITS2, 28S rRNA；foetus；suis；augusta；sp.；mobilensis；nonconforma；muris；
1	TCGTTTCTCTCTCATGGGTCAAAACATTCCACCGTTCGCCATGAAAT	18S, ITS1, 5.8S, ITS2, 28S rRNA；foetus；suis；augusta；sp.；mobilensis；nonconforma；muris；
7	TGCATGGCCGTTGGTGGTGCGTGGGTTGACCTGTCAAGCGTTGATTC	18S, ITS1, 5.8S, ITS2, 28S rRNA；foetus；suis；augusta；sp.；mobilensis；nonconforma；muris；
1	TGGGATTGAGGATTGTAATCATTCTCATGAACCAGGAATCCCTTGT	18S, ITS1, 5.8S, ITS2, 28S rRNA；foetus；suis；augusta；sp.；mobilensis；nonconforma；muris；
3	TGTATTAGCACCAGAATTACTGCTGCTATCCAAATA	18S, ITS1, 5.8S, ITS2, 28S rRNA；foetus；suis；augusta；sp.；mobilensis；nonconforma；muris；
3	TGTCGATCAAGGGCGAGAGTAGGAGTATCCAACC	18S, ITS1, 5.8S, ITS2, 28S rRNA；foetus；suis；augusta；sp.；mobilensis；nonconforma；muris；
1	TTCCAGCTCTGCGAGTTTGCTCCCATATTGTTGCAGTTAAAA	18S, ITS1, 5.8S, ITS2, 28S rRNA；foetus；suis；augusta；sp.；mobilensis；nonconforma；muris；
1	TTCGCTATCTCTCAGGCGCCTTCTCCGGCAGTCCGAC	18S, ITS1, 5.8S, ITS2, 28S rRNA；foetus；suis；augusta；sp.；mobilensis；nonconforma；muris；
2	TTCGTTTCTCTCTCATGGGTCAAAACATTCCACCGTTCGCCATGAAAT	18S, ITS1, 5.8S, ITS2, 28S rRNA；foetus；suis；augusta；sp.；mobilensis；nonconforma；muris；
1	TTGAAGGAATTGACGGAAGGGCACACCAGGGGTGGAGCTTGTG	18S, ITS1, 5.8S, ITS2, 28S rRNA；foetus；suis；augusta；sp.；mobilensis；nonconforma；muris；
1	TTTCAGGATATGACTTTTGGTGGTGCATGGCCGTTGGTGGTGCG	18S, ITS1, 5.8S, ITS2, 28S rRNA；foetus；suis；augusta；sp.；mobilensis；nonconforma；muris；
2	TTTTGGTGGTGCATGGCCGTTGGTGGTGCGTGGGTTGACCTGTCAAGCG	18S, ITS1, 5.8S, ITS2, 28S rRNA；foetus；suis；augusta；sp.；mobilensis；nonconforma；muris；
4	AAACGAAGGCGAAAGCATCTACCTAGAGGGTTTCTGTCGATCAAGGGCGAG	18S, ITS1, 5.8S, ITS2, 28S rRNA；foetus；suis；augusta；sp.；mobilensis；nonconforma；muris；
4	AAACTTACCAGGACCAGATGTTTTTAATGACTGACAGGCTTCGGGTCTTTC	18S, ITS1, 5.8S, ITS2, 28S rRNA；foetus；suis；augusta；sp.；mobilensis；nonconforma；muris；
6	AAAGCATCTACCTAGAGGGTTTCTGTCGATCAAGGGCGAGAGTAGGAGTAT	18S, ITS1, 5.8S, ITS2, 28S rRNA；foetus；suis；augusta；sp.；mobilensis；nonconforma；muris；
3	AACAGGTCCGTGATGTCCTTTAGATGCTCTGGGCTGCACGCGCGCTACAAT	18S, ITS1, 5.8S, ITS2, 28S rRNA；foetus；suis；augusta；sp.；mobilensis；nonconforma；muris；
2	AACGAAGGCGAAAGCATCTACCTAGAGGGTTTCTGTCGATCAAGGGCGAGA	18S, ITS1, 5.8S, ITS2, 28S rRNA；foetus；suis；augusta；sp.；mobilensis；nonconforma；muris；
1	ACCACCTCCGAAAGTCTCGAGTGGGTAAGTTTCGCGCCTGCTGCTACCCG	18S, ITS1, 5.8S, ITS2, 28S rRNA；foetus；suis；augusta；sp.；mobilensis；nonconforma；muris；
1	AAACTTACCCACTCGAGACTTTCGGAGGTGGTAATGACCAGTTACATGTCA	18S, ITS1, 5.8S, ITS2, 28S rRNA；foetus；suis；augusta；sp.；muris；
2	ATCTGTTCGTTCACTGTGAACAAATCAGGACGCTTAGTGTATGGTTTTAGG	18S, ITS1, 5.8S, ITS2, 28S rRNA；foetus；suis；mobilensis；
25	CGAACATCTGTTCGTTCACTGTGAACAAATCAGGACGCTTAGTGTATGGTT	18S, ITS1, 5.8S, ITS2, 28S rRNA；foetus；suis；mobilensis；
2	AAAACGCTCGTAGTCAGAACTGCCTGCAAAGGCGTACGAACATCTGTTCGT	18S, ITS1, 5.8S, ITS2, 28S rRNA；foetus；suis；mobilensis；
4	CACAGTGAACGAACAGATGTTCGTACGCCTTTGCAGGCAGTTCTGACTACG	18S, ITS1, 5.8S, ITS2, 28S rRNA；foetus；suis；mobilensis；
1	CCCCTAGAGCCCAAGAACTATGATTTCTCCTAAGGTCCTGCCCTCATAAAA	18S, ITS1, 5.8S, ITS2, 28S rRNA；foetus；suis；mobilensis；
1	CCGGAGGGGCAACTTTTCCACTGTTTCTCAACTCAGTGAAACAATCGCATG	18S, ITS1, 5.8S, ITS2, 28S rRNA；foetus；suis；mobilensis；
1	CCTCAGAGCCCAAGAACTATGATTTCTCCTAAGGTCCTGCCCTCATAAAAG	18S, ITS1, 5.8S, ITS2, 28S rRNA；foetus；suis；mobilensis；
1	CCTCTTCCTCCTGCTTGATACGCAGGGAGTCCCAATTAGAACTCTATGTCT	18S, ITS1, 5.8S, ITS2, 28S rRNA；foetus；suis；mobilensis；
1	CTGATTTGTTCACAGTGAACGAACAGATGTTCGTATGCCTTTGCAGGCAGT	18S, ITS1, 5.8S, ITS2, 28S rRNA；foetus；suis；mobilensis；
3	CTGCAAAGGCGTACGAACATCTGTTCGTTCACTGTGAACAAATCAGGACGC	18S, ITS1, 5.8S, ITS2, 28S rRNA；foetus；suis；mobilensis；
1	GATAGAGTTCTAATTGGGACTCCCTGCGTATCAAGCAGGAGGAAGAGGGTA	18S, ITS1, 5.8S, ITS2, 28S rRNA；foetus；suis；mobilensis；
1	GGAACTATGATTTCTCCTAAGGTCCTGCCCTCATAAAAGGACAAGCCCCTG	18S, ITS1, 5.8S, ITS2, 28S rRNA；foetus；suis；mobilensis；
1	GTAGTCAGAACTGCCTGCAAAGGCGTACGAACATCTGTTCGTTCACTGTGA	18S, ITS1, 5.8S, ITS2, 28S rRNA；foetus；suis；mobilensis；
1	GTCAGAACTGCCTGCAAAGGCGTACGAAAATCTGTTCGTTCACTGTGAACA	18S, ITS1, 5.8S, ITS2, 28S rRNA；foetus；suis；mobilensis；
5	GTCAGAACTGCCTGCAAAGGCGTACGAACATCTGTTCGTTCACTGTGAACA	18S, ITS1, 5.8S, ITS2, 28S rRNA；foetus；suis；mobilensis；
1	GTCCTGCGCTCATAAAAGGACAAGCCCCTGTCGGCATCGTTTAAGGTAGGA	18S, ITS1, 5.8S, ITS2, 28S rRNA；foetus；suis；mobilensis；
1	TATCATGCTAGTACTTAGGGTCTTTACCTAGGTAGGCTATCACGGGCAACG	18S, ITS1, 5.8S, ITS2, 28S rRNA；foetus；suis；mobilensis；
1	TCGCCCGTTACCCGTGATAGCCTACCTAGGTAAAGACCCTAAGTACTAGCA	18S, ITS1, 5.8S, ITS2, 28S rRNA；foetus；suis；mobilensis；
1	TGATTTGTTCACAGTGAACGAACAGATGTTCGTACGCCTTTGCAGGCAGTT	18S, ITS1, 5.8S, ITS2, 28S rRNA；foetus；suis；mobilensis；
2	TGCCTGCAAAGGCGTACGAACATCTGTTCGTTCACTGTGAACAAATCAGGA	18S, ITS1, 5.8S, ITS2, 28S rRNA；foetus；suis；mobilensis；
4	TTAAAACGCTCGTAGTCAGAACTGCCTGCAAAGGCGTACGAACATCTGTTC	18S, ITS1, 5.8S, ITS2, 28S rRNA；foetus；suis；mobilensis；
2	AAACGCTCGTAGTCAGAACTGCCTGCAAAGGCGTACGAACATCTGTTCGTT	18S, ITS1, 5.8S, ITS2, 28S rRNA；foetus；suis；mobilensis；
1	AAAGTTGACCCTCCGGGCACACCAATCGATTGAGCGACCTATCATGCTAGT	18S, ITS1, 5.8S, ITS2, 28S rRNA；foetus；suis；mobilensis；
2	AAATACTCGTTTCTGTTTACAGAGATAGAGTTCTAATTGGGACTCCCTGCG	18S, ITS1, 5.8S, ITS2, 28S rRNA；foetus；suis；mobilensis；
4	AACATCTGTTCGTTCACTGTGAACAAATCAGGACGCTTAGTGTATGGTTTT	18S, ITS1, 5.8S, ITS2, 28S rRNA；foetus；suis；mobilensis；
1	AACGAGCGAGATTATCGCCAATTAAATACTCGTTTCTGTTTACAGAGATAG	18S, ITS1, 5.8S, ITS2, 28S rRNA；foetus；suis；mobilensis；
1	AAGAGATAGAGTTCTAATTGGGACTCCCTGCGTATCAAGCAGGAGGAAGAG	18S, ITS1, 5.8S, ITS2, 28S rRNA；foetus；suis；mobilensis；
1	AAGGCGTACGAACATCTGTTCGTTCACTGTGAACAAATCAGGACGCTT	18S, ITS1, 5.8S, ITS2, 28S rRNA；foetus；suis；mobilensis；
1	AATTAGAACTCTATCTCTGTAAACAGAAACGAGTATTTAATTGGCGATAAT	18S, ITS1, 5.8S, ITS2, 28S rRNA；foetus；suis；mobilensis；
4	ACCCTCTTCCTCCTGCTTGATACGCAGGGAGTCCCAATTAGAACTCTATCT	18S, ITS1, 5.8S, ITS2, 28S rRNA；foetus；suis；mobilensis；
1	ACCTCTTCCTCCTGCTTGATACGCAGGGAGTCCCAATTAGAACTCTATCTC	18S, ITS1, 5.8S, ITS2, 28S rRNA；foetus；suis；mobilensis；
2	AGAACTGCCTGCAAAGGCGTACGAACATCTGTTCGTTCACTGTGAACAAAT	18S, ITS1, 5.8S, ITS2, 28S rRNA；foetus；suis；mobilensis；
3	AGATAACGAGCGAGATTATCGCCAATTAAATACTCGTTTCTGTTTACAGAG	18S, ITS1, 5.8S, ITS2, 28S rRNA；foetus；suis；mobilensis；
1	AGATGTTCGTACGCCTTTGCAGGCAGTTCTGACTACGAGCGTTTTAACTGC	18S, ITS1, 5.8S, ITS2, 28S rRNA；foetus；suis；mobilensis；
1	AGATTATCGCCAATTAAATACTCGTTTCTGTTTACAGAGATAGAGTTCTAA	18S, ITS1, 5.8S, ITS2, 28S rRNA；foetus；suis；mobilensis；
1	AGGGAGTCCCAATTAGAACTCTATCTCTGTAAACAGAAACGAGCATTTAAT	18S, ITS1, 5.8S, ITS2, 28S rRNA；foetus；suis；mobilensis；
2	AGGGAGTCCCAATTAGAACTCTATCTCTGTAAACAGAAACGAGTATTTAAT	18S, ITS1, 5.8S, ITS2, 28S rRNA；foetus；suis；mobilensis；
1	AGGTGGCTCTCATTGATCTTACCAAAGGTAAAGATATCATACTGCGCTAAG	18S, ITS1, 5.8S, ITS2, 28S rRNA；foetus；suis；mobilensis；
1	AGTGAACGAACAGATGTTCGTACGCCTTTGCAGGCAGTTCTGACTACGAGC	18S, ITS1, 5.8S, ITS2, 28S rRNA；foetus；suis；mobilensis；
1	ATACACTAAGCGTCCTGATTTGTTCACAGTGAACGAACAGATGTTCGTACG	18S, ITS1, 5.8S, ITS2, 28S rRNA；foetus；suis；mobilensis；
2	ATCGCCAATTAAATACTCGTTTCTGTTTACAGAGATAGAGTTCTAATTGGG	18S, ITS1, 5.8S, ITS2, 28S rRNA；foetus；suis；mobilensis；
2	ATGCGATTGTTTCACTGAGTTGAGAAACAGTGGAAAAGTTGACCCTCCGGG	18S, ITS1, 5.8S, ITS2, 28S rRNA；foetus；suis；mobilensis；
1	ATGCTATTGTTTCACTGAGTTGAGAAACAGTGGAAAAGTTGACCCTCCGGG	18S, ITS1, 5.8S, ITS2, 28S rRNA；foetus；suis；mobilensis；
2	ATTAGAACTCTATCTCTGTAAACAGAAACGAGTATTTAATTGGCGATAATC	18S, ITS1, 5.8S, ITS2, 28S rRNA；foetus；suis；mobilensis；
3	ATTATCGCCAATTAAATACTCGTTTCTGTTTACAGAGATAGAGTTCTAATT	18S, ITS1, 5.8S, ITS2, 28S rRNA；foetus；suis；mobilensis；
1	ATTCAGATAACGAGCGAGATTATCGCCAATTAAATACTCGTTTCTGTTTAC	18S, ITS1, 5.8S, ITS2, 28S rRNA；foetus；suis；mobilensis；
1	ATTCGGGTCTTTCAGGATATGACTTTTGGTGGTGCATGGCCGTTGGTGGTG	18S, ITS1, 5.8S, ITS2, 28S rRNA；foetus；suis；mobilensis；
2	ATTGTTGCAGTTAAAACGCTCGTAGTCAGAACTGCCTGCAAAGGCGTACGA	18S, ITS1, 5.8S, ITS2, 28S rRNA；foetus；suis；mobilensis；
4	CAAAGGCGTACGAACATCTGTTCGTTCACTGTGAACAAATCAGGACGCTTA	18S, ITS1, 5.8S, ITS2, 28S rRNA；foetus；suis；mobilensis；
1	CAATGGCGTACGAACATCTGTTCGTTCACTGTGAACAAATCAGGACGCTTA	18S, ITS1, 5.8S, ITS2, 28S rRNA；foetus；suis；mobilensis；
1	CACCAAACGATTGAGCGACCTATCATGCTAGTACTTAGGGTCTTTACCTAG	18S, ITS1, 5.8S, ITS2, 28S rRNA；foetus；suis；mobilensis；
1	CACCAATCGATTGAGCGACCTATCATGCTAGTACTCAGGGTCTTTACCTAG	18S, ITS1, 5.8S, ITS2, 28S rRNA；foetus；suis；mobilensis；
1	CACCCTCTTCCTCCTGCTTGATACGCAGGGAGTCCCAATTAGAACTCTATC	18S, ITS1, 5.8S, ITS2, 28S rRNA；foetus；suis；mobilensis；
1	CACGCATTTACAAGGGATTCCTGGTTCATGAGAATGATTACAATCCCCAAT	18S, ITS1, 5.8S, ITS2, 28S rRNA；foetus；suis；mobilensis；
1	CACGCGCGCTGTTGACACGCATTTACAAGGGATTCCTGGTTCATGAGAATG	18S, ITS1, 5.8S, ITS2, 28S rRNA；foetus；suis；mobilensis；
1	CAGAACTGCCAGCAAAGGCGTACGAACATCTGTTCGTTCACTGTGAACAAA	18S, ITS1, 5.8S, ITS2, 28S rRNA；foetus；suis；mobilensis；
5	CAGAACTGCCTGCAAAGGCGTACGAACATCTGTTCGTTCACTGTGAACAAA	18S, ITS1, 5.8S, ITS2, 28S rRNA；foetus；suis；mobilensis；
1	CAGACAACGAGCGAGATTATCGCCAATTAAATACTCGTTTCTGTTTACAGA	18S, ITS1, 5.8S, ITS2, 28S rRNA；foetus；suis；mobilensis；
6	CAGAGATAGAGTTCTAATTGGGACTCCCTGCGTATCAAGCAGGAGGAAGAG	18S, ITS1, 5.8S, ITS2, 28S rRNA；foetus；suis；mobilensis；
1	CAGATAACGAGCGAGATTATCGCCAATTAAATACTCGTTTCTGTTTACAG	18S, ITS1, 5.8S, ITS2, 28S rRNA；foetus；suis；mobilensis；
5	CAGATAACGAGCGAGATTATCGCCAATTAAATACTCGTTTCTGTTTACAGA	18S, ITS1, 5.8S, ITS2, 28S rRNA；foetus；suis；mobilensis；
1	CAGGCTTCGGGTCTTTCAGGATATGACTTTTGGTGGGGCATGGCCGTTGG	18S, ITS1, 5.8S, ITS2, 28S rRNA；foetus；suis；mobilensis；
2	CATACACTAAGCGTCCTGATTTGTTCACAGTGAACGAACAGATGTTCGTAC	18S, ITS1, 5.8S, ITS2, 28S rRNA；foetus；suis；mobilensis；
7	CATTGATCTTACCAAAGGTAAAGATATCATACTGCGCTAAGTCATTCCTAA	18S, ITS1, 5.8S, ITS2, 28S rRNA；foetus；suis；mobilensis；
1	CCATATTGTTGCAGTTAAAACGCTCGTAGTCAGAACTGCCTGCAAAGGCGT	18S, ITS1, 5.8S, ITS2, 28S rRNA；foetus；suis；mobilensis；
1	CCCAATTAGAACTCTATCTCTGTAAACAGAAACGAGTATTTAATTGGC	18S, ITS1, 5.8S, ITS2, 28S rRNA；foetus；suis；mobilensis；
5	CCCAATTAGAACTCTATCTCTGTAAACAGAAACGAGTATTTAATTGGCGAT	18S, ITS1, 5.8S, ITS2, 28S rRNA；foetus；suis；mobilensis；
1	CCCACAGAGCCCAAGAACTATGATTTCTCCTAAGGTCCTGCCCTCATAAAA	18S, ITS1, 5.8S, ITS2, 28S rRNA；foetus；suis；mobilensis；
4	CCCCTCTTCCTCCTGCTTGATACGCAGGGAGTCCCAATTAGAACTCTATCT	18S, ITS1, 5.8S, ITS2, 28S rRNA；foetus；suis；mobilensis；
2	CCCGGAGCCCAAGAACTATGATTTCTCCTAAGGTCCTGCCCTCATAAAAGG	18S, ITS1, 5.8S, ITS2, 28S rRNA；foetus；suis；mobilensis；
3	CCCGGAGGGTCAACTTTTCCACTGTTTCTCAACTCAGTGAAACAATCGCAT	18S, ITS1, 5.8S, ITS2, 28S rRNA；foetus；suis；mobilensis；
10	CCCGGGTAGTTCCTACCTTAAACGATGCCGACAGGGGCTTGTCCTTTTATG	18S, ITS1, 5.8S, ITS2, 28S rRNA；foetus；suis；mobilensis；
1	CCCTCCTCCTCCTGCTTGATACGCAGGGAGTCCCAATTAGAACTCTATCTC	18S, ITS1, 5.8S, ITS2, 28S rRNA；foetus；suis；mobilensis；
1	CCCTCTTCCTCCTGCTTGATACGCAGGGAGACCCAATTAGAACTCTATCTC	18S, ITS1, 5.8S, ITS2, 28S rRNA；foetus；suis；mobilensis；
19	CCCTCTTCCTCCTGCTTGATACGCAGGGAGTCCCAATTAGAACTCTATCTC	18S, ITS1, 5.8S, ITS2, 28S rRNA；foetus；suis；mobilensis；
1	CCCTGATTTGTTCACAGTGAACGAACAGATGTTCGTACGCCTTTGCAGGCA	18S, ITS1, 5.8S, ITS2, 28S rRNA；foetus；suis；mobilensis；
1	CCCTTTTCCTCCTGCTTGATACGCAGGGAGTCCCAATTAGAACTCTATCTC	18S, ITS1, 5.8S, ITS2, 28S rRNA；foetus；suis；mobilensis；
2	CCGCTCAATCGATTGGTGTGCCCGGAGGGTCAACTTTTCCACTGTTTCTCA	18S, ITS1, 5.8S, ITS2, 28S rRNA；foetus；suis；mobilensis；
3	CCGGAGCCCAAGAACTATGATTTCTCCTAAGGTCCTGCCCTCATAAAAGGA	18S, ITS1, 5.8S, ITS2, 28S rRNA；foetus；suis；mobilensis；
6	CCGGAGGGTCAACTTTTCCACTGTTTCTCAACTCAGTGAAACAATCGCATG	18S, ITS1, 5.8S, ITS2, 28S rRNA；foetus；suis；mobilensis；
1	CCGGGCACACCAATCGATTGAGCGACCTATCATGCTAGTACTTAGGGTCTT	18S, ITS1, 5.8S, ITS2, 28S rRNA；foetus；suis；mobilensis；
1	CCTCGTCCTCCTGCTTGATACGCAGGGAGTCCCAATTAGAACTCTATCTCT	18S, ITS1, 5.8S, ITS2, 28S rRNA；foetus；suis；mobilensis；
19	CCTCTTCCTCCTGCTTGATACGCAGGGAGTCCCAATTAGAACTCTATCTCT	18S, ITS1, 5.8S, ITS2, 28S rRNA；foetus；suis；mobilensis；
1	CCTGATTTGTTCACAGTGAACGAACAGATGTTCGTACCCCTTTGCAGGCAG	18S, ITS1, 5.8S, ITS2, 28S rRNA；foetus；suis；mobilensis；
5	CCTGATTTGTTCACAGTGAACGAACAGATGTTCGTACGCCTTTGCAGGCAG	18S, ITS1, 5.8S, ITS2, 28S rRNA；foetus；suis；mobilensis；
1	CCTGCAAAGGCGTACGAACATCTGTTCGTTCACTGTGAACAAATCAGGACG	18S, ITS1, 5.8S, ITS2, 28S rRNA；foetus；suis；mobilensis；
1	CCTGCTTGATACGCAGGGAGTCCCAATTAGAACTCTATCTCTGTAAACAGA	18S, ITS1, 5.8S, ITS2, 28S rRNA；foetus；suis；mobilensis；
4	CGAGATTATCGCCAATTAAATACTCGTTTCTGTTTACAGAGATAGAGTTCT	18S, ITS1, 5.8S, ITS2, 28S rRNA；foetus；suis；mobilensis；
1	CGAGCGACCTATCATGCTAGTACTTAGGGTCTTTACCTAGGTAGGCTATCA	18S, ITS1, 5.8S, ITS2, 28S rRNA；foetus；suis；mobilensis；
1	CGATTGGTATGCCCGGAGGGTCAACTTTTCCACTGTTTCTCAACTCAGTGA	18S, ITS1, 5.8S, ITS2, 28S rRNA；foetus；suis；mobilensis；
1	CGCATCACCAACGGCCATGCACCACCAAAAGTCATATCCTGAA	18S, ITS1, 5.8S, ITS2, 28S rRNA；foetus；suis；mobilensis；
1	CGCCAATTAAATACTCGTTTCTATTTACAGAGATAGAGTTCTAATTGGGAC	18S, ITS1, 5.8S, ITS2, 28S rRNA；foetus；suis；mobilensis；
8	CGCCAATTAAATACTCGTTTCTGTTTACAGAGATAGAGTTCTAATTGGGAC	18S, ITS1, 5.8S, ITS2, 28S rRNA；foetus；suis；mobilensis；
1	CGCCCGGAGGGTCAACTTTTCCACTGTTTCTCAACTCAGTGAAACAATCGC	18S, ITS1, 5.8S, ITS2, 28S rRNA；foetus；suis；mobilensis；
1	CGCCTACCTAGGTAAAGACCCTAAGTACTAGCATGATAGGTCGCTCAATCG	18S, ITS1, 5.8S, ITS2, 28S rRNA；foetus；suis；mobilensis；
6	CGCTCGTAGTCAGAACTGCCTGCAAAGGCGTACGAACATCTGTTCGTTCAC	18S, ITS1, 5.8S, ITS2, 28S rRNA；foetus；suis；mobilensis；
1	CGGAGGGTCAACTATTCCACTGTTTCTCAACTCAGTGAAACAATCGCATGT	18S, ITS1, 5.8S, ITS2, 28S rRNA；foetus；suis；mobilensis；
8	CGGAGGGTCAACTTTTCCACTGTTTCTCAACTCAGTGAAACAATCGCATGT	18S, ITS1, 5.8S, ITS2, 28S rRNA；foetus；suis；mobilensis；
1	CGGGAGTCCCAATTAGAACTCTATCTCTGTAAACAGAAACGAGTATTTAAT	18S, ITS1, 5.8S, ITS2, 28S rRNA；foetus；suis；mobilensis；
1	CGGGTAGTTCCTACCTTAAACAATGCCGACAGGGGCTTGTCCTTTTATGAG	18S, ITS1, 5.8S, ITS2, 28S rRNA；foetus；suis；mobilensis；
1	CGTACGAACATCTGTTCGTTCACTGTGAACAAATCAGGACGCTTAGTGTAT	18S, ITS1, 5.8S, ITS2, 28S rRNA；foetus；suis；mobilensis；
2	CTAAGCGTCCTGATTTGTTCACAGTGAACGAACAGATGTTCGTACGCCTTT	18S, ITS1, 5.8S, ITS2, 28S rRNA；foetus；suis；mobilensis；
1	CTATCATGCTAGTACTTAGGGTCTTTACCTAGGCAGGCTATCACGGGTAAC	18S, ITS1, 5.8S, ITS2, 28S rRNA；foetus；suis；mobilensis；
1	CTATCCTCTTCCTCCTGCTTGATACGCAGGGAGTCCCAATTAGAACTCTAT	18S, ITS1, 5.8S, ITS2, 28S rRNA；foetus；suis；mobilensis；
1	CTCACAGTGAACGAACAGATGTTCGTACGCCTTTGCAGGCAGTTCTGACTA	18S, ITS1, 5.8S, ITS2, 28S rRNA；foetus；suis；mobilensis；
1	CTCCCAATTAGAACTCTATCTCTGTAAACAGAAACGAGTATTTAATTGGCG	18S, ITS1, 5.8S, ITS2, 28S rRNA；foetus；suis；mobilensis；
1	CTCCCATACTGTTGCAGTTAAAACGCTCGTAGTCAGAACTGCCTGCAAAGG	18S, ITS1, 5.8S, ITS2, 28S rRNA；foetus；suis；mobilensis；
1	CTCCCATATTGTTGCAGTTAAAACGCTCGTAGTCAGAACTGCCTGCATAGG	18S, ITS1, 5.8S, ITS2, 28S rRNA；foetus；suis；mobilensis；
1	CTCCCCTCTTCCTCCTGCTTGATACGCAGGGAGTCCCAATTAGAACTCTAT	18S, ITS1, 5.8S, ITS2, 28S rRNA；foetus；suis；mobilensis；
1	CTCCCGCTTGATACGCAGGGAGTCCCAATTAGAACTCTATCTCTGTAAACA	18S, ITS1, 5.8S, ITS2, 28S rRNA；foetus；suis；mobilensis；
2	CTCCGGGCACACCAATCGATTGAGCGACCTATCATGCTAGTACTTAGGGTC	18S, ITS1, 5.8S, ITS2, 28S rRNA；foetus；suis；mobilensis；
2	CTCCTGCTTGATACGCAGGGAGTCCCAATTAGAACTCTATCTCTGTAAACA	18S, ITS1, 5.8S, ITS2, 28S rRNA；foetus；suis；mobilensis；
5	CTCGTAGTCAGAACTGCCTGCAAAGGCGTACGAACATCTGTTCGTTCACTG	18S, ITS1, 5.8S, ITS2, 28S rRNA；foetus；suis；mobilensis；
1	CTCGTTTCTGTTGACAGAGATAGAGTTCTAATTGGGACTCCCTGCGTATCA	18S, ITS1, 5.8S, ITS2, 28S rRNA；foetus；suis；mobilensis；
8	CTCGTTTCTGTTTACAGAGATAGAGTTCTAATTGGGACTCCCTGCGTATCA	18S, ITS1, 5.8S, ITS2, 28S rRNA；foetus；suis；mobilensis；
1	CTCTATCTCTGTAAACAGAAACGAGTATTTAATTGGCGATAATCTCGCTCG	18S, ITS1, 5.8S, ITS2, 28S rRNA；foetus；suis；mobilensis；
1	CTCTCCCTCCTGCTTGATACGCAGGGAGTCCCAATTAGAACTCTATCTCTG	18S, ITS1, 5.8S, ITS2, 28S rRNA；foetus；suis；mobilensis；
1	CTCTGTAAACAGAAACGAGTATTTAAGTGGCGATAATCTCGCTCGTTATCT	18S, ITS1, 5.8S, ITS2, 28S rRNA；foetus；suis；mobilensis；
12	CTCTTCCTCCTGCTTGATACGCAGGGAGTCCCAATTAGAACTCTATCTCTG	18S, ITS1, 5.8S, ITS2, 28S rRNA；foetus；suis；mobilensis；
12	CTGATTTGTTCACAGTGAACGAACAGATGTTCGTACGCCTTTGCAGGCAGT	18S, ITS1, 5.8S, ITS2, 28S rRNA；foetus；suis；mobilensis；
2	CTGCCTGCAAAGGCGTACGAACATCTGTTCGTTCACTGTGAACAAATCAGG	18S, ITS1, 5.8S, ITS2, 28S rRNA；foetus；suis；mobilensis；
2	CTGCTTGATACGCAGGGAGTCCCAATTAGAACTCTATCTCTGTAAACAGAA	18S, ITS1, 5.8S, ITS2, 28S rRNA；foetus；suis；mobilensis；
1	CTGGTTTGTTCACAGTGAACGAACAGATGTTCGTACGCCTTTGCAGGCAGT	18S, ITS1, 5.8S, ITS2, 28S rRNA；foetus；suis；mobilensis；
6	CTTCCTCCTGCTTGATACGCAGGGAGTCCCAATTAGAACTCTATCTCTGTA	18S, ITS1, 5.8S, ITS2, 28S rRNA；foetus；suis；mobilensis；
1	CTTCCTCCTGTTTGATACGCAGGGAGTCCCAATTAGAACTCTATCTCTGTA	18S, ITS1, 5.8S, ITS2, 28S rRNA；foetus；suis；mobilensis；
1	CTTGTCCTTTTATGAGGGCAGGACCTTAGGAGAAATAATAGTTCTTGGGCT	18S, ITS1, 5.8S, ITS2, 28S rRNA；foetus；suis；mobilensis；
1	CTTTTGGTAGTGCATGGCCGTTGGTGGTGCGTGGGTTGACCTGTCAAGCGT	18S, ITS1, 5.8S, ITS2, 28S rRNA；foetus；suis；mobilensis；
1	CTTTTGTTAATACATATTAGTTTTTCGCTCTTTTGCTTAAAAAGAGAATTT	18S, ITS1, 5.8S, ITS2, 28S rRNA；foetus；suis；mobilensis；
1	GAAAAGTTGACCCTCCGGGCACACCAATCGATTGAGCGACCTATCATGCTA	18S, ITS1, 5.8S, ITS2, 28S rRNA；foetus；suis；mobilensis；
1	GAACTCTATCTCTGTAAACAGAAACGAGTATTTAATTGGCGATAATCTCGC	18S, ITS1, 5.8S, ITS2, 28S rRNA；foetus；suis；mobilensis；
1	GAACTGCCTGCAAAGGAGTACGAACATCTGTTCGTTCACTGTGAACAAATC	18S, ITS1, 5.8S, ITS2, 28S rRNA；foetus；suis；mobilensis；
1	GACCAATCGATTGAGCGACCTATCATGCTAGTACTTAGGGTCTTTACCTAG	18S, ITS1, 5.8S, ITS2, 28S rRNA；foetus；suis；mobilensis；
1	GACCAGATGTTTTTAATGACTGGCAGGCTTCGGGTCTTTCAGGATATGACT	18S, ITS1, 5.8S, ITS2, 28S rRNA；foetus；suis；mobilensis；
3	GAGATTATCGCCAATTAAATACTCGTTTCTGTTTACAGAGATAGAGTTCTA	18S, ITS1, 5.8S, ITS2, 28S rRNA；foetus；suis；mobilensis；
1	GATAACGAGCGAGATTATCGCCAATTAAATACTCGTTTCTGTTTACAGAGA	18S, ITS1, 5.8S, ITS2, 28S rRNA；foetus；suis；mobilensis；
2	GATGTTTTTAATGACTGACAGGCTTCGGGTCTTTCAGGATATGACTTTTGG	18S, ITS1, 5.8S, ITS2, 28S rRNA；foetus；suis；mobilensis；
1	GATTATCGCCAATTAAATACTCGTTTCTGTTTACAGAGATAGAGTTCTAAT	18S, ITS1, 5.8S, ITS2, 28S rRNA；foetus；suis；mobilensis；
3	GATTTGTTCACAGTGAACGAACAGATGTTCGTACGCCTTTGCAGGCAGTTC	18S, ITS1, 5.8S, ITS2, 28S rRNA；foetus；suis；mobilensis；
1	GATTTGTTCACAGTGAACGAACAGATGTTCGTACGTCTTTGCAGGCAGTTC	18S, ITS1, 5.8S, ITS2, 28S rRNA；foetus；suis；mobilensis；
3	GCAAAGGCGTACGAACATCTGTTCGTTCACTGTGAACAAATCAGGACGCTT	18S, ITS1, 5.8S, ITS2, 28S rRNA；foetus；suis；mobilensis；
2	GCAGGGAGTCCCAATTAGAACTCTATCTCTGTAAACAGAAACGAGTATTTA	18S, ITS1, 5.8S, ITS2, 28S rRNA；foetus；suis；mobilensis；
1	GCATGATATGTCGCTCAATCGATTGGTGTGCCCGGAGGGTCAACTTTTCCA	18S, ITS1, 5.8S, ITS2, 28S rRNA；foetus；suis；mobilensis；
2	GCCAATTAAATACTCGTTTCTGTTTACAGAGATAGAGTTCTAATTGGGACT	18S, ITS1, 5.8S, ITS2, 28S rRNA；foetus；suis；mobilensis；
3	GCCCGGAGGGTCAACTTTTCCACTGTTTCTCAACTCAGTGAAACAATCGCA	18S, ITS1, 5.8S, ITS2, 28S rRNA；foetus；suis；mobilensis；
8	GCCCTCTTCCTCCTGCTTGATACGCAGGGAGTCCCAATTAGAACTCTATCT	18S, ITS1, 5.8S, ITS2, 28S rRNA；foetus；suis；mobilensis；
2	GCCTGCAAAGGCGTACGAACATCTGTTCGTTCACTGTGAACAAATCAGGAC	18S, ITS1, 5.8S, ITS2, 28S rRNA；foetus；suis；mobilensis；
8	GCGAGATTATCGCCAATTAAATACTCGTTTCTGTTTACAGAGATAGAGTTC	18S, ITS1, 5.8S, ITS2, 28S rRNA；foetus；suis；mobilensis；
4	GCGCGCTACAATGTTAGGATCAAAGAGATGCTGTCCTGAAAAGGCTACAGC	18S, ITS1, 5.8S, ITS2, 28S rRNA；foetus；suis；mobilensis；
1	GCGTACGAACATCTGTTCGTTCACTGTGAACAAATCAGGACGCTTAGTGTA	18S, ITS1, 5.8S, ITS2, 28S rRNA；foetus；suis；mobilensis；
1	GCGTCCTGATTTGTTCACAGTGAACGAACAGATGTTCGTACGCCTTTGCAG	18S, ITS1, 5.8S, ITS2, 28S rRNA；foetus；suis；mobilensis；
1	GCTCGGAGGGTCAACTTTTCCACTGTTTCTCAACTCAGTGAAACAATCGCA	18S, ITS1, 5.8S, ITS2, 28S rRNA；foetus；suis；mobilensis；
2	GCTGCCCTCTTCCTCCTGCTTGATACGCAGGGAGTCCCAATTAGAACTCTA	18S, ITS1, 5.8S, ITS2, 28S rRNA；foetus；suis；mobilensis；
1	GCTTGATACGCAGGGAGTCCCAATTAGAACTCTATCTCTGTAAACAGAAAC	18S, ITS1, 5.8S, ITS2, 28S rRNA；foetus；suis；mobilensis；
6	GGACCAGATGTTTTTAATGACTGACAGGCTTCGGGTCTTTCAGGATATGAC	18S, ITS1, 5.8S, ITS2, 28S rRNA；foetus；suis；mobilensis；
3	GGAGGGTCAACTTTTCCACTGTTTCTCAACTCAGTGAAACAATCGCATGTA	18S, ITS1, 5.8S, ITS2, 28S rRNA；foetus；suis；mobilensis；
1	GGAGTCCCAATTAGAACTCTATCTCTGTAAACAGAAACGAGTATTTAATTG	18S, ITS1, 5.8S, ITS2, 28S rRNA；foetus；suis；mobilensis；
3	GGCGTACGAACATCTGTTCGTTCACTGTGAACAAATCAGGACGCTTAGTGT	18S, ITS1, 5.8S, ITS2, 28S rRNA；foetus；suis；mobilensis；
1	GGGAATCCCAATTAGAACTCTATCTCTGTAAACAGAAACGAGTATTTAATT	18S, ITS1, 5.8S, ITS2, 28S rRNA；foetus；suis；mobilensis；
4	GGGAGTCCCAATTAGAACTCTATCTCTGTAAACAGAAACGAGTATTTAATT	18S, ITS1, 5.8S, ITS2, 28S rRNA；foetus；suis；mobilensis；
1	GGTAGTTCCTACCTTAAACGATGCCGACAGGGGCTTGTCCTTTTATGGGGG	18S, ITS1, 5.8S, ITS2, 28S rRNA；foetus；suis；mobilensis；
2	GTCCCAATTAGAACTCTATCTCTGTAAACAGAAACGAGTATTTAATTGGCG	18S, ITS1, 5.8S, ITS2, 28S rRNA；foetus；suis；mobilensis；
4	GTCCTGATTTGTTCACAGTGAACGAACAGATGTTCGTACGCCTTTGCAGGC	18S, ITS1, 5.8S, ITS2, 28S rRNA；foetus；suis；mobilensis；
7	GTTAAAACGCTCGTAGTCAGAACTGCCTGCAAAGGCGTACGAACATCTGTT	18S, ITS1, 5.8S, ITS2, 28S rRNA；foetus；suis；mobilensis；
7	GTTGACCCTCCGGGCACACCAATCGATTGAGCGACCTATCATGCTAGTACT	18S, ITS1, 5.8S, ITS2, 28S rRNA；foetus；suis；mobilensis；
1	GTTGCAGTTAAAACGCTCGTAGTCAGAACTGCCTGCAAAGGCGTATGAACA	18S, ITS1, 5.8S, ITS2, 28S rRNA；foetus；suis；mobilensis；
1	GTTTCTGTTTACAGAGATAGAGTTCTAATTGGGACTCCCTGCGTATCAAGC	18S, ITS1, 5.8S, ITS2, 28S rRNA；foetus；suis；mobilensis；
2	GTTTTTAATGACTGACAGGCTTCGGGGCTTTCAGGATATGACTTTTGGTGG	18S, ITS1, 5.8S, ITS2, 28S rRNA；foetus；suis；mobilensis；
1	GTTTTTAATGACTGACAGGCTTCGGGTCTTTCAGGATATGACTTTAGGTGG	18S, ITS1, 5.8S, ITS2, 28S rRNA；foetus；suis；mobilensis；
1	GTTTTTAATGACTGACAGGCTTCGGGTCTTTCAGGATATGACTTTTGGCGG	18S, ITS1, 5.8S, ITS2, 28S rRNA；foetus；suis；mobilensis；
1	TAAAACGCTCGTAGTCAGAACTGCCTGCAAAGGCGTACGAACATCTGTTCG	18S, ITS1, 5.8S, ITS2, 28S rRNA；foetus；suis；mobilensis；
1	TAACCGCCCGTTACCCGTGATAGCCTACCTAGGTAAAGACCCTAAGTACTA	18S, ITS1, 5.8S, ITS2, 28S rRNA；foetus；suis；mobilensis；
2	TAACGAGCGAGATTATCGCCAATTAAATACTCGTTTCTGTTTACAGAGATA	18S, ITS1, 5.8S, ITS2, 28S rRNA；foetus；suis；mobilensis；
2	TAATGACTGACAGGCTTCGGGTCTTTCAGGATATGACTTTTGGTGGTGCAT	18S, ITS1, 5.8S, ITS2, 28S rRNA；foetus；suis；mobilensis；
1	TACAGAGATAGAGTTCTAATTGGGACTCCCTGCGTATCAAGCAGGAGGAAG	18S, ITS1, 5.8S, ITS2, 28S rRNA；foetus；suis；mobilensis；
1	TAGGAATGACTTAGCGCAGTATGATATCTTTACCTTTGGTAAGATCAATGA	18S, ITS1, 5.8S, ITS2, 28S rRNA；foetus；suis；mobilensis；
1	TATCATGCTAGTACTTAGGGTCTTTACCTAGGTAGGCCATCACGGGTAACG	18S, ITS1, 5.8S, ITS2, 28S rRNA；foetus；suis；mobilensis；
1	TATCTCTGTAAACAGAAACGAGTATTTAATTGGCGATAATCTCGCTCGTT	18S, ITS1, 5.8S, ITS2, 28S rRNA；foetus；suis；mobilensis；
1	TCACAGTGAACGAACAGATGTTCGTACGCCTTTGCAGGCAGTTCTGACTAC	18S, ITS1, 5.8S, ITS2, 28S rRNA；foetus；suis；mobilensis；
1	TCCCAGAGCCCAAGAACTATGATTTCTCCTAAGGTCCTGCCCTCATAAAAG	18S, ITS1, 5.8S, ITS2, 28S rRNA；foetus；suis；mobilensis；
1	TCCCGTGATAGCCTACCTAGGTAAAGACCCTAAGTACTAGCATGATAGGTC	18S, ITS1, 5.8S, ITS2, 28S rRNA；foetus；suis；mobilensis；
1	TCCCTCTTCCTCCTGCTTGATACGCAGGGAGTCCCAATTAGAACTCTA	18S, ITS1, 5.8S, ITS2, 28S rRNA；foetus；suis；mobilensis；
3	TCCCTCTTCCTCCTGCTTGATACGCAGGGAGTCCCAATTAGAACTCTATCT	18S, ITS1, 5.8S, ITS2, 28S rRNA；foetus；suis；mobilensis；
1	TCCTACTGCTTGATACGCAGGGAGTCCCAATTAGAACTCTATCTCTGTAAA	18S, ITS1, 5.8S, ITS2, 28S rRNA；foetus；suis；mobilensis；
1	TCCTCCAGAGCCCAAGAACTATGATTTCTCCTAAGGTCCTGCCCTCATAAA	18S, ITS1, 5.8S, ITS2, 28S rRNA；foetus；suis；mobilensis；
1	TCGTCCTGATTTGTTCACAGTGAACGAACAGATGTTCGTACGCCTTTGCAG	18S, ITS1, 5.8S, ITS2, 28S rRNA；foetus；suis；mobilensis；
1	TCTGCGCTAAGTCATTCCTAAAACCATACACTAAGCGTCCTGATTTGTTCA	18S, ITS1, 5.8S, ITS2, 28S rRNA；foetus；suis；mobilensis；
1	TCTGGTCGTTCACTGTGAACAAATCAGGACGCTTAGTGTATGGTTTTAGGA	18S, ITS1, 5.8S, ITS2, 28S rRNA；foetus；suis；mobilensis；
6	TCTTCCTCCTGCTTGATACGCAGGGAGTCCCAATTAGAACTCTATCTCTGT	18S, ITS1, 5.8S, ITS2, 28S rRNA；foetus；suis；mobilensis；
1	TGACCCTCCGGGCACACCAATCGATTGAGCGACCTATCATGCTAGTACTTA	18S, ITS1, 5.8S, ITS2, 28S rRNA；foetus；suis；mobilensis；
1	TGCAAAGGCGTACGAACATCTGTTCGTTCACTGTGAACAAATCAGGACGCT	18S, ITS1, 5.8S, ITS2, 28S rRNA；foetus；suis；mobilensis；
1	TGCAGGGAGTCCCAATTAGAACTCTATCTCTGTAAACAGAAACGAGTATTT	18S, ITS1, 5.8S, ITS2, 28S rRNA；foetus；suis；mobilensis；
1	TGCAGTTAAAACGCTCGTAGTCAGAACTGCCTGCAAAGGCGTACGAACATC	18S, ITS1, 5.8S, ITS2, 28S rRNA；foetus；suis；mobilensis；
1	TGCAGTTAAAACGCTCGTAGTCAGAACTGCCTGCAAAGGCGTACGCACATC	18S, ITS1, 5.8S, ITS2, 28S rRNA；foetus；suis；mobilensis；
1	TGCCTGCAAAGGCGTACGAACATCTGTTCGTTCACCGTGAACAAATCAGGA	18S, ITS1, 5.8S, ITS2, 28S rRNA；foetus；suis；mobilensis；
2	TGGCCCTCTGCTAGGTTTCACTGCACTGGAAAAGTGCAATCCTATACAAAC	18S, ITS1, 5.8S, ITS2, 28S rRNA；foetus；suis；mobilensis；
1	TGGGAGTCCCAATTAGAACTCTATCTCTGTAAACAGAAACGAGTATTTAAT	18S, ITS1, 5.8S, ITS2, 28S rRNA；foetus；suis；mobilensis；
1	TGTAAACAGAAACGAGTATTTAATTGGCGAGAATCTCGCTCGTTATCTGAA	18S, ITS1, 5.8S, ITS2, 28S rRNA；foetus；suis；mobilensis；
1	TGTAACATATATGCGTGTTCTAGCAAGCTAAAACGGCGCGCAATGTGCATT	18S, ITS1, 5.8S, ITS2, 28S rRNA；foetus；suis；mobilensis；
1	TGTGCCCGGAGGGTCAACTTTTCCACTGTTTCTCAACTCAGTGAAACAATC	18S, ITS1, 5.8S, ITS2, 28S rRNA；foetus；suis；mobilensis；
1	TTAGAACTCTATCTCTGTAAACAGAAACGAGTATTTAATTGGCGATAATCT	18S, ITS1, 5.8S, ITS2, 28S rRNA；foetus；suis；mobilensis；
2	TTCACAGTGAACGAACAGATGTTCGTACGCCTTTGCAGGCAGTTCTGACTA	18S, ITS1, 5.8S, ITS2, 28S rRNA；foetus；suis；mobilensis；
1	TTCAGATAACGAGCGAGATTATCGCCAATTAAATACTCGTTTCTGTTTACA	18S, ITS1, 5.8S, ITS2, 28S rRNA；foetus；suis；mobilensis；
1	TTCAGATAACGAGCGAGATTATCGCCAATTAAATACTCGTTTTTGTTTACA	18S, ITS1, 5.8S, ITS2, 28S rRNA；foetus；suis；mobilensis；
1	TTCAGGATATGACTTTTGGTGATGCATGGCCGTTGGTGGTGCGTGGGTTGA	18S, ITS1, 5.8S, ITS2, 28S rRNA；foetus；suis；mobilensis；
1	TTCCTACCTTAAACGATGCCGACAGGGCTTGTCCTTTTATGAGGGCAGGAC	18S, ITS1, 5.8S, ITS2, 28S rRNA；foetus；suis；mobilensis；
2	TTCTGTTTACAGAGATAGAGTTCTAATTGGGACTCCCTGCGTATCAAGCAG	18S, ITS1, 5.8S, ITS2, 28S rRNA；foetus；suis；mobilensis；
3	TTTCGGAGGTGGTAATGACCAGTTACATGTCAACCTTTTTGGTTGTTTGTA	18S, ITS1, 5.8S, ITS2, 28S rRNA；foetus；suis；mobilensis；
2	TTTGTTCACAGTGAACGAACAGATGTTCGTACGCCTTTGCAGGCAGTTCTG	18S, ITS1, 5.8S, ITS2, 28S rRNA；foetus；suis；mobilensis；
3	TTTTAATGACTGACAGGCTTCGGGTCTTTCAGGATATGACTTTTGGTGGTG	18S, ITS1, 5.8S, ITS2, 28S rRNA；foetus；suis；mobilensis；
1	AGTTGACCCTCCGGGCACACCAATCGATTGAGCGACCTATCATGCTAGTAC	18S, ITS1, 5.8S, ITS2, 28S rRNA；foetus；suis；mobilensis；
5	CAGGGAGTCCCAATTAGAACTCTATCTCTGTAAACAGAAACGAGTATTTAA	18S, ITS1, 5.8S, ITS2, 28S rRNA；foetus；suis；mobilensis；
3	CGCCCAAGAACTATGATTTCTCCTAAGGTCCTGCCCTCATAAAAGGACAAG	18S, ITS1, 5.8S, ITS2, 28S rRNA；foetus；suis；mobilensis；
5	GTACGAACATCTGTTCGTTCACTGTGAACAAATCAGGACGCTTAGTGTATG	18S, ITS1, 5.8S, ITS2, 28S rRNA；foetus；suis；mobilensis；
2	TCCTGATTTGTTCACAGTGAACGAACAGATGTTCGTACGCCTTTGCAGGCA	18S, ITS1, 5.8S, ITS2, 28S rRNA；foetus；suis；mobilensis；
1	TCCTGCTTGATACGCAGGGAGTCCCAATTAGAACTCTATCTCTGTAAACAG	18S, ITS1, 5.8S, ITS2, 28S rRNA；foetus；suis；mobilensis；
3	AAAAGTTGACCCTCCGGGCACACCAATCGATTGAGCGACCTATCATGCTAG	18S, ITS1, 5.8S, ITS2, 28S rRNA；foetus；suis；mobilensis；
3	CTCATTAACACGCTCAGAATCTACTTGGTGGCGACCTTTCAGGTCTTATTT	18S, ITS1, 5.8S, ITS2, 28S rRNA；foetus；suis；mobilensis；nonconforma；
1	CCCAGGAACTATGATTTCTCCTAAGGTCCTGCCCTCATAAAAGGACAAGCC	18S, ITS1, 5.8S, ITS2, 28S rRNA；foetus；suis；mobilensis；nonconforma；
1	CCCCAGTGGCTCTCATTGATCTTACCAAAGGTAAAGATATCATACTGCGCT	18S, ITS1, 5.8S, ITS2, 28S rRNA；foetus；suis；mobilensis；nonconforma；
1	CCCGGTGGCTCTCATTGATCTTACCAACGGTAAAGATATCATACTGCGCTA	18S, ITS1, 5.8S, ITS2, 28S rRNA；foetus；suis；mobilensis；nonconforma；
3	CTTCTCCTTCCTCTAGATAACGTGATTTAATTACCTTTCCTCGCAAGGTCC	18S, ITS1, 5.8S, ITS2, 28S rRNA；foetus；suis；mobilensis；nonconforma；
2	GACGACTTCTCCTTCCTCTAGATAACGTGATTTAATTACCTTTCCTCGCAA	18S, ITS1, 5.8S, ITS2, 28S rRNA；foetus；suis；mobilensis；nonconforma；
1	GCTGGTGCTAATACATGCGATTGTTTCACTGAG	18S, ITS1, 5.8S, ITS2, 28S rRNA；foetus；suis；mobilensis；nonconforma；
1	GTTACGACTTCTCCTTCCTCTAGATAACGTGATTTAATTACCTTTCCTCGG	18S, ITS1, 5.8S, ITS2, 28S rRNA；foetus；suis；mobilensis；nonconforma；
1	TCGACTTCTCCTTCCTCTAGATAACGTGATTTAATTACCTTTCCTCGCAAG	18S, ITS1, 5.8S, ITS2, 28S rRNA；foetus；suis；mobilensis；nonconforma；
1	TCGCAAGGTCCGATAATTTCACCGAGTCATCCAATCGGTAGGAGCGACGGG	18S, ITS1, 5.8S, ITS2, 28S rRNA；foetus；suis；mobilensis；nonconforma；
1	ACCCCCGGTGGCTCTCATTGATCTTACCAAAGGGAAAGATATCATACTGCG	18S, ITS1, 5.8S, ITS2, 28S rRNA；foetus；suis；mobilensis；nonconforma；
13	ACGACTTCTCCTTCCTCTAGATAACGTGATTTAATTACCTTTCCTCGCAAG	18S, ITS1, 5.8S, ITS2, 28S rRNA；foetus；suis；mobilensis；nonconforma；
1	ACGTCTTCTCCTTCCTCTAGATAACGTGATTTAATTACCTTTCCTCGCAAG	18S, ITS1, 5.8S, ITS2, 28S rRNA；foetus；suis；mobilensis；nonconforma；
1	ACTTAGCGCAGTATGATATCTTTGCCTTTGGTAAGATCAATGAGAGCCACC	18S, ITS1, 5.8S, ITS2, 28S rRNA；foetus；suis；mobilensis；nonconforma；
1	ATGAAATAGATCTACCCCCGGTGGCACTCATTGATCTTACCAAAGGTAAA	18S, ITS1, 5.8S, ITS2, 28S rRNA；foetus；suis；mobilensis；nonconforma；
1	ATGACTTAGCGCAGGATGATATCTTTACCTTTGGTAAGATCAATGAGAGCC	18S, ITS1, 5.8S, ITS2, 28S rRNA；foetus；suis；mobilensis；nonconforma；
1	ATTACCAAAGGTAAAGATATCATACTGCGCTAAGTCATTCCTAAAACCAT	18S, ITS1, 5.8S, ITS2, 28S rRNA；foetus；suis；mobilensis；nonconforma；
2	ATTGATCTTACCAAAGGTAAAGATATCATACTGCGCTAAGTCATTCCTAAA	18S, ITS1, 5.8S, ITS2, 28S rRNA；foetus；suis；mobilensis；nonconforma；
2	CACGACTTCTCCTTCCTCTAGATAACGTGATTTAATTACCTTTCCTCGCAA	18S, ITS1, 5.8S, ITS2, 28S rRNA；foetus；suis；mobilensis；nonconforma；
2	CACGCTCAGAATCTACTTGGTGGCGACCTTTCAGGTCTTATTTGGATAGCA	18S, ITS1, 5.8S, ITS2, 28S rRNA；foetus；suis；mobilensis；nonconforma；
1	CATTCCTAAAACCATACACAAAGCGTCCTGATTTGTTCACAGTGAACGAAC	18S, ITS1, 5.8S, ITS2, 28S rRNA；foetus；suis；mobilensis；nonconforma；
1	CATTGATCTTACCAAAGGTAAAGATATCATACTGCGATAAGTCATTCCTAA	18S, ITS1, 5.8S, ITS2, 28S rRNA；foetus；suis；mobilensis；nonconforma；
1	CCCGTCGCTCCTACCGATTGGATGACTCGGTGAAATTATCGGACCTTGCGA	18S, ITS1, 5.8S, ITS2, 28S rRNA；foetus；suis；mobilensis；nonconforma；
1	CCGAGTATTTAATTGGCGATAATCTCGCTCGTTATCTGAATCAACGCTTGA	18S, ITS1, 5.8S, ITS2, 28S rRNA；foetus；suis；mobilensis；nonconforma；
1	CCGGTGGCTCTAATTGATCTTACCAAAGGTAAAGATATCATACTGCGCTAA	18S, ITS1, 5.8S, ITS2, 28S rRNA；foetus；suis；mobilensis；nonconforma；
1	CCGGTGGCTCTCATTGATCTTACCAAACGTAAAGATATCATACTGCGCTAA	18S, ITS1, 5.8S, ITS2, 28S rRNA；foetus；suis；mobilensis；nonconforma；
9	CCGGTGGCTCTCATTGATCTTACCAAAGGTAAAGATATCATACTGCGCTAA	18S, ITS1, 5.8S, ITS2, 28S rRNA；foetus；suis；mobilensis；nonconforma；
1	CCTACCGATTGGATGACTCGGTGAAATTATCGGACCTTGCGAGGAAAGGTA	18S, ITS1, 5.8S, ITS2, 28S rRNA；foetus；suis；mobilensis；nonconforma；
1	CCTCAGTGAAACAATCGCATGTATTAGCACCAGAATTACTGCTGCTATCCA	18S, ITS1, 5.8S, ITS2, 28S rRNA；foetus；suis；mobilensis；nonconforma；
2	CCTTCCTCTAGATAACGTGATTTAATTACCTTTCCTCGCAAGGTCCGATAA	18S, ITS1, 5.8S, ITS2, 28S rRNA；foetus；suis；mobilensis；nonconforma；
1	CGACTTCTCCTTCCTCTAGATAACGTGATTTAATTACCTTTCCTCGCAAGG	18S, ITS1, 5.8S, ITS2, 28S rRNA；foetus；suis；mobilensis；nonconforma；
1	CGCATGTATTAGCACCAGAATTACTGCTGCTATCCAAATAAGACATGAAAG	18S, ITS1, 5.8S, ITS2, 28S rRNA；foetus；suis；mobilensis；nonconforma；
1	CGCATGTATTAGCACCAGAATTACTGCTGCTATCCTAATA	18S, ITS1, 5.8S, ITS2, 28S rRNA；foetus；suis；mobilensis；nonconforma；
1	CTCAGTGAAACAATCGCATGTAATAGCACCAGAATTACTGCTGCTATCCAA	18S, ITS1, 5.8S, ITS2, 28S rRNA；foetus；suis；mobilensis；nonconforma；
4	CTCCTTCCTCTAGATAACGTGATTTAATTACCTTTCCTCGCAAGGTCCGAT	18S, ITS1, 5.8S, ITS2, 28S rRNA；foetus；suis；mobilensis；nonconforma；
2	CTCGCAAGGTCCGATAATTTCACCGAGTCATCCAATCGGTAGGAGCGACGG	18S, ITS1, 5.8S, ITS2, 28S rRNA；foetus；suis；mobilensis；nonconforma；
2	CTCGCATGTATTAGCACCAGAATTACTGCTGCTATCCAAATA	18S, ITS1, 5.8S, ITS2, 28S rRNA；foetus；suis；mobilensis；nonconforma；
1	CTCTAGATAACGTGATTTAATTACCTTTCCTCGCAAGGTCCGATAATTTCA	18S, ITS1, 5.8S, ITS2, 28S rRNA；foetus；suis；mobilensis；nonconforma；
1	CTTGTTACGACTTCTCCTTCATCTAGATAACGTGATTTAATTACCTTTCCT	18S, ITS1, 5.8S, ITS2, 28S rRNA；foetus；suis；mobilensis；nonconforma；
2	GCGACTTCTCCTTCCTCTAGATAACGTGATTTAATTACCTTTCCTCGCAAG	18S, ITS1, 5.8S, ITS2, 28S rRNA；foetus；suis；mobilensis；nonconforma；
1	GGTGGCTCTCATTTATCTTACCAAAGGTAAAGATATCATACTGCGCTAAGT	18S, ITS1, 5.8S, ITS2, 28S rRNA；foetus；suis；mobilensis；nonconforma；
1	GTCAACCTTTCCACTGTTTCTCAACTCAGTGAAACAATCGCATGTATTAGC	18S, ITS1, 5.8S, ITS2, 28S rRNA；foetus；suis；mobilensis；nonconforma；
1	GTCCACTGTTTCTCAACTCAGTGAAACAATCGCATGTATTAGCACCAGAAT	18S, ITS1, 5.8S, ITS2, 28S rRNA；foetus；suis；mobilensis；nonconforma；
1	GTTACGACTTCTCCTTACTCTAGATAACGTGATTTAATTACCTTTCCTCGC	18S, ITS1, 5.8S, ITS2, 28S rRNA；foetus；suis；mobilensis；nonconforma；
1	GTTTTAGGAATGACTAAGCGCAGTATGATATCTTTACCTTTGGTA	18S, ITS1, 5.8S, ITS2, 28S rRNA；foetus；suis；mobilensis；nonconforma；
1	TAAGAACTATGATTTCTCCTAAGGTCCTGCCCTCATAAAAGGACAAGCCCC	18S, ITS1, 5.8S, ITS2, 28S rRNA；foetus；suis；mobilensis；nonconforma；
1	TAATTCTGGTGCTAATACATGCGATTGTTTCAATGAGTTGAGAAACAGTGG	18S, ITS1, 5.8S, ITS2, 28S rRNA；foetus；suis；mobilensis；nonconforma；
7	TACGACTTCTCCTTCCTCTAGATAACGTGATTTAATTACCTTTCCTCGCAA	18S, ITS1, 5.8S, ITS2, 28S rRNA；foetus；suis；mobilensis；nonconforma；
1	TCGAGTATTTAATTGGCGATAATCTCGCTCGTTATCTGAATCAACGCTTGA	18S, ITS1, 5.8S, ITS2, 28S rRNA；foetus；suis；mobilensis；nonconforma；
1	TCTCCTTCCTCTAGATAACGTGATTTAATTACCTTTCCTCGCAAGGTCCGA	18S, ITS1, 5.8S, ITS2, 28S rRNA；foetus；suis；mobilensis；nonconforma；
1	TGAGTATTTAATTGGCGATAATCTCGCTCGTTATCTGAATCAACGCTTGAC	18S, ITS1, 5.8S, ITS2, 28S rRNA；foetus；suis；mobilensis；nonconforma；
1	TGTGAACAAATCAGGACGCTTAGTGGATGGTTTTAGGAATGACTTAGCGCA	18S, ITS1, 5.8S, ITS2, 28S rRNA；foetus；suis；mobilensis；nonconforma；
1	TTTAGGGATGACTTAGCGCAGTATGATATCTTTACCTTTGGTAAGATCAAT	18S, ITS1, 5.8S, ITS2, 28S rRNA；foetus；suis；mobilensis；nonconforma；
1	TTTTAGGAATGACTTAGCGCAGTATGATATCCTTACCTTTGGTAAGATCAA	18S, ITS1, 5.8S, ITS2, 28S rRNA；foetus；suis；mobilensis；nonconforma；
1	AAACAATCGCATGTATTAGCACCAGAATTACTGCTGCTATCCAAATAAGAC	18S, ITS1, 5.8S, ITS2, 28S rRNA；foetus；suis；mobilensis；nonconforma；muris；
1	AACAATCGCATGTATTAGCACCAGAATTACTGCTGCTATCCAAATAAGACC	18S, ITS1, 5.8S, ITS2, 28S rRNA；foetus；suis；mobilensis；nonconforma；muris；
2	CAATCGCATGTATTAGCACCAGAATTACTGCTGCTATCCAAATAAGACCTG	18S, ITS1, 5.8S, ITS2, 28S rRNA；foetus；suis；mobilensis；nonconforma；muris；
2	CTACCTTAAACGATGCCGACAGGGGCTTGTCCTTTTATGAGGGCAGGACCT	18S, ITS1, 5.8S, ITS2, 28S rRNA；foetus；suis；mobilensis；nonconforma；muris；
3	GTCTTATTTGGATAGCAGCAGTAATTCTGGTGCTAATACATGCGATTGTTT	18S, ITS1, 5.8S, ITS2, 28S rRNA；foetus；suis；mobilensis；nonconforma；muris；
3	CTTATTTGGATAGCAGCAGTAATTCTGGTGCTAATACATGCGATTGTTTCA	18S, ITS1, 5.8S, ITS2, 28S rRNA；foetus；suis；mobilensis；nonconforma；muris；
1	CTTGTTACGACTTCTCCTTCCTCTAGATAACGAGATTTAATTACCTTTCCT	18S, ITS1, 5.8S, ITS2, 28S rRNA；foetus；suis；mobilensis；nonconforma；muris；
1	AGACCCGGGTAGTTCCTACCTTAAACGATGCCGACAGGGGCTTGTCCTTTT	18S, ITS1, 5.8S, ITS2, 28S rRNA；foetus；suis；muris；
1	CCTGCGCTAAGTCATTCCTAAAACCATACACTAAGCGTCCTGATTTGTTCA	18S, ITS1, 5.8S, ITS2, 28S rRNA；foetus；suis；nonconforma；
4	ACCAGATGTTTTTAATGACTGACAGGCTTCGGGTCTTTCAGGATATGACTT	18S, ITS1, 5.8S, ITS2, 28S rRNA；foetus；suis；sp.；
1	ACCAGGACCAGATGTTTTTAATGACTGACAGGCTTCGGGGCTTTCAGGAT	18S, ITS1, 5.8S, ITS2, 28S rRNA；foetus；suis；sp.；mobilensis；
1	CGTAACATATATGCGTGTTCTAGCAAGCTAAAACGGCGCGCAATG	18S, ITS1, 5.8S, ITS2, 28S rRNA；foetus；suis；sp.；mobilensis；
4	CTGCGAGTTTGCTCCCATATTGTTGCAGTTAAAACGCTCGTAGTCAGAACT	18S, ITS1, 5.8S, ITS2, 28S rRNA；foetus；suis；sp.；mobilensis；
2	GCGATTGTTTCACTGAGTTGAGAAACAGTGGAAAAGTTGACCCTCCGGGCA	18S, ITS1, 5.8S, ITS2, 28S rRNA；foetus；suis；sp.；mobilensis；
1	GTTCGATCTTTGAATGCACATTGCGCGCCGTTTTAGCTTGCTAGAACACGC	18S, ITS1, 5.8S, ITS2, 28S rRNA；foetus；suis；sp.；mobilensis；
1	GCGCGCTGTTGACACGCATTTGCAAGGGATTCCTGGTTCATGAGAATGATT	18S, ITS1, 5.8S, ITS2, 28S rRNA；foetus；suis；sp.；mobilensis；
1	AAACTTACAAGGACCAGATGTTTTTAATGACTGACAGGCTTCGGGTCTTTC	18S, ITS1, 5.8S, ITS2, 28S rRNA；foetus；suis；sp.；mobilensis；
1	ATTTGAACAACACGGGGAAACTTACCAGGACCAGATGTTTTTAATGACTGA	18S, ITS1, 5.8S, ITS2, 28S rRNA；foetus；suis；sp.；mobilensis；
1	CACGCATTTACAAGGGATTCCTGGTTCATGAGAATGAGTACAATCCTCAAT	18S, ITS1, 5.8S, ITS2, 28S rRNA；foetus；suis；sp.；mobilensis；
1	CACTGTAACATATATGCGTGTTCTAGCAAGCTAAAACGGCGCGCAATGTGC	18S, ITS1, 5.8S, ITS2, 28S rRNA；foetus；suis；sp.；mobilensis；
2	CAGATGTTTTTAATGACTGACAGGCTTCGGGTCTTTCAGGATATGACTTTT	18S, ITS1, 5.8S, ITS2, 28S rRNA；foetus；suis；sp.；mobilensis；
1	CCACGCATTTACAAGGGATTCCTGGTTCATGAGAATGATTACAATCCTCAA	18S, ITS1, 5.8S, ITS2, 28S rRNA；foetus；suis；sp.；mobilensis；
1	CCAGGACAAGATGTTTTTAATGACTGACAGGCTTCGGGTCTTTCAGGATAT	18S, ITS1, 5.8S, ITS2, 28S rRNA；foetus；suis；sp.；mobilensis；
1	CCCGGGTAGTTCCTACCTTAAACGATGCCGACAGGGGCTTGTCCTTTTA	18S, ITS1, 5.8S, ITS2, 28S rRNA；foetus；suis；sp.；mobilensis；
1	CCGCATTTACAAGGGATTCCTGGTTCATGAGAATGATTACAATCCTCAATC	18S, ITS1, 5.8S, ITS2, 28S rRNA；foetus；suis；sp.；mobilensis；
1	CCGGGTAGTTCCTACCTTAAACGATGCCGACAGGGGCTTGTCCCTTT	18S, ITS1, 5.8S, ITS2, 28S rRNA；foetus；suis；sp.；mobilensis；
2	CGAACATCTGTTCGTTCACTGTGAACAAATCAGGACGCTTAGTGTATGG	18S, ITS1, 5.8S, ITS2, 28S rRNA；foetus；suis；sp.；mobilensis；
1	CGCGATGTTGACACGCATTTACAAGGGATTCCTGGTTCATGAGAATGATTA	18S, ITS1, 5.8S, ITS2, 28S rRNA；foetus；suis；sp.；mobilensis；
1	CGCGCGCTGTTGACACGCATTTACAAGGGGTTCCTGGTTCATGAGAATGAT	18S, ITS1, 5.8S, ITS2, 28S rRNA；foetus；suis；sp.；mobilensis；
1	CGTGTTCTAGCAAGCTAAAACGGCGCGCAATGTGCATTCAA	18S, ITS1, 5.8S, ITS2, 28S rRNA；foetus；suis；sp.；mobilensis；
1	CGTTGCATAATGCGATAAGCGGCTGGATTAGCTTTCTTTGCGACA	18S, ITS1, 5.8S, ITS2, 28S rRNA；foetus；suis；sp.；mobilensis；
1	CTACCTTAAACGATGCCGACAGGGGCTTGTCCTTTTTTGAGGGCAGGACC	18S, ITS1, 5.8S, ITS2, 28S rRNA；foetus；suis；sp.；mobilensis；
3	CTGTAACATATATGCGTGTTCTAGCAAGCTAAAACGGCGCGCAATGTGCAT	18S, ITS1, 5.8S, ITS2, 28S rRNA；foetus；suis；sp.；mobilensis；
1	CTTAATTTGAACCAACACGGGGAAACTTACCAGGACCAGATGTTTTTAATG	18S, ITS1, 5.8S, ITS2, 28S rRNA；foetus；suis；sp.；mobilensis；
1	CTTACCAGGACCAGATGTTTTAATGACTGACAGGCTTCGGGTCTTTCAGGA	18S, ITS1, 5.8S, ITS2, 28S rRNA；foetus；suis；sp.；mobilensis；
1	CTTGCCAGGACCAGATGTTTTTAATGACTGACAGGCTTCGGGTCTTTCAGG	18S, ITS1, 5.8S, ITS2, 28S rRNA；foetus；suis；sp.；mobilensis；
4	GAAACAGTGGAAAAGTTGACCCTCCGGGCACACCAATCGATTGAGCGACCT	18S, ITS1, 5.8S, ITS2, 28S rRNA；foetus；suis；sp.；mobilensis；
1	GAAACTTGCCAGGACCAGATGTTTTTAATGACTGACAGGCTTCGGGTCTTT	18S, ITS1, 5.8S, ITS2, 28S rRNA；foetus；suis；sp.；mobilensis；
1	GAACGTTGCATAATGCGATAAGCGGCTGGATTAGCTTTCTTTGCGACAAG	18S, ITS1, 5.8S, ITS2, 28S rRNA；foetus；suis；sp.；mobilensis；
1	GAACGTTGCATAATGCGATAAGCGGCTGGATTAGCTTTCTTTGCGACAAGT	18S, ITS1, 5.8S, ITS2, 28S rRNA；foetus；suis；sp.；mobilensis；
2	GAATGATTACAATCCTCAATCCCAACTACGTTAGGTATTGCGAGAGTAGCT	18S, ITS1, 5.8S, ITS2, 28S rRNA；foetus；suis；sp.；mobilensis；
1	GGGAAACTTACCAGGAACAGATGTTTTTAATGACTGACAGGCTTCGGGTCT	18S, ITS1, 5.8S, ITS2, 28S rRNA；foetus；suis；sp.；mobilensis；
1	GGTTACTGTAACATATATACGTGTTCTAGCAAGCTAAAACGGCGCGCAATG	18S, ITS1, 5.8S, ITS2, 28S rRNA；foetus；suis；sp.；mobilensis；
9	GGTTACTGTAACATATATGCGTGTTCTAGCAAGCTAAAACGGCGCGCAATG	18S, ITS1, 5.8S, ITS2, 28S rRNA；foetus；suis；sp.；mobilensis；
1	GGTTACTGTAACATATATGCGTGTTCTAGCAAGCTAAACCGGCGCGCAATG	18S, ITS1, 5.8S, ITS2, 28S rRNA；foetus；suis；sp.；mobilensis；
2	GTTCTAGCAAGCTAAAACGGCGCGCAATGTGCATTCAA	18S, ITS1, 5.8S, ITS2, 28S rRNA；foetus；suis；sp.；mobilensis；
1	GTTGCATAATGCGATAAGCGGCTGGATTAGCTTTCTTTGCGACA	18S, ITS1, 5.8S, ITS2, 28S rRNA；foetus；suis；sp.；mobilensis；
1	GTTGGCACGCATTTACAAGGGATTCCTGGTTCATGAGAATGATTACAATCC	18S, ITS1, 5.8S, ITS2, 28S rRNA；foetus；suis；sp.；mobilensis；
1	GTTTTTAATGACTGACAGGCTTCGGGTCTTTCAGGATATGACTTTT	18S, ITS1, 5.8S, ITS2, 28S rRNA；foetus；suis；sp.；mobilensis；
1	GTTTTTAATGACTGACAGGCTTCGGGTCTTTCAGGATATGACTTTTGGTG	18S, ITS1, 5.8S, ITS2, 28S rRNA；foetus；suis；sp.；mobilensis；
50	GTTTTTAATGACTGACAGGCTTCGGGTCTTTCAGGATATGACTTTTGGTGG	18S, ITS1, 5.8S, ITS2, 28S rRNA；foetus；suis；sp.；mobilensis；
1	TCACGCATTTACAAGGGATTCCTGGTTCATGAGAATGATTACAATCCTCAA	18S, ITS1, 5.8S, ITS2, 28S rRNA；foetus；suis；sp.；mobilensis；
1	TCCTACCTTAAACGATGCCGACAGGGGCTTGTCCTTTTATGAGGGCAGGAC	18S, ITS1, 5.8S, ITS2, 28S rRNA；foetus；suis；sp.；mobilensis；
1	TCTCCTAAGGTCCTGCCCTCATAAAAGGACAAGCCCCTGTCGGCATCGTTT	18S, ITS1, 5.8S, ITS2, 28S rRNA；foetus；suis；sp.；mobilensis；
2	TGCCCGGAGGGTCAACTTTTCCACTGTTTCTCAACTCAGTGAAACAATCGC	18S, ITS1, 5.8S, ITS2, 28S rRNA；foetus；suis；sp.；mobilensis；
1	TGGGTTACTGTAACATATATGCGTGTTCTAGCAAGCTAAAACGGCGCGCAA	18S, ITS1, 5.8S, ITS2, 28S rRNA；foetus；suis；sp.；mobilensis；
1	TGTTCACAGTGAACGAACAGATGTTCGTACGGCTTTGCAGGCAGTTCTGAC	18S, ITS1, 5.8S, ITS2, 28S rRNA；foetus；suis；sp.；mobilensis；
2	TGTTTTTAATGACTGACAGGCTTCGGGTCTTTCAGGATATGACTTTTGGTG	18S, ITS1, 5.8S, ITS2, 28S rRNA；foetus；suis；sp.；mobilensis；
1	TTAATGACTGACAGGCTTCGGGTCTTTCAGGATATGACTTTTGGTGGTGCA	18S, ITS1, 5.8S, ITS2, 28S rRNA；foetus；suis；sp.；mobilensis；
1	TTTTTAATGACTGACAGGCTTCGGGTCTTTCAGGATATGACTTTTGGTGGT	18S, ITS1, 5.8S, ITS2, 28S rRNA；foetus；suis；sp.；mobilensis；
1	AGAACTATGATTTCTCCTAAGGTCCTGCCCTCATAAAAGGACAAGCCCCTG	18S, ITS1, 5.8S, ITS2, 28S rRNA；foetus；suis；sp.；mobilensis；muris；
1	CTCCTGGTTCATGAGAATGATTACAATCCTCAATCCCAACTACGTTAGGTA	18S, ITS1, 5.8S, ITS2, 28S rRNA；foetus；suis；sp.；mobilensis；muris；
1	CTATGATTTCTCCTAAGGTCCTGCCCTCATAAAAGGACAAGCCCCTGTCGG	18S, ITS1, 5.8S, ITS2, 28S rRNA；foetus；suis；sp.；mobilensis；muris；
2	TCCCCCAGAGCCCAAGAACTATGATTTCTCCTAAGGTCCTGCCCTCATAAA	18S, ITS1, 5.8S, ITS2, 28S rRNA；foetus；suis；sp.；mobilensis；muris；
1	AAACGATGCCGACAGGGGCTTGTCCTTTTATGAGGGCAGGACCTTAGG	18S, ITS1, 5.8S, ITS2, 28S rRNA；foetus；suis；sp.；mobilensis；muris；
1	ATGATTTCTCCTAAGGTCCTGCCCTCATAAAAGGACAAGCCCCTGTCGGCA	18S, ITS1, 5.8S, ITS2, 28S rRNA；foetus；suis；sp.；mobilensis；muris；
2	ATTTCTCCTAAGGTCCTGCCCTCATAAAAGGACAAGCCCCTGTCGGCATCG	18S, ITS1, 5.8S, ITS2, 28S rRNA；foetus；suis；sp.；mobilensis；muris；
4	CAAGAACTATGATTTCTCCTAAGGTCCTGCCCTCATAAAAGGACAAGCCCC	18S, ITS1, 5.8S, ITS2, 28S rRNA；foetus；suis；sp.；mobilensis；muris；
1	CAGGGGCTTGTCCTTTTATGAGGGCAGGACCTTAGGAGAAATCATAGTTCT	18S, ITS1, 5.8S, ITS2, 28S rRNA；foetus；suis；sp.；mobilensis；muris；
2	CCCGGGTAGTTCCTACCTTAAACGATGCCGACAGGGGCTTGTCCTTTT	18S, ITS1, 5.8S, ITS2, 28S rRNA；foetus；suis；sp.；mobilensis；muris；
1	CCCGGGTAGTTCCTACCTTAAACGATGCCGACAGGGGCTTGTCCTTTTAT	18S, ITS1, 5.8S, ITS2, 28S rRNA；foetus；suis；sp.；mobilensis；muris；
1	CCCTCATAAAAGGACAAGCCCCTGTCGGCATCGTTTA	18S, ITS1, 5.8S, ITS2, 28S rRNA；foetus；suis；sp.；mobilensis；muris；
1	CCCTGGTTCATGAGAATGATTACAATCCTCAATCCCAACTACGTTAGGTAT	18S, ITS1, 5.8S, ITS2, 28S rRNA；foetus；suis；sp.；mobilensis；muris；
3	CCGGGTAGTTCCTACCTTAAACGATGCCGACAGGGGCTTGTCCTTTTAT	18S, ITS1, 5.8S, ITS2, 28S rRNA；foetus；suis；sp.；mobilensis；muris；
3	CCGGGTAGTTCCTACCTTAAACGATGCCGACAGGGGCTTGTCCTTTTATG	18S, ITS1, 5.8S, ITS2, 28S rRNA；foetus；suis；sp.；mobilensis；muris；
2	CCGGGTAGTTCCTACCTTAAACGATGCCGACAGGGGCTTGTCCTTTTATGA	18S, ITS1, 5.8S, ITS2, 28S rRNA；foetus；suis；sp.；mobilensis；muris；
1	CCTAAGGTCCTGCCCTCATAAAAGGACAAGCCCCTGTCGGCATCGTTTAAG	18S, ITS1, 5.8S, ITS2, 28S rRNA；foetus；suis；sp.；mobilensis；muris；
2	CCTACCTTAAACGATGCCGACAGGGGCTTGTCCTTTTATGAGGGCAGGACC	18S, ITS1, 5.8S, ITS2, 28S rRNA；foetus；suis；sp.；mobilensis；muris；
1	CCTCATAAAAGGACAAGCCCCTGTCGGCATCGTTTA	18S, ITS1, 5.8S, ITS2, 28S rRNA；foetus；suis；sp.；mobilensis；muris；
3	CCTGCCCTCATAAAAGGACAAGCCCCTGTCGGCATCGTTTA	18S, ITS1, 5.8S, ITS2, 28S rRNA；foetus；suis；sp.；mobilensis；muris；
1	CCTGGATCATGAGAATGATTACAATCCTCAATCCCAACTACGTTAGGTATT	18S, ITS1, 5.8S, ITS2, 28S rRNA；foetus；suis；sp.；mobilensis；muris；
1	CCTTAAACGATGCCGACAGGGGCTTGTCCTTTTATGAGGGCAGGACCTTAG	18S, ITS1, 5.8S, ITS2, 28S rRNA；foetus；suis；sp.；mobilensis；muris；
1	CGACAGGGGCTTGTCCTTTTATGAGGGCAGGACCTTAGGAGAAATCATAG	18S, ITS1, 5.8S, ITS2, 28S rRNA；foetus；suis；sp.；mobilensis；muris；
1	CGACAGGGGCTTGTCCTTTTATGAGGGCAGGACCTTAGGAGAAATCATAGT	18S, ITS1, 5.8S, ITS2, 28S rRNA；foetus；suis；sp.；mobilensis；muris；
1	CGGGTAGTTCCTACCTTAAACGATGACGACAGGGGCTTGTCCTT	18S, ITS1, 5.8S, ITS2, 28S rRNA；foetus；suis；sp.；mobilensis；muris；
1	CGGGTAGTTCCTACCTTAAACGATGCCGACAGG	18S, ITS1, 5.8S, ITS2, 28S rRNA；foetus；suis；sp.；mobilensis；muris；
1	CGGGTAGTTCCTACCTTAAACGATGCCGACAGGGGCTTGTCCTTTTATGA	18S, ITS1, 5.8S, ITS2, 28S rRNA；foetus；suis；sp.；mobilensis；muris；
1	CTAAGGTCCTGCCCTCATAAAAGGACAAGCCCCTGTCGGCATCGTTTAAGG	18S, ITS1, 5.8S, ITS2, 28S rRNA；foetus；suis；sp.；mobilensis；muris；
2	CTCCTAAGGTCCTGCCCTCATAAAAGGACAAGCCCCTGTCGGCATCGTTTA	18S, ITS1, 5.8S, ITS2, 28S rRNA；foetus；suis；sp.；mobilensis；muris；
1	CTGCCCTCATAAAAGGACAAGCCCCTGTCGGCATCGTTTA	18S, ITS1, 5.8S, ITS2, 28S rRNA；foetus；suis；sp.；mobilensis；muris；
1	CTGGCTCATGAGAATGATTACAATCCTCAATCCCAACTACGTTAGGTATTG	18S, ITS1, 5.8S, ITS2, 28S rRNA；foetus；suis；sp.；mobilensis；muris；
1	CTGGTTCATGAGAATGATTACAATCCTCAATCCCAACTACGTTAGGGATTG	18S, ITS1, 5.8S, ITS2, 28S rRNA；foetus；suis；sp.；mobilensis；muris；
2	CTTAAACGATGCCGACAGGGGCTTGTCCTTTTATGAGGGCAGGACCTTAGG	18S, ITS1, 5.8S, ITS2, 28S rRNA；foetus；suis；sp.；mobilensis；muris；
1	GAACTATGATTTCTCCTAAGGTCCTGCCCTCATAAAAGGACAAGCCCCTGT	18S, ITS1, 5.8S, ITS2, 28S rRNA；foetus；suis；sp.；mobilensis；muris；
1	GACAGGGGCTTGTCCTTTTATGAGGGCAGGACCTTAGGAGAAATCATAGTT	18S, ITS1, 5.8S, ITS2, 28S rRNA；foetus；suis；sp.；mobilensis；muris；
2	GACCCGGGTAGTTCCTACCTTAAACGATGCCGACAGGGGCTTGTCCTTTT	18S, ITS1, 5.8S, ITS2, 28S rRNA；foetus；suis；sp.；mobilensis；muris；
1	GAGACCCGGGTAGTTCCTACCTTAAACGATGCCGACAGGGGCTTGTCCTTT	18S, ITS1, 5.8S, ITS2, 28S rRNA；foetus；suis；sp.；mobilensis；muris；
2	GCCGACAGGGGCTTGTCCTTTTATGAGGGCAGGACCTTAGGAGAAATCATA	18S, ITS1, 5.8S, ITS2, 28S rRNA；foetus；suis；sp.；mobilensis；muris；
1	GCCTGGTTCATGAGAATGATTACAATCCTCAATCCCA	18S, ITS1, 5.8S, ITS2, 28S rRNA；foetus；suis；sp.；mobilensis；muris；
5	GGGGCTTGTCCTTTTATGAGGGCAGGACCTTAGGAGAAATCATAGTTCTTG	18S, ITS1, 5.8S, ITS2, 28S rRNA；foetus；suis；sp.；mobilensis；muris；
6	GGGTAGTTCCTACCTTAAACGATGCCGACAGGGGCTTGTCCTTTTATGAGG	18S, ITS1, 5.8S, ITS2, 28S rRNA；foetus；suis；sp.；mobilensis；muris；
1	GGTAGTTCCTACCTTAAACGATGCCGACAGGGGCTTGTCCTTTTATGAGGG	18S, ITS1, 5.8S, ITS2, 28S rRNA；foetus；suis；sp.；mobilensis；muris；
7	GTTCCTACCTTAAACGATGCCGACAGGGGCTTGTCCTTTTATGAGGGCAGG	18S, ITS1, 5.8S, ITS2, 28S rRNA；foetus；suis；sp.；mobilensis；muris；
3	TCCTGCCCTCATAAAAGGACAAGCCCCTGTCGGCATCGTTTA	18S, ITS1, 5.8S, ITS2, 28S rRNA；foetus；suis；sp.；mobilensis；muris；
1	TCTTGGTTCATGAGAATGATTACAATCCTCAATCCCAACTACGTTAGGTAT	18S, ITS1, 5.8S, ITS2, 28S rRNA；foetus；suis；sp.；mobilensis；muris；
1	TGCCGACAGGGGCTTGTCCTTTTATGAGGGCAGGACCTTAGGAGAAATCAT	18S, ITS1, 5.8S, ITS2, 28S rRNA；foetus；suis；sp.；mobilensis；muris；
1	TTTCTCCTAAGGTCCTGCCCTCATAAAAGGACAAGCCCCTGTCGGCATCGT	18S, ITS1, 5.8S, ITS2, 28S rRNA；foetus；suis；sp.；mobilensis；muris；
6	CGGGTAGTTCCTACCTTAAACGATGCCGACAGGGGCTTGTCCTTTTATGAG	18S, ITS1, 5.8S, ITS2, 28S rRNA；foetus；suis；sp.；mobilensis；muris；
1	CTGGCTCTCTGCTAGGTTTCACTGCACTGGAAAAGTGCAATCCTATACAAA	18S, ITS1, 5.8S, ITS2, 28S rRNA；foetus；suis；sp.；mobilensis；nonconforma；
1	GCCACCGTTCGCCATGAAATAGATCTACCCCCGGTGGCTCTCATTGATCTT	18S, ITS1, 5.8S, ITS2, 28S rRNA；foetus；suis；sp.；mobilensis；nonconforma；
1	AACGAAACTGCGAACAGCTCATTAACACGCTAAGAATCTACTTGGTGGCGA	18S, ITS1, 5.8S, ITS2, 28S rRNA；foetus；suis；sp.；mobilensis；nonconforma；
1	AACGAAACTGCGAACAGCTCATTAACACGCTCAGAATCTACTTGGTGGCGA	18S, ITS1, 5.8S, ITS2, 28S rRNA；foetus；suis；sp.；mobilensis；nonconforma；
1	ATTAACACGCTCAGAATCTACTTGGTGGCGACCTTTCAGGTCTTATTTGGA	18S, ITS1, 5.8S, ITS2, 28S rRNA；foetus；suis；sp.；mobilensis；nonconforma；
2	CAAGCGTTGATTCAGATAACGAGCGAGATTATCGCCAATTAAATACTCGTT	18S, ITS1, 5.8S, ITS2, 28S rRNA；foetus；suis；sp.；mobilensis；nonconforma；
1	CAGAATCTACTTGGTGGCGACCTTTCAGGTCTTATTTGGATAGCAGCAGTA	18S, ITS1, 5.8S, ITS2, 28S rRNA；foetus；suis；sp.；mobilensis；nonconforma；
2	CAGCTCATTAACACGCTCAGAATCTACTTGGTGGCGACCTTTCAGGTCTTA	18S, ITS1, 5.8S, ITS2, 28S rRNA；foetus；suis；sp.；mobilensis；nonconforma；
1	CCGCCGTTCGCCATGAAATAGATCTACCCCCGGTGGCTCTCATTGATCTTA	18S, ITS1, 5.8S, ITS2, 28S rRNA；foetus；suis；sp.；mobilensis；nonconforma；
2	CGACCTTTCAGGTCTTATTTGGATAGCAGCAGTAATTCTGGTGCTAATACA	18S, ITS1, 5.8S, ITS2, 28S rRNA；foetus；suis；sp.；mobilensis；nonconforma；
10	CGAGTATTTAATTGGCGATAATCTCGCTCGTTATCTGAATCAACGCTTGAC	18S, ITS1, 5.8S, ITS2, 28S rRNA；foetus；suis；sp.；mobilensis；nonconforma；
1	CGCTCAGAATCTACTTGGTGGCGACCTTTCAGGTCTTATTTGGATAGCAGC	18S, ITS1, 5.8S, ITS2, 28S rRNA；foetus；suis；sp.；mobilensis；nonconforma；
1	CGTTGATTCAGATAACGAGGGAGATTATCGCCAATTAAATACTCGTTTCTG	18S, ITS1, 5.8S, ITS2, 28S rRNA；foetus；suis；sp.；mobilensis；nonconforma；
3	CTACTTGGTGGCGACCTTTCAGGTCTTATTTGGATAGCAGCAGTAATTCTG	18S, ITS1, 5.8S, ITS2, 28S rRNA；foetus；suis；sp.；mobilensis；nonconforma；
1	CTCAGAATCTACTTGGTGGCGACCTTTCAGGTCTTATTTGGATAGCAGCAG	18S, ITS1, 5.8S, ITS2, 28S rRNA；foetus；suis；sp.；mobilensis；nonconforma；
5	CTGTCAAGCGTTGATTCAGATAACGAGCGAGATTATCGCCAATTAAATACT	18S, ITS1, 5.8S, ITS2, 28S rRNA；foetus；suis；sp.；mobilensis；nonconforma；
1	CTTGGTGGCGACCTTTCAGGTCTTATTTGGATAGCAGCAGTAATTCTGGTG	18S, ITS1, 5.8S, ITS2, 28S rRNA；foetus；suis；sp.；mobilensis；nonconforma；
1	GAACAGCTCATTAACACGCTCAGAATCTACCTGGTGGCGACCTTTCAGGTC	18S, ITS1, 5.8S, ITS2, 28S rRNA；foetus；suis；sp.；mobilensis；nonconforma；
1	GCTCATTAACACGCTCAGAATCTACTTGGTGGCGACCTTTCAGGTCTTATT	18S, ITS1, 5.8S, ITS2, 28S rRNA；foetus；suis；sp.；mobilensis；nonconforma；
1	GGCGACCTTTCAGGTCTTATTTGGATAGCAGCAGTAATTCTGGTGCTAATA	18S, ITS1, 5.8S, ITS2, 28S rRNA；foetus；suis；sp.；mobilensis；nonconforma；
2	GTGGCGACCTTTCAGGTCTTATTTGGATAGCAGCAGTAATTCTGGTGCTAA	18S, ITS1, 5.8S, ITS2, 28S rRNA；foetus；suis；sp.；mobilensis；nonconforma；
1	GTTCCACCGTTCGCCATGAAATAGATCTACCCCCGGTGGCTCTCATTGATC	18S, ITS1, 5.8S, ITS2, 28S rRNA；foetus；suis；sp.；mobilensis；nonconforma；
1	TAACACGCTCAGAATCTACTTGGTGGCGACCTTTCAGGTCTTATTTGGATA	18S, ITS1, 5.8S, ITS2, 28S rRNA；foetus；suis；sp.；mobilensis；nonconforma；
2	TCAAGCGTTGATTCAGATAACGAGCGAGATTATCGCCAATTAAATACTCGT	18S, ITS1, 5.8S, ITS2, 28S rRNA；foetus；suis；sp.；mobilensis；nonconforma；
2	TCAGAATCTACTTGGTGGCGACCTTTCAGGTCTTATTTGGATAGCAGCAGT	18S, ITS1, 5.8S, ITS2, 28S rRNA；foetus；suis；sp.；mobilensis；nonconforma；
1	TGATTCAGATAACGAGCGAGATTATCGCCAATTAAATACTCGTTTCTGTTT	18S, ITS1, 5.8S, ITS2, 28S rRNA；foetus；suis；sp.；mobilensis；nonconforma；
1	TGGCGACCTTTCAGGTCTTATTTGGATAGCAGCAGTAATTCTGGTGCTAAT	18S, ITS1, 5.8S, ITS2, 28S rRNA；foetus；suis；sp.；mobilensis；nonconforma；
2	TGGTGGCGACCTTTCAGGTCTTATTTGGATAGCAGCAGTAATTCTGGTGCT	18S, ITS1, 5.8S, ITS2, 28S rRNA；foetus；suis；sp.；mobilensis；nonconforma；
4	TGTCAAGCGTTGATTCAGATAACGAGCGAGATTATCGCCAATTAAATACTC	18S, ITS1, 5.8S, ITS2, 28S rRNA；foetus；suis；sp.；mobilensis；nonconforma；
1	TTAACACGCTCAGAATCTACTTGGTGGCGACCTTTCAGGTCTTATTTGGAT	18S, ITS1, 5.8S, ITS2, 28S rRNA；foetus；suis；sp.；mobilensis；nonconforma；
1	TTACTGTAACATATATGCGTGTTCTAGCAAGCTAAAACGGCGCGCAATGTG	18S, ITS1, 5.8S, ITS2, 28S rRNA；foetus；suis；sp.；mobilensis；nonconforma；
1	TTGGTGGCGACCTTTCAGGTCTTATTTGGATAGCAGCAGTAATTCTGGTGC	18S, ITS1, 5.8S, ITS2, 28S rRNA；foetus；suis；sp.；mobilensis；nonconforma；
4	CATTAACACGCTCAGAATCTACTTGGTGGCGACCTTTCAGGTCTTATTTGG	18S, ITS1, 5.8S, ITS2, 28S rRNA；foetus；suis；sp.；mobilensis；nonconforma；
1	TCAGAATCTACTTGGTGGCGACCTTTCAGGTCTTATTTGGATAGC	18S, ITS1, 5.8S, ITS2, 28S rRNA；foetus；suis；sp.；mobilensis；nonconforma；
1	GAATCTACTTGGTGGCGACCTTTCAGGTCTTATTTGGATAGCAGCAGTAAT	18S, ITS1, 5.8S, ITS2, 28S rRNA；foetus；suis；sp.；mobilensis；nonconforma；
1	CACGACTTCTCCTTCCTCTAGATAACGTGATTTAATTACCTTTCCTCGCA	18S, ITS1, 5.8S, ITS2, 28S rRNA；foetus；suis；sp.；mobilensis；nonconforma；
1	CAGCTCATTAACACGCTCAGAATCTACTTGGGGGCGACCTTTC	18S, ITS1, 5.8S, ITS2, 28S rRNA；foetus；suis；sp.；mobilensis；nonconforma；
6	CCAAGAACTATGATTTCTCCTAAGGTCCTGCCCTCATAAAAGGACAAGCCC	18S, ITS1, 5.8S, ITS2, 28S rRNA；foetus；suis；sp.；mobilensis；nonconforma；
13	CGTTGATTCAGATAACGAGCGAGATTATCGCCAATTAAATACTCGTTTCTG	18S, ITS1, 5.8S, ITS2, 28S rRNA；foetus；suis；sp.；mobilensis；nonconforma；
1	GCTCAGAATCTACTTGGTGGCGACCTTTCAGGTCTTATTTGGATAGCAGCA	18S, ITS1, 5.8S, ITS2, 28S rRNA；foetus；suis；sp.；mobilensis；nonconforma；
9	GTCAAGCGTTGATTCAGATAACGAGCGAGATTATCGCCAATTAAATACTCG	18S, ITS1, 5.8S, ITS2, 28S rRNA；foetus；suis；sp.；mobilensis；nonconforma；
1	TGGTGGCGACCTTTCAGGTCTTATTTGGATAGCAGCAGTAATTCTGGTG	18S, ITS1, 5.8S, ITS2, 28S rRNA；foetus；suis；sp.；mobilensis；nonconforma；
1	ACACCGTTCGCCATGAAATAGATCTACCCCCGGTGGCTCTCATTGATCTTA	18S, ITS1, 5.8S, ITS2, 28S rRNA；foetus；suis；sp.；mobilensis；nonconforma；
2	AAAACATTCCACCGTTCGCCATGAAATAGATCTACCCCCGGTGGCTCTCAT	18S, ITS1, 5.8S, ITS2, 28S rRNA；foetus；suis；sp.；mobilensis；nonconforma；muris；
1	AGAGCCCAAGAACTATGATTTCTCCTAAGGTCCTGCCCTCATAAAAGGACA	18S, ITS1, 5.8S, ITS2, 28S rRNA；foetus；suis；sp.；mobilensis；nonconforma；muris；
1	ATGAGAGCCACCGGGGGTAGATCTATTTCATG	18S, ITS1, 5.8S, ITS2, 28S rRNA；foetus；suis；sp.；mobilensis；nonconforma；muris；
6	ATGAGAGCCACCGGGGGTAGATCTATTTCATGGCGAACGGTGGAATGTTTT	18S, ITS1, 5.8S, ITS2, 28S rRNA；foetus；suis；sp.；mobilensis；nonconforma；muris；
1	ATGCTTTCGCCTTCGTTTCTCTCTCATGGGTCAAAACATTCCACCGTTCGC	18S, ITS1, 5.8S, ITS2, 28S rRNA；foetus；suis；sp.；mobilensis；nonconforma；muris；
4	CAGAGCCCAAGAACTATGATTTCTCCTAAGGTCCTGCCCTCATAAAAGGAC	18S, ITS1, 5.8S, ITS2, 28S rRNA；foetus；suis；sp.；mobilensis；nonconforma；muris；
10	CCAGAGCCCAAGAACTATGATTTCTCCTAAGGTCCTGCCCTCATAAAAGGA	18S, ITS1, 5.8S, ITS2, 28S rRNA；foetus；suis；sp.；mobilensis；nonconforma；muris；
2	CCCAAGAACTATGATTTCTCCTAAGGTCCTGCCCTCATAAAAGGACAAGCC	18S, ITS1, 5.8S, ITS2, 28S rRNA；foetus；suis；sp.；mobilensis；nonconforma；muris；
11	CCCAGAGCCCAAGAACTATGATTTCTCCTAAGGTCCTGCCCTCATAAAAGG	18S, ITS1, 5.8S, ITS2, 28S rRNA；foetus；suis；sp.；mobilensis；nonconforma；muris；
2	CCCCAGAGCCCAAGAACTATGATTTCTCCTAAGGTCCTGCCCTCATAAAAG	18S, ITS1, 5.8S, ITS2, 28S rRNA；foetus；suis；sp.；mobilensis；nonconforma；muris；
3	CCCCCAGAGCCCAAGAACTATGATTTCTCCTAAGGTCCTGCCCTCATAAAA	18S, ITS1, 5.8S, ITS2, 28S rRNA；foetus；suis；sp.；mobilensis；nonconforma；muris；
3	CTTTTATGAGGGCAGGACCTTAGGAGAAATCATAGTTCTTGGGCTCTGGGG	18S, ITS1, 5.8S, ITS2, 28S rRNA；foetus；suis；sp.；mobilensis；nonconforma；muris；
3	GAGCCCAAGAACTATGATTTCTCCTAAGGTCCTGCCCTCATAAAAGGACAA	18S, ITS1, 5.8S, ITS2, 28S rRNA；foetus；suis；sp.；mobilensis；nonconforma；muris；
1	GCCCAAGAACTATGATTTCTCCTAAGGTCCTGCCCTCATAAAAGGACAAG	18S, ITS1, 5.8S, ITS2, 28S rRNA；foetus；suis；sp.；mobilensis；nonconforma；muris；
1	GCCCAAGAACTATGATTTCTCCTAAGGTCCTGCCCTCATAAAAGGACAAGC	18S, ITS1, 5.8S, ITS2, 28S rRNA；foetus；suis；sp.；mobilensis；nonconforma；muris；
4	AAGAACTATGATTTCTCCTAAGGTCCTGCCCTCATAAAAGGACAAGCCCCT	18S, ITS1, 5.8S, ITS2, 28S rRNA；foetus；suis；sp.；muris；
5097

## Sheet: elongation factor
Copy Number	Sequence	Gene Name
1	ATTCCAAACAATGTGAAGTCCTCAATCTGCGACATCCCACCACGTGGTCTC	elongation factor 1 alpha；foetus；
1	CTCAAGGCCGAACGTGAACGTGGTATCACAATCGATATCTCGCTCT	elongation factor 1 alpha；foetus；
1	TGAACGTGGTATCACAATCGATATCTCGCTCTGGA	elongation factor 1 alpha；foetus；
2	CGGCCTTGAGAGAGTCCATAACGAAGGCGTATTTGAATGATCCTTTACCG	elongation factor 1 alpha；foetus；
1	CTCGGTAAAGGATCATTCAAATACGCCTTCGTTATGGACTCTCTCAAGGC	elongation factor 1 alpha；foetus；
3	CTTATTTACAAGTGCGGTGGTATCGACAAGCGTAAGCTTGCCC	elongation factor 1 alpha；foetus；
1	GAAAGAGCACATAAACATTGTCGTTATCGGACACGGCGA	elongation factor 1 alpha；foetus；
1	GAAAGAGCACATAAACATTGTCGTTATCGGACACGTCGATGCT	elongation factor 1 alpha；foetus；
1	GAAAGAGCACATGAACATTGTCGTTATCGGACACGTCGATGCTGGT	elongation factor 1 alpha；foetus；
2	GAACGTGGTATCACAATCGATATCTCGCTCTGGA	elongation factor 1 alpha；foetus；
1	GCACAGTCAAGGCCATCGTCAAGGGCAAGGCCA	elongation factor 1 alpha；foetus；
1	GTCCATAACGAAGGCGTATTTGAATGATCCTTTACCGAGTTGTTCGGCTT	elongation factor 1 alpha；foetus；
1	GTCGATGCTGGTAAATCCACAACCACAGGAAACCTTATTTACAAGTGCGG	elongation factor 1 alpha；foetus；
1	GTTATGGACTCTCTCAAGGCCGAACGTGAACGGGGTATCACAATCGATA	elongation factor 1 alpha；foetus；
1	TATTTACAAGTGCGGTGGTATCGACAAGCGTAAGCTTGCCC	elongation factor 1 alpha；foetus；
1	TGGCGCAGGCACCGCAGTTGATTTGGCGGCGGACTGATCCGTCGTGGCGG	elongation factor 1 alpha；foetus；
1	TTTGAATTGATCTGGCTTGTAACCGATGTTTGTA	elongation factor 1 alpha；foetus；
2	ATTTACAAGTGCGGTGGTATCGACAAGCGTAAGCTTGCCC	elongation factor 1 alpha；foetus；
1	AACGTATCGACCGTCGTCACGGTAAGAAGGTTACAGAACAACCAGAATGG	elongation factor 1 alpha；foetus；
1	AACTCCCAGAGGCCGTTCCAGGTGATAACGTTGGTTTCAACGTTA	elongation factor 1 alpha；foetus；
1	CGGCGAACTTGCAAGCGATGTGGGCTGTGTGGCAGTCGAAAACTGGTTGG	elongation factor 1 alpha；foetus；
2	CGGGAGTTGTGTGTGGTGCATTTCGATGGATTTA	elongation factor 1 alpha；foetus；
1	CGTGACGACGGTCGATACGTTGGATGAGTTTGGCGAACTTGCAAGCGATG	elongation factor 1 alpha；foetus；
1	CGTGCCTTTGATGGCTCGACAATAACAACAGCAGCATCATCCTTTT	elongation factor 1 alpha；foetus；
1	CGTTGGATGAGTTTGGCGAACTTGCAAGCGATGTGGGCTGTGTGGCAG	elongation factor 1 alpha；foetus；
1	CGTTGGATGAGTTTGGCGAACTTGCAAGCGATGTGGGCTGTGTGGCAGTC	elongation factor 1 alpha；foetus；
1	CTGGTATCATGAAGCCAGGACAACAAGTCATCTTCGCCCCATCAA	elongation factor 1 alpha；foetus；
1	CTGTAACCTTCTTACCGTGACGACGGTCGATACGTTGGATGAGTTTGG	elongation factor 1 alpha；foetus；
1	CTTCGACCTTCCTCTTTTCGACTGAACGGATGACGCCGACAGCGACTGT	elongation factor 1 alpha；foetus；
1	CTTTGATGGCTCGACAATAACAACAGCAGCATCATCCTTTTGGATCCA	elongation factor 1 alpha；foetus；
1	GATAACGTTGGTTTCAACGTTAAGATCCCAGTTTCCGATATTAAACGTGG	elongation factor 1 alpha；foetus；
1	GATGGGGCGAAGATGACTTGTTGTCCTGGCTTCATGATAC	elongation factor 1 alpha；foetus；
1	GGAACGGCTTCTGGGAGTTGTGTGTGGTGCATTTTGATGGATTTA	elongation factor 1 alpha；foetus；
1	GGATGATGCTGCTGTTGTTATTGTCGAGCCATCAAAGGCACTCGTTGTT	elongation factor 1 alpha；foetus；
2	GGGAGTTGTGTGTGGTGCATTTCGATGGATTTA	elongation factor 1 alpha；foetus；
1	GGGCTGCATATTCTTGGAAAGTTTCAACAACGAGTGCCTTTGATGGCTCG	elongation factor 1 alpha；foetus；
1	GTGACGACGGTCGATACGTTGGATGAGTTTGGCGAACTTGCAAGCG	elongation factor 1 alpha；foetus；
5	GTGCCTTTGATGGCTCGACAATAACAACAGCAGCATCATCCTTTT	elongation factor 1 alpha；foetus；
2	GTTACCAACCAGTTTTCGACTGCCACACAGCCC	elongation factor 1 alpha；foetus；
1	GTTTGGCGAACTTGCAAGCGATGTGGGCTGTGTGGCAGTCGAAAA	elongation factor 1 alpha；foetus；
2	TGGGAGTTGTGTGTGGTGCATTTCGATGGATTTA	elongation factor 1 alpha；foetus；
1	ACCGTGACGACGGTCGATACGTTGGATGAGTTTGGCGAACTTGCAAGCG	elongation factor 1 alpha；foetus；
2	AGGGAGTTGTGTGTGGTGCATTTCGATGGATTTA	elongation factor 1 alpha；foetus；
2	ATGCTGGTTACCAACCAGTTTTCGACTGCCACACAGCCC	elongation factor 1 alpha；foetus；
1	ATGGATCCAAAAGGATGATGCTGCAGTTGTTATTGTCGAG	elongation factor 1 alpha；foetus；
1	CATGAAGCCAGGACAACAAGTCATCTTCGCCCCATCAAACATCACCACCG	elongation factor 1 alpha；foetus；
1	CATTTGAGCTGTAAAGTTGATGCATTCGACTGGT	elongation factor 1 alpha；foetus；
1	CCAGGACAACAAGTCATCTTCGCCCCATCAAACATCA	elongation factor 1 alpha；foetus；
1	CCTTCTTACCGTGACGACGGTCGATACGTTGGATGAGTTTGGCG	elongation factor 1 alpha；foetus；
1	CGACCTTCCTCTTTTCGACTGAACGGATGACGCCGACAGCGACTGTCTGC	elongation factor 1 alpha；foetus；
1	CGATGTGGGCTGTGTGGCAGTCGAAAACTGGTTGGTAACCAGCAT	elongation factor 1 alpha；foetus；
2	AAAAAGAAGCCGAACAACTCGGTAAAGGATCATTCAAATACGCCTTCGTTA	elongation factor 1 alpha；foetus；
1	AAGTCATCGTTGTCGGAAATCCAGCCAACACAAACTGCGCTATCGCCCTCC	elongation factor 1 alpha；foetus；
1	ACCGCACTTGTAAATAAGGTGTCCTGTGGTTGTGGATTTACCAGCATCGAC	elongation factor 1 alpha；foetus；
1	AGCGTCCATTCGACAGACCACTTCGTCTTCCAATCCAAGATGTCTACAAGA	elongation factor 1 alpha；foetus；
1	ATCGAGTGTTTCGAGGAGTGTTCCACAATTCCACCATCCGAGGTTGGCGGA	elongation factor 1 alpha；foetus；
1	ATCGGAATCTCCGTGGTATGAACCTGTTGGGTCAATGCCGTGTTCGTCTGA	elongation factor 1 alpha；foetus；
2	ATCGGACACGTCGATGCTGGTAAATCCACAACCACAGGACACCTTATTTAC	elongation factor 1 alpha；foetus；
1	ATGGACTCAGTCCGTGCCGGTCAATACGGTCAACTCTTCCGCCCAGATAAC	elongation factor 1 alpha；foetus；
1	ATTGGAAGACGAAGTGGTCTGTCGAATGGACGCTTTGGTGGTTGGAGTGTA	elongation factor 1 alpha；foetus；
2	CAACCACCAAAGCGTCCATTCGACAGACCACTTCGTCTTCCAATCCA	elongation factor 1 alpha；foetus；
1	CCAACCACCAAAGCGTCCATTCGACAGACCACTTCGTCTTCCAATCCAAGA	elongation factor 1 alpha；foetus；
1	CCACAACCACAGGACACCTTATTTACAAGTGCGGTGGTATCGACAAGCGTA	elongation factor 1 alpha；foetus；
1	CCGAACGTGAACGTGGTATCACAATCGATATCTCGCTCTGGA	elongation factor 1 alpha；foetus；
2	CCGCACTTGTAAATAAGGTGTCCTGTGGTTGTGGATTTACCAGCATCGACG	elongation factor 1 alpha；foetus；
1	CGAACGTGAACGTGGTATCACAATCGATATCTCCCTCTGGA	elongation factor 1 alpha；foetus；
6	CGAACGTGAACGTGGTATCACAATCGATATCTCGCTCTGGA	elongation factor 1 alpha；foetus；
3	CGAATGGACGCTTTGGTGGTTGGAGTGTATCGAGTGTTTCGAGGAGTGTTC	elongation factor 1 alpha；foetus；
1	CGAATTTGAATTGATCTGGCTTGTAACCGATGTTTGTA	elongation factor 1 alpha；foetus；
5	CGATACACTCCAACCACCAAAGCGTCCATTCGACAGACCACTTCGTCTTCC	elongation factor 1 alpha；foetus；
1	CGTCCATTCGACAGACCACTTCGTCTTCCAATCCAAGATGTCTACA	elongation factor 1 alpha；foetus；
1	CGTGAACGTGGTATCACAATCGATATCTCGCTCTGGA	elongation factor 1 alpha；foetus；
1	CTCAAGGCCGAACGTGAACGTGGTATCACAATCGATATCTCGCTCTGGAAG	elongation factor 1 alpha；foetus；
3	CTCGAAACACTCGATACACTCCAACCACCAAAGCGTCCATTCGACAGACCA	elongation factor 1 alpha；foetus；
1	CTGGTAAATCCACAACCACAGGACACCTTATTTACAAGTGCGGTGGTATCG	elongation factor 1 alpha；foetus；
1	CTTACGCTTGTCGATACCACCGCACTTGTAAATAAGGTGTCCTGTGGTTGT	elongation factor 1 alpha；foetus；
1	GACGAAGTGGTCTGTCGAATGGACGCTTTGGTGGTTGGAGTGTATCGAG	elongation factor 1 alpha；foetus；
1	GAGAAATCCGCCAACCTCGAATGGTGGAATGGTGGAACACTCCTCGAAACA	elongation factor 1 alpha；foetus；
8	GGAACACTCCTCGAAACACTCGATACACTCCAACCACCAAAGCGTCCATTC	elongation factor 1 alpha；foetus；
1	GGAACACTCCTCGAAACAGTCGATACACTCCAACCACCAAAGCGTCCATTC	elongation factor 1 alpha；foetus；
3	GGAAGACGAAGTGGTCTGTCGAATGGACGCTTTGGTGGTTGGAGTGTATCG	elongation factor 1 alpha；foetus；
1	GGACACGTCGATGCTGGTAAATCCACAACCACAGGACACCTTATTTACAAG	elongation factor 1 alpha；foetus；
1	GGACGAATTTGAATTGATCTGGCTTGTAACCGATGTTTGTA	elongation factor 1 alpha；foetus；
1	GGACGCTTTGGTGGTTGGAGTGTATCGAGTGTTTCGAGGAGTGTTCCACCA	elongation factor 1 alpha；foetus；
2	GGCCGAACGTGAACGTGGTATCACAATCGATATCTCGCTCTGGA	elongation factor 1 alpha；foetus；
3	GGTAAATCCACAACCACAGGACACCTTATTTACAAGTGCGGTGGTATCGAC	elongation factor 1 alpha；foetus；
1	GGTCTGGCGAATGGACGCTTTGGTGGTTGGAGTGTATCGAGTGTTTCGAGG	elongation factor 1 alpha；foetus；
1	GTCCATTCGACAGACCACTTCGTCTTCCAATCCAAGATGTCTACA	elongation factor 1 alpha；foetus；
1	GTCTGTCGAATGGACGCTTTGGTGGTTGGAGTGTATCGAGTGTTTCGAGG	elongation factor 1 alpha；foetus；
1	GTGAACGTGGTATCACAATCGATATCTCGCTCTGGA	elongation factor 1 alpha；foetus；
1	GTGGAACACTCCTCGAAACACTCGATACACTCCAACCACCAAAGCGTCCAT	elongation factor 1 alpha；foetus；
1	TCGATACCACCGCACTTGTAAATAAGGTGTCCTGTGGTTGTGGATTTACCA	elongation factor 1 alpha；foetus；
1	TCGTTATCGGACACGTCGATGCTGGTAAATCCACAACCACAGGACACCTTA	elongation factor 1 alpha；foetus；
2	TGCAGTTGTATGGTTCAACGACTGTATCTGAAACCTTTGGTGATGGGACGA	elongation factor 1 alpha；foetus；
4	TGGAAGACGAAGTGGTCTGTCGAATGGACGCTTTGGTGGTTGGAGTGTATC	elongation factor 1 alpha；foetus；
1	TGGACGCTTTGGTGGTTGGAGTGTATCGAGTGTTTCGAGGAGTGTTCCACC	elongation factor 1 alpha；foetus；
1	TGGGACGAATTTGAATTGATCTGGCTTGTAACCGATGTTTGTAAGAACGCG	elongation factor 1 alpha；foetus；
1	TGGTGGAACACTCCTCGAAACACTCGATACACTCCAACCACCAAAGCGTCC	elongation factor 1 alpha；foetus；
1	TGTAAATAAGGTGTCCTGTGGTTGTGGATTTACCAGCATCGACGTGTCCGA	elongation factor 1 alpha；foetus；
1	TGTCGTTATCGGACACGTCGATGCTGGTAAATCCACAACCACAGGACACCT	elongation factor 1 alpha；foetus；
1	TTACAAGCCAGATCAATTCAAATTCGTCCCAATCTCCGGATTCAAGGGTGA	elongation factor 1 alpha；foetus；
1	TTACGCTTGTCGATACCACCGCACTTGTAAATAAGGTGTCCTGTGGTTGTG	elongation factor 1 alpha；foetus；
2	TTCAAATTCGTCCCAATCTCCGGATTCAAGGGTGATAACATGACAGAGAAA	elongation factor 1 alpha；foetus；
2	TTGGAAGACGAAGTGGTCTGTCGAATGGACGCTTTGGTGGTTGGAGTGTAT	elongation factor 1 alpha；foetus；
1	TTTGGAAGACGAAGTGGTCTGTCGAATGGACGCTTTGGTGGTTGGAGTG	elongation factor 1 alpha；foetus；
5	CGGTTACAAGCCAGATCAATTCAAATTCGTCCCAATCTCCGGATTCAAGGG	elongation factor 1 alpha；foetus；
2	AAGAAGCCGAACAACTCGGTAAAGGATCATTCAAATACGCCTTCGTTATGG	elongation factor 1 alpha；foetus；
1	AATTCAAATTCGTCCCAATCTCCGGATTCAAGGGTGATAACATGACAGAGA	elongation factor 1 alpha；foetus；
1	AATTCGTCCCAATCTCCGGATTCAAGGGTGATAACATGACAGAGAAATCCG	elongation factor 1 alpha；foetus；
1	ACCACGTTCACGTTCGGCCTTGAGAGAGTCCATAACGAAGGCGTATTTGAA	elongation factor 1 alpha；foetus；
1	ACTCTCTCAAGGCCGAACGTGAACGTGGTATCACAATCGATATCTCGCTCT	elongation factor 1 alpha；foetus；
1	AGAGAAAGAGCACATAAACATTGTCGTTATCGGACACGTCGATGCTGGTAA	elongation factor 1 alpha；foetus；
1	AGGACACCTTATTTACAAGTGCGGTGGTATCGACAAGCGTAAGCTTGCCCA	elongation factor 1 alpha；foetus；
2	ATAACGAAGGCGTATTTGAATGATCCTTTACCGAGTTGTTCGGCTTCTTTT	elongation factor 1 alpha；foetus；
1	ATCAATTCAAATTCGTCCCAATCTCCGGATTCAAGGGTGATAACATGACAG	elongation factor 1 alpha；foetus；
1	ATCGATGCTCCAGGAAACAGAGACTTCATCAAGAACATGATCACAGGTACA	elongation factor 1 alpha；foetus；
2	ATGGACTCTCTCAAGGCCGAACGTGAACGTGGTATCACAATCGATATCTCG	elongation factor 1 alpha；foetus；
1	ATTTGGGCAAGCTTACGCTTGTCGATACCACCGCACTTGTAAATAAGGTGT	elongation factor 1 alpha；foetus；
1	CAACTCGGTAAAGGATCATTCAAATACGGCTTCGTTATGGACTCTCTCAAG	elongation factor 1 alpha；foetus；
1	CAAGCCAGATCAATTCAAATTCGTCCCAATCTCCGGATTCAAGGGTGATAA	elongation factor 1 alpha；foetus；
1	CACAACCACAGGACACCTTATTTACAAGTGCGGGGGTATCGACAAGCGTAA	elongation factor 1 alpha；foetus；
1	CACAACCACAGGGCACCTTATTTACAAGTGCGGTGGTATCGACAAGCGTAA	elongation factor 1 alpha；foetus；
2	CACAGGACACCTTATTTACAAGTGCGGTGGTATCGACAAGCGTAAGCTTGC	elongation factor 1 alpha；foetus；
1	CATCCACAACCACAGGACACCTTATTTACAAGTGCGGTGGTATCGACAAGC	elongation factor 1 alpha；foetus；
1	CATTCAAATACGCCTTCGTTATGGACTCTCTCAAGGCCGAACGTGAACGTG	elongation factor 1 alpha；foetus；
1	CCACAGGACACCTTATTTACAAGTGCGGTGGTATCGACAAGCGTAAGCTTG	elongation factor 1 alpha；foetus；
1	CCATAACGAAGGCGTATTTGAATGATCCTTTACCGAGTTGTTCGGCTTCTT	elongation factor 1 alpha；foetus；
1	CCCATAACGAAGGCGTATTTGAATGATCCTTTACCGAGTTGTTCGGCTTCT	elongation factor 1 alpha；foetus；
1	CCGAACAACTCGGTAAAGGATCATTCAAATACGCCTTCGTTATGGACTCTC	elongation factor 1 alpha；foetus；
1	CCGAGTTGTTCGGCTTCTTTTTCGATTTGGGCAAGCTTACGCTTGTCGATA	elongation factor 1 alpha；foetus；
3	CCGGCCTTGAGAGAGTCCATAACGAAGGCGTATTTGAATGATCCTTTACCG	elongation factor 1 alpha；foetus；
1	CCTTGAGAGAGTCCAAAACGAAGGCGTATTTGAATGATCCTTTACCGAGTT	elongation factor 1 alpha；foetus；
8	CCTTGAGAGAGTCCATAACGAAGGCGTATTTGAATGATCCTTTACCGAGTT	elongation factor 1 alpha；foetus；
3	CCTTTACCGAGTTGTTCGGCTTCTTTTTCGATTTGGGCAAGCTTACGCTTG	elongation factor 1 alpha；foetus；
1	CGAAAAACAAGCCGAACAACTCGGTAAAGGATCATTCAAATACGCCTTCGT	elongation factor 1 alpha；foetus；
1	CGAACAACTCGGTAAAGGATCATTCAAATACGCCTTCGTTATGGACTCTCT	elongation factor 1 alpha；foetus；
1	CGAAGGCGTATTTGAATGATCCTTTACCGAGTTGTTCGGCTTCTTTTTCGA	elongation factor 1 alpha；foetus；
1	CGACAATAAAGACTTCAAAGCTTTGATCACAGGCCTTTGCAAGAAGTACGA	elongation factor 1 alpha；foetus；
1	CGATTGGGACGAATTTGAATTGATCTGGCTTGTAACCGATGTTTGTAAGAA	elongation factor 1 alpha；foetus；
1	CGCCAAGGGCTTTAACTGCACAGTCAAGGCCATCGTCAAGGGCAAGGCCAA	elongation factor 1 alpha；foetus；
1	CGCCTTGAGAGAGTCCATAACGAAGGCGTATTTGAATGATCCTTTACCGAG	elongation factor 1 alpha；foetus；
1	CGGCCTTGAGAGAGTCCATAACGAAGGCGTATTTGAATGATCCTTTACCGA	elongation factor 1 alpha；foetus；
1	CGGTAAAGGATCATTCAAATACGCCTTCGTTATGGACTCTCTCAAGGCCGA	elongation factor 1 alpha；foetus；
1	CGTATTTGAATGATCCTTTACCGAGTTGTTCGGCTTCTTTTTCGATTTGGG	elongation factor 1 alpha；foetus；
1	CGTTCACGTTCGGCCTTGAGAGAGGCCATAACGAAGGCGTATTTGAATGAT	elongation factor 1 alpha；foetus；
1	CGTTCACGTTCGGCCTTGAGAGAGTCCATAACGAAGGCGTATTTGAATGAT	elongation factor 1 alpha；foetus；
2	CTCTCAAGGCCGAACGTGAACGTGGTATCACAATCGATATCTCGCTCTGGA	elongation factor 1 alpha；foetus；
1	CTTCTTTTTCGATTTGGGCAAGCTTACGCTTGTCGATACCACCGCACTTGT	elongation factor 1 alpha；foetus；
2	CTTGAGAGAGTCCATAACGAAGGCGTATTTGAATGATCCTTTACCGAGTTG	elongation factor 1 alpha；foetus；
1	CTTTACCGAGTTGTTCGGCTTCTTTTTCGATTTGGGCAAGCTTACGCTTGT	elongation factor 1 alpha；foetus；
1	GAAAAAGAAGCCGAACAACTCGGTAAAGGATCATTCAAATACGCCTTCGTT	elongation factor 1 alpha；foetus；
1	GAAAGAGCACATAAACATTGTCGTTATCGGACACGACGATGCTGGTAAATC	elongation factor 1 alpha；foetus；
14	GAAAGAGCACATAAACATTGTCGTTATCGGACACGTCGATGCTGGTAAATC	elongation factor 1 alpha；foetus；
3	GAACAACTCGGTAAAGGATCATTCAAATACGCCTTCGTTATGGACTCTCTC	elongation factor 1 alpha；foetus；
1	GACTGAGCCATACTTGATGATGGCGCAGGCACCGCAGTTGATTTGGCGGCG	elongation factor 1 alpha；foetus；
2	GATCAATTCAAATTCGTCCCAATCTCCGGATTCAAGGGTGATAACATGACA	elongation factor 1 alpha；foetus；
2	GATCATTCAAATACGCCTTCGTTATGGACTCTCTCAAGGCCGAACGTGAAC	elongation factor 1 alpha；foetus；
1	GCCACGTTCACGTTCGGCCTTGAGAGAGTCCATAACGAAGGCGTATTTGAA	elongation factor 1 alpha；foetus；
6	GCCAGATCAATTCAAATTCGTCCCAATCTCCGGATTCAAGGGTGATAACAT	elongation factor 1 alpha；foetus；
1	GCCAGATCAATTCAAATTCGTCCCAATCTCTGGATTCAAGGGTGATAACAT	elongation factor 1 alpha；foetus；
1	GCCAGATCAATTCAAATTCGTTCCAATCTCCGGATTCAAGGGTGATAACAT	elongation factor 1 alpha；foetus；
1	GCCGAACAACTCGGTAAAGGATCATTCAAATACGCCTTCGTTATGGACTCT	elongation factor 1 alpha；foetus；
1	GCCGCCAAATCAACTGCGGTGCCTGCGCCATCATCAAGTACGGCTCAGTCA	elongation factor 1 alpha；foetus；
1	GCGAGATATCGATTGTGATACCACGTTCACGTTCGGCCTTGAGAGAGTCCA	elongation factor 1 alpha；foetus；
3	GCGGCCTTGAGAGAGTCCATAACGAAGGCGTATTTGAATGATCCTTTACCG	elongation factor 1 alpha；foetus；
3	GCGTATTTGAATGATCCTTTACCGAGTTGTTCGGCTTCTTTTTCGATTTGG	elongation factor 1 alpha；foetus；
3	GGACTCTCTCAAGGCCGAACGTGAACGTGGTATCACAATCGATATCTCGCT	elongation factor 1 alpha；foetus；
1	GGAGCTGGGTCGAAGGCGTTGCGGAACTCTTCAACTTCGGCTGTGATGACT	elongation factor 1 alpha；foetus；
8	GGATCATTCAAATACGCCTTCGTTATGGACTCTCTCAAGGCCGAACGTGAA	elongation factor 1 alpha；foetus；
1	GGCGGAGGGTAGTGAGTCCGAGGGCCTTTCCGAGGACTTGCTTTTGTGGGA	elongation factor 1 alpha；foetus；
1	GGCGTATTTGAATGATCCTTTACCGAGTTGTTCGGCTTCTTTTTCGATTTG	elongation factor 1 alpha；foetus；
2	GGGCAAGCTTACGCTTGTCGATACCACCGCACTTGTAAATAAGGTGTCCTG	elongation factor 1 alpha；foetus；
3	GTAAAGGATCATTCAAATACGCCTTCGTTATGGACTCTCTCAAGGCCGAAC	elongation factor 1 alpha；foetus；
1	GTCCATAACGAAGGCGTATTTGAATGATCCTTTACCGAGTTGTTCGGCTTC	elongation factor 1 alpha；foetus；
1	GTCGCAATCGTCGGCGAGGAAGACGATCTTGGCCTTGCCCTTGACGATGGC	elongation factor 1 alpha；foetus；
1	GTCGCCAAGGGCTTTAACTGCACAGTCAAGGCCATCGTCAAGGGCAAGGCC	elongation factor 1 alpha；foetus；
1	GTTATGGACTCTCTCAAGGCCGAACGTGAACGTGGTATCACAATCGATATC	elongation factor 1 alpha；foetus；
1	GTTCACGTTCGGCCTTGAGAGAGTCCATAACGAAGGCGTATTTGAATGATC	elongation factor 1 alpha；foetus；
2	GTTCGGCCTTGAGAGAGTCCATAACGAAGGCGTATTTGAATGATCCTTTAC	elongation factor 1 alpha；foetus；
2	GTTCGGCTTCTTTTTCGATTTGGGCAAGCTTACGCTTGTCGATACCACCGC	elongation factor 1 alpha；foetus；
4	TCAAATTCGTCCCAATCTCCGGATTCAAGGGTGATAACATGACAGAGAAAT	elongation factor 1 alpha；foetus；
1	TCGAAAAAGAAGCCGAACAACTCGGTAAAGGATCATTCAAATACGCCTTCG	elongation factor 1 alpha；foetus；
1	TCGGCCTTGAGAGAGTCCATAACGAAGGCGTATTTGAATGATCCTTTACCG	elongation factor 1 alpha；foetus；
2	TTCAAATACGCCTTCGTTATGGACTCTCTCAAGGCCGAACGTGAACGTGGT	elongation factor 1 alpha；foetus；
1	TCCACGTTCACGTTCGGCCTTGAGAGAGTCCATAACGAAGGCGTATTTGAA	elongation factor 1 alpha；foetus；
1	TCCATAACGAAGGCGTATTTGAATGATCCTTTACCGAGTTGTTCGGCTTCT	elongation factor 1 alpha；foetus；
1	TGAGAGAGTCCATAACGAAGGCGTATTTGAATGATCCTTTACCGAGTTGTT	elongation factor 1 alpha；foetus；
1	TTCACGTTCGGCCTTGAGAGAGTCCATAACGAAGGCGTATTTGAATGATCC	elongation factor 1 alpha；foetus；
1	TTCGGTCTTGAGAGAGTCCATAACGAAGGCGTATTTGAATGATCCTTTACC	elongation factor 1 alpha；foetus；
1	TTTGAATGATCCTTTACCGAGTTGTTCGGCTTCTTTTTCGATTTGGGCAAG	elongation factor 1 alpha；foetus；
1	AAAAGGATGATGCTGCTGTTGTTATTGTCGAGCCATCAAAGGCACTCGTTG	elongation factor 1 alpha；foetus；
3	AAACATCACCACCGATGTTAAATCCATCGAAATGCACCACACACAACTCCC	elongation factor 1 alpha；foetus；
1	AAACGTCCGAGGGCTGCATATTCTTGGAAAGTTTCAACAACGAGTGCCTTT	elongation factor 1 alpha；foetus；
1	AAAGGATGATGCTGCTGTTGTTATTGTCGAGCCATCAAAGGCACTCGTTGT	elongation factor 1 alpha；foetus；
1	AACCTTCTTACCGTGACGACGGTCGATACGTTGGATGAGTTTGGCGAACTT	elongation factor 1 alpha；foetus；
2	AACGAGTGCCTTTGATGGCTCGACAATAACAACAGCAGCATCATCCTTTTG	elongation factor 1 alpha；foetus；
1	AAGAAGGTTACAGAACAACCAGAATGGATCCAAAAGGATGATGCTGCTGTT	elongation factor 1 alpha；foetus；
1	AAGATGACTTGTTGTCCTGGCTTCATGATACCAGATTCGACACGTCCGACT	elongation factor 1 alpha；foetus；
2	AAGCGATGTGGGCTGTGTGGCAGTCGAAAACTGGTTGGTAACCAGCATGGA	elongation factor 1 alpha；foetus；
3	AAGTCATCTTCGCCCCATCAAACATCACCACCGATGTTAAATCCATCGAAA	elongation factor 1 alpha；foetus；
1	AATCCATCGAAATGCACCACACACAACTCCCAGAAGCCGTTCCAGGTGATA	elongation factor 1 alpha；foetus；
2	AATGATCATCTCTAACCACCCAGGTAAGATCCATGCTGGTTACCAACCAGT	elongation factor 1 alpha；foetus；
1	ACCGTGACGACGGTCGATACGTTGGATGAGTTTGGCGAACTTGCAAGCGAT	elongation factor 1 alpha；foetus；
1	AGATGACTTGTTGTCCTGGCTTCATGATACCAGATTCGACACGTCCGACTG	elongation factor 1 alpha；foetus；
1	AGGACAACAAGTCATCTTCGCCCCATCAAACATCACCACCGATGTTAAATC	elongation factor 1 alpha；foetus；
1	AGGCGAACTTGCAAGCGATGTGGGCTGTGTGGCAGTCGAAAACTGGTTGGT	elongation factor 1 alpha；foetus；
1	AGGTGATAACGTTGGTTTCAACGTTAAGATCCCAGTTTCCGATATTAAACG	elongation factor 1 alpha；foetus；
1	ATATTCTTGGAAAGTTTCAACAACGAGTGCCTTTGATGGCTCGACAATAAC	elongation factor 1 alpha；foetus；
5	ATCAAACATCACCACCGATGTTAAATCCATCGAAATGCACCACACACAACT	elongation factor 1 alpha；foetus；
1	ATCACCACCGATGTTAAATCCATCGAAATGCACCACACACAACTCCCAGAA	elongation factor 1 alpha；foetus；
1	ATCACGAACAGCGAAACGTCCGAGGGCTGCATATTCTTGGAAAGTTTCAAC	elongation factor 1 alpha；foetus；
2	ATCATCTCTAACCACCCAGGTAAGATCCATGCTGGTTACCAACCAGTTTTC	elongation factor 1 alpha；foetus；
1	ATCCCAGTTTCCGATATTAAACGTGGTCACGTTCTCGGAGAACAAGCACGC	elongation factor 1 alpha；foetus；
3	ATCGACCGTCGTCACGGTAAGAAGGTTACAGAACAACCAGAATGGATCCAA	elongation factor 1 alpha；foetus；
1	ATCGGAAACTGGGATCTTAACGTTGAAACCAACGTTATCACCTGGAACGGC	elongation factor 1 alpha；foetus；
1	ATCTCTAACCACCCAGGTAAGATCCATGCTGGTTACCAACCAGTTTTCGAC	elongation factor 1 alpha；foetus；
1	ATGACTTGTTGTCCTGGCTTCATGATACCAGATTCGACACGTCCGACTGGA	elongation factor 1 alpha；foetus；
1	ATGAGTTTGGCGAACTTGCAAGCGATGTGGGCTGTGTGGCAGTCGAAAACT	elongation factor 1 alpha；foetus；
1	ATGGATCCAAAAGGATGATGCTGCTGTTGTTATTGTCGAGCCATCAAAGGC	elongation factor 1 alpha；foetus；
1	ATGGGGCGAAGATGACTTGTTGTCCTGGCTTCATGATACCAGATTCGACAC	elongation factor 1 alpha；foetus；
1	CAAAAGGATGATGCTGCTGTTGTTATTGTCGAGCCATCAAAGGCACTCGTT	elongation factor 1 alpha；foetus；
1	CAAACATCACCACCGATGTTAAATCCATCGAAATGCACCACACACAACTCC	elongation factor 1 alpha；foetus；
2	CAAACTCATCCAACGTATCGACCGTCGTCACGGTAAGAAGGTTACAGAACA	elongation factor 1 alpha；foetus；
1	CAACAACGAGTGCCTTTGATGGCTCGACAATAACAACAGCAGCATCATCCT	elongation factor 1 alpha；foetus；
6	CAACAAGTCATCTTCGCCCCATCAAACATCACCACCGATGTTAAATCCATC	elongation factor 1 alpha；foetus；
1	CAACGAGTGCCTTTGATGGCTCGACAATAACAACAGCAGCATCATCCTTTT	elongation factor 1 alpha；foetus；
1	CAAGTCATCTTCGCCCCATCAAACATCACCACCGATGTTAAATCCATCGAA	elongation factor 1 alpha；foetus；
1	CACAAATCCCAGAAGCCGTTCCAGGTGATAACGTTGGTTTCAACGTTAAGA	elongation factor 1 alpha；foetus；
1	CACAACTCCCAGAAGCCGTTCCAGGAGATAACGTTGGTTTCAACGTTAAGA	elongation factor 1 alpha；foetus；
1	CACCACCGATGTTAAATCCATCGAAATGCACCACACACAACTCCCAGAAGC	elongation factor 1 alpha；foetus；
1	CACCGATGTTAAATCCATCGAAATGCACCACACTCAACTCCCAGAAGCCGT	elongation factor 1 alpha；foetus；
1	CACCTTCTTACCGTGACGACGGTCGATACGTTGGATGAGTTTGGCGAACTT	elongation factor 1 alpha；foetus；
3	CACGAACAGCGAAACGTCCGAGGGCTGCATATTCTTGGAAAGTTTCAACAA	elongation factor 1 alpha；foetus；
1	CAGCATCATCCTTTTGGATCCATTCTGGTTGTTCTGTAACCTTCTTACCGT	elongation factor 1 alpha；foetus；
2	CAGGACAACAAGTCATCTTCGCCCCATCAAACATCACCACCGATGTTAAAT	elongation factor 1 alpha；foetus；
2	CATCACCACCGATGTTAAATCCATCGAAATGCACCACACACAACTCCCAGA	elongation factor 1 alpha；foetus；
1	CATCATCCTTTTGGATCCATTCTGGTTGTTCTGTAACCTTCTTACCGTGAC	elongation factor 1 alpha；foetus；
1	CATCGGTGGTGATGTTTGATGGGGCGAAGATGACTTGTTGTCCTGGCTTCA	elongation factor 1 alpha；foetus；
2	CATGAAGCCAGGACAACAAGTCATCTTCGCCCCATCAAACATCACCACCGA	elongation factor 1 alpha；foetus；
1	CCAAAGCGTCCATTCGACAGACCACTTCGTCTTCCAATCCAAGATGTCTAC	elongation factor 1 alpha；foetus；
1	CCACACAGCCCACATCGCTTGCAAGTTCGCCAAACTCATCCAACGTATCGA	elongation factor 1 alpha；foetus；
1	CCACCACCGATGTTAAATCCATCGAAATGCACCACACACAACTCCCAGAAG	elongation factor 1 alpha；foetus；
1	CCAGGACAACAAGTCATCTTCGCCCCATCAAACATCACCACCGATGTTAAA	elongation factor 1 alpha；foetus；
1	CCATCAAACATCACCACCGATGTTAAATCCATCGAAATGCACCACACACAA	elongation factor 1 alpha；foetus；
1	CCCATCAAACATCACCACCGATGTTAAATCCATCGAAATGCACCACACACA	elongation factor 1 alpha；foetus；
1	CCCCATCAAACATCACCACCGATGTTAAATCCATCGAAATGCACCACACAC	elongation factor 1 alpha；foetus；
2	CCGAGGGCTGCATATTCTTGGAAAGTTTCAACAACGAGTGCCTTTGATGGC	elongation factor 1 alpha；foetus；
1	CCGTGACGACGGTCGATACGTTGGATGAGTTTGGCGAACTTGCAAGCGATG	elongation factor 1 alpha；foetus；
1	CCTTCTTACCGTGACGACGGTCGATACGTTGGATGAGTTTGGCGAACTTGC	elongation factor 1 alpha；foetus；
1	CGAACAGCGAAACGTCCGAGGGCTGCATATTCTTGGAAAGTTTCAACAACG	elongation factor 1 alpha；foetus；
1	CGACAATAACAACAGCAGCATCATCCTTTTGGATCCATTCTGGTTGTTCTG	elongation factor 1 alpha；foetus；
1	CGACCGTCGTCACGGTAAGAAGGTTACAGAACAACCAGAATGGATCCAAAA	elongation factor 1 alpha；foetus；
1	CGACCTTCCTCTTTTCGACTGAACGGATGACGCCGACAGCGACTGTCTGCT	elongation factor 1 alpha；foetus；
2	CGACGGTCGATACGTTGGATGAGTTTGGCGAACTTGCAAGCGATGTGGGCT	elongation factor 1 alpha；foetus；
1	CGACTGAACGGATGACGCCGACAGCGACTGTCTGCTTCATATCACGAACAG	elongation factor 1 alpha；foetus；
1	CGAGGGCTGCATATTCTTGGAAAGTTTCAACAACGAGTGCCTTTGATGGCT	elongation factor 1 alpha；foetus；
2	CGATACGTTGGATGAGTTTGGCGAACTTGCAAGCGATGTGGGCTGTGTGGC	elongation factor 1 alpha；foetus；
1	CGCCGACAGCGACTGTCTGCTTCATATCACGAACAGCGAAACGTCCGAGGG	elongation factor 1 alpha；foetus；
1	CGGAAACTGTGATCTTAACGTTGAAACCAACGTTATCACCTGGAACGGCTT	elongation factor 1 alpha；foetus；
1	CGGACGTGTCGAATCTGGTATCATGAAGCCAGGACAACAAGTCATCTTCGC	elongation factor 1 alpha；foetus；
1	CGGATGACGCCGACAGCGACTGTCTGCTTCATATCACGAACAGCGAAACGT	elongation factor 1 alpha；foetus；
5	CGGTAAGAAGGTTACAGAACAACCAGAATGGATCCAAAAGGATGATGCTGC	elongation factor 1 alpha；foetus；
1	CGGTGATGTTTGATGGGGCGAAGATGACTTGTTGTCCTGGCTTCATGATAC	elongation factor 1 alpha；foetus；
2	CGGTGGTGATGTTTGATGGGGCGAAGATGACTTGTTGTCCTGGCTTCATGA	elongation factor 1 alpha；foetus；
1	CGTCACGGTAAGAAGGTTACAGAACAACCAGAATGGATCCAAAAGGATGAT	elongation factor 1 alpha；foetus；
3	CGTCCGAGGGCTGCATATTCTTGGAAAGTTTCAACAACGAGTGCCTTTGAT	elongation factor 1 alpha；foetus；
1	CGTCGTCACGGTAAGAAGGTTACAGAACAACCAGAATGGATCCAAAAGGAT	elongation factor 1 alpha；foetus；
1	CGTGACGACGGTCGATACGTTGGATGAGTTTGGCGAACTTGCAAGCGATG	elongation factor 1 alpha；foetus；
1	CGTGACGACGGTCGATACGTTGGATGAGTTTGGCGAACTTGCAAGCGATGT	elongation factor 1 alpha；foetus；
3	CGTTAAGATCCCAGTTTCCGATATTAAACGTGGTCACGTTCTCGGAGAACA	elongation factor 1 alpha；foetus；
1	CGTTGGATGAGTTTGGCGAACTTGCAAGCGATGTGGGCTGTGTGGCAGTCG	elongation factor 1 alpha；foetus；
1	CTCAAATGATCATCTCTAACCACCCAGGTAAGATCCATGCTGGTTACCAAC	elongation factor 1 alpha；foetus；
1	CTCATCCAACGTATCGACCGTCGTCACGGAAAGAAGGTTACAGAACAACCA	elongation factor 1 alpha；foetus；
2	CTCCAACCACCAAAGCGTCCATTCGACAGACCACTTCGTCTTCCAATCCAA	elongation factor 1 alpha；foetus；
4	CTCGACAATAACAACAGCAGCATCATCCTTTTGGATCCATTCTGGTTGTTC	elongation factor 1 alpha；foetus；
1	CTCTAACCACCCAGGTAAGATCCATGCTGGTTACCAACCAGTTTTCGACTG	elongation factor 1 alpha；foetus；
6	CTCTTTTCGACTGAACGGATGACGCCGACAGCGACTGTCTGCTTCATATCA	elongation factor 1 alpha；foetus；
2	CTGCATATTCTTGGAAAGTTTCAACAACGAGTGCCTTTGATGGCTCGACAA	elongation factor 1 alpha；foetus；
1	CTGCTGTTGTTATTGTCGAGCCATCAAAGGCACTCGTTGTTGAAACTTTCC	elongation factor 1 alpha；foetus；
2	CTGCTTCATATCACGAACAGCGAAACGTCCGAGGGCTGCATATTCTTGGAA	elongation factor 1 alpha；foetus；
1	CTGGTTGGTAACCAGCATGGATCTTACCTGGGTGGTTAGAGATGATCATTT	elongation factor 1 alpha；foetus；
2	CTGGTTGTTCTGTAACCTTCTTACCGTGACGACGGTCGATACGTTGGATGA	elongation factor 1 alpha；foetus；
3	CTGTAACCTTCTTACCGTGACGACGGTCGATACGTTGGATGAGTTTGGCGA	elongation factor 1 alpha；foetus；
2	CTTCGACCTTCCTCTTTTCGACTGAACGGATGACGCCGACAGCGACTGTCT	elongation factor 1 alpha；foetus；
2	CTTCGCCCCATCAAACATCACCACCGATGTTAAATCCATCGAAATGCACCA	elongation factor 1 alpha；foetus；
1	CTTCTTACCGTGACGACGGTCGATACGTTGGATGAGTTTGGCGAACTTGCA	elongation factor 1 alpha；foetus；
1	CTTGGAAAGTTTCAACAACGAGTGCCTTTGATGGCTCGACAATAACAACAG	elongation factor 1 alpha；foetus；
1	CTTTCCAAGAATATGCAGCCCTCGGACGTTTCGCTGTTCGTGATATGAAGC	elongation factor 1 alpha；foetus；
1	CTTTTCTTCGACCTTCCTCTTTTCGACTGAACGGATGACGCCGACAGCGAC	elongation factor 1 alpha；foetus；
1	CTTTTGGATCCATTCTGGTTGTTCTGTAACCTTCTTACCGTGACGACGGTC	elongation factor 1 alpha；foetus；
4	GAAAGTTTCAACAACGAGTGCCTTTGATGGCTCGACAATAACAACAGCAGC	elongation factor 1 alpha；foetus；
1	GAACGGATGACGCCGACAGCGACTGTCTGCTTCATATCACGAACAGCGAAA	elongation factor 1 alpha；foetus；
1	GAATCTGGTATCATGAAGCCAGGACAACAAGTCATCTTCGCCCCATCAAAC	elongation factor 1 alpha；foetus；
1	GACGACGGTCGATACGTTGGATGAGTTTGGCGAACTTGCAAGCGATGTGGG	elongation factor 1 alpha；foetus；
1	GACGCCGACAGCGACTGTCTGCTTCATATCACGAACAGCGAAACGTCCGAG	elongation factor 1 alpha；foetus；
2	GACTGAACGGATGACGCCGACAGCGACTGTCTGCTTCATATCACGAACAGC	elongation factor 1 alpha；foetus；
1	GATGAGTTTGGCGAACTTGCAAGCGATGTGGGCTGTGTGGCAGTCGAAAAC	elongation factor 1 alpha；foetus；
1	GCAAGCGATGTGGGCTGTGTGGCAGTCGAAAACTGGTTGGTAACCAGCATG	elongation factor 1 alpha；foetus；
4	GCAGCATCATCCTTTTGGATCCATTCTGGTTGTTCTGTAACCTTCTTACCG	elongation factor 1 alpha；foetus；
1	GCAGTCGAAAACTGGTTGGTAACCAGCATGGATCTTACCTGGGTGGTTAGA	elongation factor 1 alpha；foetus；
2	GCATATTCTTGGAAAGTTTCAACAACGAGTGCCTTTGATGGCTCGACAATA	elongation factor 1 alpha；foetus；
4	GCCAAACTCATCCAACGTATCGACCGTCGTCACGGTAAGAAGGTTACAGAA	elongation factor 1 alpha；foetus；
5	GCCAGGACAACAAGTCATCTTCGCCCCATCAAACATCACCACCGATGTTAA	elongation factor 1 alpha；foetus；
8	GCCCCATCAAACATCACCACCGATGTTAAATCCATCGAAATGCACCACACA	elongation factor 1 alpha；foetus；
1	GCCCCGTCAAACATCACCACCGATGTTAAATCCATCGAAATGCACCACACA	elongation factor 1 alpha；foetus；
1	GCCGACAGCGACTGTCTGCTTCATATCACGAACAGCGAAACGTCCGAGGGC	elongation factor 1 alpha；foetus；
2	GCCGTTCCAGGTGATAACGTTGGTTTCAACGTTAAGATCCCAGTTTCCGAT	elongation factor 1 alpha；foetus；
4	GCCTTTGATGGCTCGACAATAACAACAGCAGCATCATCCTTTTGGATCCAT	elongation factor 1 alpha；foetus；
1	GCGAAACGTCCGAGGGCTGCATATTCTTGGAAAGTTTCAACAACGAGTGCC	elongation factor 1 alpha；foetus；
1	GCGAACTTGCAAGCGATGTGGGCTGTGTGGCAGTCGAAAACTGGTTGGTAA	elongation factor 1 alpha；foetus；
8	GCGAAGATGACTTGTTGTCCTGGCTTCATGATACCAGATTCGACACGTCCG	elongation factor 1 alpha；foetus；
2	GCGACTGTCTGCTTCATATCACGAACAGCGAAACGTCCGAGGGCTGCATAT	elongation factor 1 alpha；foetus；
1	GCTCAAATGATCATCTCTAACCACCCAGGTAAGATCCATGCTGGTTACCAA	elongation factor 1 alpha；foetus；
1	GCTCGACAATAACAACAGCAGCATCATCCTTTTGGATCCATTCTGGTTGTT	elongation factor 1 alpha；foetus；
2	GCTGCATATTCTTGGAAAGTTTCAACAACGAGTGCCTTTGATGGCTCGACA	elongation factor 1 alpha；foetus；
2	GCTGTATATTCTTGGAAAGTTTCAACAACGAGTGCCTTTGATGGCTCGACA	elongation factor 1 alpha；foetus；
1	GCTGTTGTTATTGTCGAGCCATCAAAGGCACTCGTTGTTGAAACTTTCCAA	elongation factor 1 alpha；foetus；
2	GCTTCATATCACGAACAGCGAAACGTCCGAGGGCTGCATATTCTTGGAAAG	elongation factor 1 alpha；foetus；
1	GGAAACTGGGATCTTAACGTTGAAACCAACGTTATCACCTGGAACGGCTTC	elongation factor 1 alpha；foetus；
1	GGAAAGTTTCAACAACGAGTGCCTTTGATGGCTCGACAATAACAACAGCAG	elongation factor 1 alpha；foetus；
1	GGATAAGTTTGGCGAACTTGCAAGCGATGTGGGCTGTGTGGCAGTCGAAAA	elongation factor 1 alpha；foetus；
1	GGATGACGCCGACAGCGACTGTCTGCTTCATATCACGAACAGCGAAACGTC	elongation factor 1 alpha；foetus；
2	GGATGAGTTTGGCGAACTTGCAAGCGATGTGGGCTGTGTGGCAGTCGAAAA	elongation factor 1 alpha；foetus；
3	GGATGATGCTGCTGTTGTTATTGTCGAGCCATCAAAGGCACTCGTTGTTGA	elongation factor 1 alpha；foetus；
1	GGATGATGCTGCTGTTGTTATTGTCGAGCCATCCAAGGCACTCGTTGTTGA	elongation factor 1 alpha；foetus；
11	GGCGAACTTGCAAGCGATGTGGGCTGTGTGGCAGTCGAAAACTGGTTGGTA	elongation factor 1 alpha；foetus；
6	GGCGAAGATGACTTGTTGTCCTGGCTTCATGATACCAGATTCGACACGTCC	elongation factor 1 alpha；foetus；
1	GGCGATGTGGGCTGTGTGGCAGTCGAAAACTGGTTGGTAACCAGCATGGAT	elongation factor 1 alpha；foetus；
2	GGGCGAAGATGACTTGTTGTCCTGGCTTCATGATACCAGATTCGACACGTC	elongation factor 1 alpha；foetus；
1	GGGCTGCATATTCTTGGAAAGTTTCAACAACGAGTGCCTTTGATGGCTCGA	elongation factor 1 alpha；foetus；
4	GGGCTGTGTGGCAGTCGAAAACTGGTTGGTAACCAGCATGGATCTTACCTG	elongation factor 1 alpha；foetus；
1	GGGGGCGAAGATGACTTGTTGTCCTGGCTTCATGATACCAGATTCGACACG	elongation factor 1 alpha；foetus；
1	GGGTTGTGTGGCAGTCGAAAACTGGTTGGTAACCAGCATGGATCTTACCTG	elongation factor 1 alpha；foetus；
2	GGTCGATACGTTGGATGAGTTTGGCGAACTTGCAAGCGATGTGGGCTGTGT	elongation factor 1 alpha；foetus；
2	GGTGATGTTTGATGGGGCGAAGATGACTTGTTGTCCTGGCTTCATGATACC	elongation factor 1 alpha；foetus；
1	GGTTGGATGAGTTTGGCGAACTTGCAAGCGATGTGGGCTGTGTGGCAGTCG	elongation factor 1 alpha；foetus；
1	GGTTGGTAACCAGCATGGATCTTACCTGGGTGGTTAGAGATGATCATTTGA	elongation factor 1 alpha；foetus；
1	GTAAGAAGGTTACAGAACAACCAGAATGGATCCAAAAGGATGATGCTGCTG	elongation factor 1 alpha；foetus；
5	GTAAGATCCATGCTGGTTACCAACCAGTTTTCGACTGCCACACAGCCCACA	elongation factor 1 alpha；foetus；
2	GTCATCTTCGCCCCATCAAACATCACCACCGATGTTAAATCCATCGAAATG	elongation factor 1 alpha；foetus；
1	GTCATCTTCGGCCCATCAAACATCACCACCGATGTTAAATCCATCGAAATG	elongation factor 1 alpha；foetus；
6	GTCCGAGGGCTGCATATTCTTGGAAAGTTTCAACAACGAGTGCCTTTGATG	elongation factor 1 alpha；foetus；
3	GTCGAATCTGGTATCATGAAGCCAGGACAACAAGTCATCTTCGCCCCATCA	elongation factor 1 alpha；foetus；
1	GTCGAGCCATCAAAGGCACTCGTTGTTGAAACTTTCCAAGAATATGCAGCC	elongation factor 1 alpha；foetus；
2	GTCGATACGTTGGATGAGTTTGGCGAACTTGCAAGCGATGTGGGCTGTGTG	elongation factor 1 alpha；foetus；
1	GTCGGACGTGTCGAATCTGGTATCATGAAGCCAGGACAACAAGTCATCTTC	elongation factor 1 alpha；foetus；
1	GTCGTCACGGTAAGAAGGTTACAGAACAACCAGAATGGATCCAAAAGGATG	elongation factor 1 alpha；foetus；
1	GTGATAACGTTGGTTTCAACGTTAAGATCCCAGTTTCCGATATTAAACGTG	elongation factor 1 alpha；foetus；
4	GTGATGTTTGATGGGGCGAAGATGACTTGTTGTCCTGGCTTCATGATACCA	elongation factor 1 alpha；foetus；
2	GTGGGCTGTGTGGCAGTCGAAAACTGGTTGGTAACCAGCATGGATCTTACC	elongation factor 1 alpha；foetus；
1	GTGGTGATGTTTGATGGGGCGAAGATGACTTGTTGTCCTGGCTTCATGATA	elongation factor 1 alpha；foetus；
1	GTTCCAGGTGATAACGTTGGTTTCAACGTTAAGATCCCAGTTTCCGATATT	elongation factor 1 alpha；foetus；
1	GTTCGCCAAACTCATCCAACGTATCGACCGTCGTCACGGTAAGAAGGTTAC	elongation factor 1 alpha；foetus；
1	GTTCTGTAACCTTCTTACCGTGACGACGGTCGATACGTTGGATGAGTTTGG	elongation factor 1 alpha；foetus；
1	GTTGAAACTTTCCAAGAATATGCAGCCCTCGGACGTTTCGCTGTTCGTGAT	elongation factor 1 alpha；foetus；
1	GTTGGATGAGTTTGGCGAACTTGCAAGCGATGTGGGCTGTGTGGCAGTCGA	elongation factor 1 alpha；foetus；
2	GTTGGTAACCAGCATGGATCTTACCTGGGTGGTTAGAGATGATCATTTGAG	elongation factor 1 alpha；foetus；
2	GTTGGTTTCAACGTTAAGATCCCAGTTTCCGATATTAAACGTGGTCACGTT	elongation factor 1 alpha；foetus；
1	GTTGTTATTGTCGAGCCATCAAAGGCACTCGTTGTTGAAACTTTCCAAGAA	elongation factor 1 alpha；foetus；
1	GTTGTTCTGTAACCTTCTTACCGTGACGACGGTCGATACGTTGGATGAGTT	elongation factor 1 alpha；foetus；
4	GTTTGATGGGGCGAAGATGACTTGTTGTCCTGGCTTCATGATACCAGATTC	elongation factor 1 alpha；foetus；
2	GTTTGGCGAACTTGCAAGCGATGTGGGCTGTGTGGCAGTCGAAAACTGGTT	elongation factor 1 alpha；foetus；
1	TAAGATCCATGCTGGTTACCAACCAGTTTTCGACTGCCACACAGCCCACAT	elongation factor 1 alpha；foetus；
1	TACCGTGACGACGGTCGATACGTTGGATGAGTTTGGCGAACTTGCAAGCGA	elongation factor 1 alpha；foetus；
1	TATTCTTGGAAAGTTTCAACAACGAGTGCCTTTGATGGCTCGACAATAACA	elongation factor 1 alpha；foetus；
2	TCAAACATCACCACCGATGTTAAATCCATCGAAATGCACCACACACAACTC	elongation factor 1 alpha；foetus；
1	TCAACGTTAAGATCCCAGTTTCCGATATTAAACGTGGTCACGTTCTCGGAG	elongation factor 1 alpha；foetus；
1	TCACGAACAGCGAAACGTCCGAGGGCTGCATATTCTTGGAAAGTTTCAACA	elongation factor 1 alpha；foetus；
1	TCATCTCTAACCACCCAGGTAAGATCCATGCTGGTTACCAACCAGTTTTCG	elongation factor 1 alpha；foetus；
2	TCCCAGTTTCCGATATTAAACGTGGTCACGTTCTCGGAGAACAAGCACGCG	elongation factor 1 alpha；foetus；
1	TCCCCATCAAACATCACCACCGATGTTAAATCCATCGAAATGCACCACACA	elongation factor 1 alpha；foetus；
1	TCCGAGGGCTGCATATTCTTGGAAAGTTTCAACAACGAGTGCCTCTGATGG	elongation factor 1 alpha；foetus；
1	TCGAAATGCACCACACACAACTCCCAGAAGCCGTTCCAGGTGATAACGTTG	elongation factor 1 alpha；foetus；
1	TCTTTTCTTCGACCTTCCTCTTTTCGACTGAACGGATGACGCCGACAGCGA	elongation factor 1 alpha；foetus；
1	TGATGCTGCTGTTGTTATTGTCGAGCCATCAAAGGCACTCGTTGTTGAAAC	elongation factor 1 alpha；foetus；
1	TGCTGTTGTTATTGTCGAGCCATCAAAGGCACTCGTTGTTGAAACTTTCCA	elongation factor 1 alpha；foetus；
1	TGGAAAGTTTCAACAACGAGTGCCTTTGATGGCTCGACAATAACAACAGCA	elongation factor 1 alpha；foetus；
2	TGGCGAACTTGCAAGCGATGTGGGCTGTGTGGCAGTCGAAAACTGGTTGGT	elongation factor 1 alpha；foetus；
1	TGGTGATGTTTGATGGGGCGAAGATGACTTGTTGTCCTGGCTTCATGATAC	elongation factor 1 alpha；foetus；
1	TGGTTTCAACGTTAAGATCCCAGTTTCCGATATTAAACGTGGTCACGTTCT	elongation factor 1 alpha；foetus；
1	TGTTCTGTAACCTTCTTACCGTGACGACGGTCGATACGTTGGATGAGTTTG	elongation factor 1 alpha；foetus；
2	TTAAGATCCCAGTTTCCGATATTAAACGTGGTCACGTTCTCGGAGAACAAG	elongation factor 1 alpha；foetus；
1	TTATTGTCGAGCCATCAAAGGCACTCGTTGTTGAAACTTTCCAAGAATATG	elongation factor 1 alpha；foetus；
1	TTGGATCCATTCTGGTTGTTCTGTAACCTTCTTACCGTGACGACGGTCGAT	elongation factor 1 alpha；foetus；
1	TTTCAACGTTAAGATCCCAGTTTCCGATATTAAACGTGGTCACGTTCTCGG	elongation factor 1 alpha；foetus；
1	TAAGATCCCAGTTTCCGATATTAAACGTGGTCACGTTCTCGGAGAACAAGC	elongation factor 1 alpha；foetus；
1	TCCGAGGGCTGCATATTCTTGGAAAGTTTCAACAACGAGTGCCTTTGATGG	elongation factor 1 alpha；foetus；
2	TCTGGTTGTTCTGTAACCTTCTTACCGTGACGACGGTCGATACGTTGGATG	elongation factor 1 alpha；foetus；
2	TCTGTGTCCTGGAGCATCGATGATTGTGAAGAAGTATTTTGGTGATTCGAA	elongation factor 1 alpha；foetus；
2	TGATAACGTTGGTTTCAACGTTAAGATCCCAGTTTCCGATATTAAACGTGG	elongation factor 1 alpha；foetus；
1	TGATCATCTCTAACCACCCAGGTAAGATCCATGCTGGTTACCAACCAGTTT	elongation factor 1 alpha；foetus；
1	TGCTGCTGTTGTTATTGTCGAGCCATCAAAGGCACTCGTTGTTGAAACTTT	elongation factor 1 alpha；foetus；
3	TGGCAGTCGAAAACTGGTTGGTAACCAGCATGGATCTTACCTGGGTGGTTA	elongation factor 1 alpha；foetus；
2	TTCCTCTTTTCGACTGAACGGATGACGCCGACAGCGACTGTCTGCTTCATA	elongation factor 1 alpha；foetus；
1	TTTGGCGAACTTGCAAGCGATGTGGGCTGTGTGGCAGTCGAAAACTGGTTG	elongation factor 1 alpha；foetus；
1	ACGCTCTTCTTGCTTTCACCCTCGGTATCAAGCAAGTCATCATCGCCGTCA	elongation factor 1 alpha；foetus；suis；
1	ACGTGGTGGTTTCGAAGCTGGTATCGCTGAACAGGGCCAAACCCGTGAACA	elongation factor 1 alpha；foetus；suis；
1	AGAGACTTCATCAAGAACATGAACACAGGTACATCACAAGCTGATGCTGCC	elongation factor 1 alpha；foetus；suis；
1	AGCCGTTCCAGGTGATAACGTTGGTTTCAACGTTAAGATCCCAGTTTC	elongation factor 1 alpha；foetus；suis；
1	AGCTGATGCTGCCGTCCTCGTTATCGATTCAACACGTGGTGGTTTCGAAGC	elongation factor 1 alpha；foetus；suis；
1	AGGACACAGGGACTTCATCAAGAACATGATCACAGGTACATCACAAGCTGA	elongation factor 1 alpha；foetus；suis；
1	CAAGGAAGTCATCATCGCCGTCAACAAGGTTGATGATTCAACAGTTAACTA	elongation factor 1 alpha；foetus；suis；
2	CGAATCACCAAAATACTTCTTCACAATCATCGATGCTCCAGGACACAGAGA	elongation factor 1 alpha；foetus；suis；
1	CTTGATTTCGTTGAAACGTTCTTGGCTGGAGTTAACTGTTGAATCATCAAC	elongation factor 1 alpha；foetus；suis；
1	GGACGCTTTGGTGGTTGGAGTGTATCGAGTGTTTCGAGGAGTGTTCCACC	elongation factor 1 alpha；foetus；suis；
1	GGATGGTGGAATGGTGGAACACTCCTCGAAACACTCGATACACTCCAACCA	elongation factor 1 alpha；foetus；suis；
2	GTCTCTGTGTCCTGGAGCATCGATGATTGTGAAGAAGTATTTTGGTGATTC	elongation factor 1 alpha；foetus；suis；
1	GTGCTCACGGGTTTGGCCCTGTTCAGCGATACCAGCTTCGAAACCACCACG	elongation factor 1 alpha；foetus；suis；
2	TAACTGTTGAATCATCAACCTTGTTGACGGCGATGATGACTTGCTTGATAC	elongation factor 1 alpha；foetus；suis；
1	TGACGGCGATGATGACTTGCTTGATACCGAGGGTGAAAGCAAGA	elongation factor 1 alpha；foetus；suis；
1	TGGAGCATCGATGATTGTGAAGAAGTATTTTGGTGATTCGAACTTCCAGAG	elongation factor 1 alpha；foetus；suis；
1	TTCACAATCATCGATGCTCCAGGACACAGAGACTTCATCAAGAACATGATC	elongation factor 1 alpha；foetus；suis；
2	AAAATACTTCTTCACAATCATCGATGCTCCAGGACACAGAGACTTCATCAA	elongation factor 1 alpha；foetus；suis；
1	AAACGTTCTTGGCTGTAGTTAACTGTTGAATCATCAACCTTGTTGACGGCG	elongation factor 1 alpha；foetus；suis；
1	AAAGCGCCCATTCGACAGGCCACTTCGTCTTCCAATCCAAGATGTCTACAA	elongation factor 1 alpha；foetus；suis；
3	AAATGCACCACACACAACTCCCAGAAGCCGTTCCAGGTGATAACGTTGGTT	elongation factor 1 alpha；foetus；suis；
1	AACATGATCACAGGTACATCACAAGCTGATGCTGCCGTCCTCGTTATCGAT	elongation factor 1 alpha；foetus；suis；
1	AATCAAGGGAGAAATGACACGCGTTCTTACAA	elongation factor 1 alpha；foetus；suis；
1	AATCACCAAAATACTTCTTCACAATCATCGATGCTCCAGGACACAGAGACT	elongation factor 1 alpha；foetus；suis；
1	ACAAGCTGATGCTGCCGTCCTCGTTATCGATTCAACACGTGGTGGTTTCGA	elongation factor 1 alpha；foetus；suis；
1	ACACAACTCCCAGAAGCCGTTCCAGGTGATAACGTTGGTTTCAACGTTAAG	elongation factor 1 alpha；foetus；suis；
2	ACCACACACAACTCCCAGAAGCCGTTCCAGGTGATAACGTTGGTTTCAACG	elongation factor 1 alpha；foetus；suis；
1	ACCGATGTTAAATCCATCGAAATGCACCACACACAACTCCCAGAAGCCGTT	elongation factor 1 alpha；foetus；suis；
1	ACGGGTTTGGCCCTGTTCAGCGATACCAGCTTCGAAACCACCACGTGTTGA	elongation factor 1 alpha；foetus；suis；
2	ACTTGTTGTCCTGGCTTCATGATACCAGATTCGACACGTCCGACTGGAACT	elongation factor 1 alpha；foetus；suis；
1	AGAGACTTCATCAAGAACATGATCACAGGTACATCACAAGCTGATGCTGCC	elongation factor 1 alpha；foetus；suis；
1	AGATGAAGTCTCTGTGTCCTGGAGCATCGATGATTGTGAAGAAGTATTTTG	elongation factor 1 alpha；foetus；suis；
2	AGCGTGTTCACGGGTTTGGCCCTGTTCAGCGATACCAGCTTCGAAACCACC	elongation factor 1 alpha；foetus；suis；
6	AGGACACAGAGACTTCATCAAGAACATGATCACAGGTACATCACAAGCTGA	elongation factor 1 alpha；foetus；suis；
1	AGTGTATCGAGTGTTTCGAGGAGTGTTCCACCATTCCACCATCCGAGGTTG	elongation factor 1 alpha；foetus；suis；
1	ATCATCGATGCTCCAGGACACAGAGACTTCATCAAGAACATGATCACAGGT	elongation factor 1 alpha；foetus；suis；
1	ATCATCGCCGTCAACAAGGTTGATGATTCAACAGTTAACTACAGCCAAGAA	elongation factor 1 alpha；foetus；suis；
1	ATCGAAATGCACCACACACAACTCCCAGAAGCCGTTCCAGGTGATAACGTT	elongation factor 1 alpha；foetus；suis；
1	ATCGAGTGTTTCGAGGAGTGTTCCACCATTCCACCATCCGAGGTTGGCGG	elongation factor 1 alpha；foetus；suis；
3	ATCGATATCTCGCTCTGGAAGTTCGAATCACCAAAATACTTCTTCACAATC	elongation factor 1 alpha；foetus；suis；
2	ATCGATGATTGTGAAGAAGTATTTTGGTGATTCGAACTTCCAGAGCGAGAT	elongation factor 1 alpha；foetus；suis；
4	ATCGATTCAACACGTGGTGGTTTCGAAGCTGGTATCGCTGAACAGGGCCAA	elongation factor 1 alpha；foetus；suis；
1	ATCGCTGAACAGGGCCAAACCCGTGAACACGCTCTTCTTGCTTTCACCCTC	elongation factor 1 alpha；foetus；suis；
1	ATGAAGTCTCTGTGTCCTGGAGCATCGATGATTGTGAAGAAGTATTTTGGT	elongation factor 1 alpha；foetus；suis；
1	ATTGTGAAGAAGTATTTTGGTGATTCGAACTTCC	elongation factor 1 alpha；foetus；suis；
1	ATTTCTCCCTTGATTTCGTTGAAACGTTCTTGGCTGTAGTTAACTGTTGAA	elongation factor 1 alpha；foetus；suis；
2	CAAGAACATGATCACAGGTACATCACAAGCTGATGCTGCCGTCCTCGTTAT	elongation factor 1 alpha；foetus；suis；
1	CAAGCAAGTCATCATCGCCGTCAACAAGGTTGATGATTCAACAGTTAACTA	elongation factor 1 alpha；foetus；suis；
1	CAAGGTTGATGATTCAACAGTTAACTACAGCCA	elongation factor 1 alpha；foetus；suis；
2	CAATCATCGATGCTCCAGGACACAGAGACTTCATCAAGAACATGATCACAG	elongation factor 1 alpha；foetus；suis；
3	CACAACTCCCAGAAGCCGTTCCAGGTGATAACGTTGGTTTCAACGTTAAGA	elongation factor 1 alpha；foetus；suis；
1	CACAAGCTGATGCTGCCGTCCTCGTTATCGATTCAACACGTGGTGGTTTCG	elongation factor 1 alpha；foetus；suis；
3	CACACAACTCCCAGAAGCCGTTCCAGGTGATAACGTTGGTTTCAACGTTAA	elongation factor 1 alpha；foetus；suis；
1	CACCACACACAACTCCCAGAAGCCGTTCCAGGTGATAACGTTGGTTTCAAC	elongation factor 1 alpha；foetus；suis；
1	CACCACGTGTTGAATCGATAACGAGGACGGCAG	elongation factor 1 alpha；foetus；suis；
1	CACCAGCTTCGAAACCACCACGTGTTGAATCGATAACGAGGACGGCAGCAT	elongation factor 1 alpha；foetus；suis；
2	CACCATTCCACCATCCGAGGTTGGCGGATTTCTCTGTCATGTTATCACCCT	elongation factor 1 alpha；foetus；suis；
8	CACCGATGTTAAATCCATCGAAATGCACCACACACAACTCCCAGAAGCCGT	elongation factor 1 alpha；foetus；suis；
1	CACGCGTGTCATTTCTCCCTTGATTTCGTTGAAACGTTCTTGGCTGTAGTT	elongation factor 1 alpha；foetus；suis；
4	CACGGGTTTGGCCCTGTTCAGCGATACCAGCTTCGAAACCACCACGTGTTG	elongation factor 1 alpha；foetus；suis；
1	CACGTGGTGGTTTCGAAGCTGGTATCGCTGAACAGGGCCAAACCCGTGAAC	elongation factor 1 alpha；foetus；suis；
2	CACGTGTTGAATCGATAACGAGGACGGCAGCATCAGCTTGTGATGTACCTG	elongation factor 1 alpha；foetus；suis；
6	CAGAGACTTCATCAAGAACATGATCACAGGTACATCACAAGCTGATGCTGC	elongation factor 1 alpha；foetus；suis；
1	CAGAGACTTCATCAAGAACATGATCACAGGTACATCCCAAGCTGATGCTGC	elongation factor 1 alpha；foetus；suis；
1	CAGCGATACCAGCTTCGAAACCACCACGTGTTGAATCGATAACGAGGACGG	elongation factor 1 alpha；foetus；suis；
1	CAGGACACAGAGACTTCATCAAGAACATGATCACAGGTACATCACAAGCTG	elongation factor 1 alpha；foetus；suis；
3	CAGGTACATCACAAGCTGATGCTGCCGTCCTCGTTATCGATTCAACACGTG	elongation factor 1 alpha；foetus；suis；
1	CATCGAAATGCACCACACACAACTCCCAGAAGCCGTTCCAGGTGATAACGT	elongation factor 1 alpha；foetus；suis；
4	CATCGATGCTCCAGGACACAGAGACTTCATCAAGAACATGATCACAGGTAC	elongation factor 1 alpha；foetus；suis；
1	CATCGATTCAACACGTGGTGGTTTCGAAGCTGGTATCGCTGAACAGGGCCA	elongation factor 1 alpha；foetus；suis；
1	CCACACACAACTCCCAGAAGCCGTTCCAGGTGATAACGTTGGTTTCAACGT	elongation factor 1 alpha；foetus；suis；
2	CCACCACGTGTTGAATCGATAACGAGGACGGCAGCATCAGCTTGTGATGTA	elongation factor 1 alpha；foetus；suis；
1	CCACCATCCGAGGTTGGCGGATTTCTCTGTCATGTTATCACCCTTGAATCC	elongation factor 1 alpha；foetus；suis；
1	CCACCGTTCCACCATCCGAGGTTGGCGGATTTCTCTGTCATGTTATCACCC	elongation factor 1 alpha；foetus；suis；
2	CCAGAAGCCGTTCCAGGTGATAACGTTGGTTTCAACGTTAAGATCCCAGTT	elongation factor 1 alpha；foetus；suis；
1	CCAGGACACAGAGACTTCATCAAGAACATGATCACAGGTACATCACAAGCT	elongation factor 1 alpha；foetus；suis；
1	CCATGTTCTTGATGAAGTCTCTGTGTCCTGGAGCATCGATGATTGTGA	elongation factor 1 alpha；foetus；suis；
1	CCCAGAAGCCGTTCCAGGTGATAACGTTGGTTTCAACGTTAAGATCCCAGT	elongation factor 1 alpha；foetus；suis；
1	CCCGTGAACACGCTCTTCTTGCTTTCACCCTCGGTATAAAGCAAGTCATCA	elongation factor 1 alpha；foetus；suis；
1	CCCTGGCTTCATGATACCAGATTCGACACGTCCGACTGGAACTGTACCGAT	elongation factor 1 alpha；foetus；suis；
1	CCCTGTTCAGCGATACCAGCTTCGAAACCACCACGTGCTGAATCGATAACG	elongation factor 1 alpha；foetus；suis；
4	CCGATGTTAAATCCATCGAAATGCACCACACACAACTCCCAGAAGCCGTTC	elongation factor 1 alpha；foetus；suis；
3	CCGCCATTCCACCATCCGAGGTTGGCGGATTTCTCTGTCATGTTATCACCC	elongation factor 1 alpha；foetus；suis；
1	CCGTCAACAAGGTTGATGATTCAACAGTTAACTACAGCCA	elongation factor 1 alpha；foetus；suis；
2	CCGTCCTCGTTATCGATTCAACACGTGGTGGTTTCGAAGCTGGTATCGCTG	elongation factor 1 alpha；foetus；suis；
3	CCTCGTTATCGATTCAACACGTGGTGGTTTCGAAGCTGGTATCGCTGAACA	elongation factor 1 alpha；foetus；suis；
1	CCTCGTTATCGATTCACACGTGGTGGTTTCGAAGCTGGTATCGCTGAACAG	elongation factor 1 alpha；foetus；suis；
7	CCTGGAACGGCTTCTGGGAGTTGTGTGTGGTGCATTTCGATGGATTTAACA	elongation factor 1 alpha；foetus；suis；
4	CCTGGAGCATCGATGATTGTGAAGAAGTATTTTGGTGATTCGAACTTCCAG	elongation factor 1 alpha；foetus；suis；
4	CGAAGCTGGTATCGCTGAACAGGGCCAAACCCGTGAACACGCTCTTCTTGC	elongation factor 1 alpha；foetus；suis；
4	CGAGTGTTTCGAGGAGTGTTCCACCATTCCACCATCCGAGGTTGGCGGATT	elongation factor 1 alpha；foetus；suis；
2	CGATGATTGTGAAGAAGTATTTTGGTGATTCGAACTTCC	elongation factor 1 alpha；foetus；suis；
2	CGATGCTCCAGGACACAGAGACTTCATCAAGAACATGATCACAGGTACATC	elongation factor 1 alpha；foetus；suis；
2	CGATTCAACACGTGGTGGTTTCGAAGCTGGTATCGCTGAACAGGGCCAAAC	elongation factor 1 alpha；foetus；suis；
3	CGCGTGCTTGTTCTCCGAGAACGTGACCACGTTTA	elongation factor 1 alpha；foetus；suis；
1	CGCGTGTTCACGGGTTTGGCCCTGTTCAGCGATACCAGCTTCGAAACCACC	elongation factor 1 alpha；foetus；suis；
1	CGCTCTTCTTGCTTACACCCTCGGTATCAAGCAAGTCATCATCGCCGTCAA	elongation factor 1 alpha；foetus；suis；
2	CGCTCTTCTTGCTTTCACCCTCGGTATCAAGCAAGTCATCATCGCCGTCAA	elongation factor 1 alpha；foetus；suis；
4	CGCTGAACAGGGCCAAACCCGTGAACACGCTCTTCTTGCTTTCACCCTCGG	elongation factor 1 alpha；foetus；suis；
1	CGCTTTGGTGGTTGGAGTGTATCGAGTGTTTCGAGGAGTGTTCCACCATTC	elongation factor 1 alpha；foetus；suis；
1	CGGAAACTGGGATCTTAACGTTGAAACCAACGTTATCACCTGGAACGGCTT	elongation factor 1 alpha；foetus；suis；
3	CGGATGGTGGAATGGTGGAACACTCCTCGAAACACTCGATACACTCCAACC	elongation factor 1 alpha；foetus；suis；
1	CGGCAGCATCAGCTTGTGATGTACCTGTGATCATGTTCTTGATGAAGTCTC	elongation factor 1 alpha；foetus；suis；
1	CGGCGATGAAGACTTGCTTGATACCGAGGGTGAAAGCAAGA	elongation factor 1 alpha；foetus；suis；
1	CGGCTTCTGGGAGTTGTGTGTGGTGCATTTCGATGGATTTA	elongation factor 1 alpha；foetus；suis；
1	CGTGTTCACGGGTTTGGCTCTGTTCAGCGATACCAGCTTCGAAACCACCAC	elongation factor 1 alpha；foetus；suis；
1	CGTGTTGAATCGATAACGAGGACGGCAGCATCAGCTTGTGATGTACCTGTG	elongation factor 1 alpha；foetus；suis；
1	CGTTATCGATTCAACACGTGGTGGTTTCGAAGCTGGAATCGCTGAACAGGG	elongation factor 1 alpha；foetus；suis；
1	CGTTATCGATTCAACACGTGGTGGTTTCGAAGCTGGTATCGCTGAACAGGG	elongation factor 1 alpha；foetus；suis；
1	CTCCAGGACACAGAGACTTCATCAAGAACATGATCACAGGTACATCACAAG	elongation factor 1 alpha；foetus；suis；
3	CTCCCAGAAGCCGTTCCAGGTGATAACGTTGGTTTCAACGTTAAGATCCCA	elongation factor 1 alpha；foetus；suis；
2	CTCCCTTGATTTCGTTGAAACGTTCTTGGCTGTAGTTAACTGTTGAATCAT	elongation factor 1 alpha；foetus；suis；
5	CTCGGATGGTGGAATGGTGGAACACTCCTCGAAACACTCGATACACTCCAA	elongation factor 1 alpha；foetus；suis；
1	CTCGGTATCAAGCAAGTCATCATCGCCGTCAACAAGGTTGATGATTCAACA	elongation factor 1 alpha；foetus；suis；
1	CTGAACAGGGCCAAACCCGTGAACACGCTCTTCTTGCTTTCACCCTCGGTA	elongation factor 1 alpha；foetus；suis；
1	CTGAGATCATGTTCTTGATGAAGTCTCTGTGTCCTGGAGCATCGATGATTG	elongation factor 1 alpha；foetus；suis；
3	CTGGAACGGCTTCTGGGAGTTGTGTGTGGTGCATTTCGATGGATTTAACAT	elongation factor 1 alpha；foetus；suis；
4	CTGGAGCATCGATGATTGTGAAGAAGTATTTTGGTGATTCGAACTTCCAGA	elongation factor 1 alpha；foetus；suis；
8	CTGGGATCTTAACGTTGAAACCAACGTTATCACCTGGAACGGCTTCTGGG	elongation factor 1 alpha；foetus；suis；
3	CTGGGATCTTAACGTTGAAACCAACGTTATCACCTGGAACGGCTTCTGGGA	elongation factor 1 alpha；foetus；suis；
8	CTGGTATCGCTGAACAGGGCCAAACCCGTGAACACGCTCTTCTTGCTTTCA	elongation factor 1 alpha；foetus；suis；
5	CTGGTTACCAACCAGTTTTCGACTGCCACACAGCCC	elongation factor 1 alpha；foetus；suis；
6	CTGTAGTTAACTGTTGAATCATCAACCTTGTTGACGGCGATGATGACTTGC	elongation factor 1 alpha；foetus；suis；
6	CTGTGATCATGTTCTTGATGAAGTCTCTGTGTCCTGGAGCATCGATGATTG	elongation factor 1 alpha；foetus；suis；
1	CTGTGTCCTGGAGCATCGATGATTGTGAAGAAGTATTTTGGTGATTCGAAC	elongation factor 1 alpha；foetus；suis；
1	CTGTTGAATCATCAACCTTGTTGACGGCGATGATGACTTGCTTGATACCGA	elongation factor 1 alpha；foetus；suis；
2	CTTCACAATCATCGATGCTCCAGGACACAGAGACTTCATCAAGAACATGAT	elongation factor 1 alpha；foetus；suis；
2	CTTCATCAAGAACATGATCACAGGTACATCACAAGCTGATGCTGCCGTCCT	elongation factor 1 alpha；foetus；suis；
3	CTTCATGATACCAGATTCGACACGTCCGACTGGAACTGTACCGATACCTGA	elongation factor 1 alpha；foetus；suis；
1	CTTCCAAACCACCACGTGTTGAATCGATAACGAGGACGGCAGCATCAGCTT	elongation factor 1 alpha；foetus；suis；
2	CTTCGAAACCACCACGTGTTGAATCGATAACGAGGACGGCAGCATCAGCTT	elongation factor 1 alpha；foetus；suis；
1	CTTCTTCACAATCATCGATGCTCCAGGACACAGAGACTTCATCAAGAACAT	elongation factor 1 alpha；foetus；suis；
9	CTTGATTTCGTTGAAACGTTCTTGGCTGTAGTTAACTGTTGAATCATCAAC	elongation factor 1 alpha；foetus；suis；
2	CTTGCTTTCACCCTCGGTATCAAGCAAGTCATCATCGCCGTCAACAAGGTT	elongation factor 1 alpha；foetus；suis；
1	CTTGGCTGTAGTTAACTGTGGAATCATCAACCTTGTTGACGGCGATGATGA	elongation factor 1 alpha；foetus；suis；
1	CTTGGCTGTAGTTAACTGTTGAATAATCAACCTTGTTGACGGCGATGATGA	elongation factor 1 alpha；foetus；suis；
4	CTTGGCTGTAGTTAACTGTTGAATCATCAACCTTGTTGACGGCGATGATGA	elongation factor 1 alpha；foetus；suis；
1	CTTGTGATGTACCTGTGATCATGTTCTTGATGAAGTCTCTGTGTCCTGGAG	elongation factor 1 alpha；foetus；suis；
1	CTTTCACCCTCGGTATCAAGCAAGTCATCATCGCCGTCAACAAGGTTGATG	elongation factor 1 alpha；foetus；suis；
2	CTTTGGTGGTTGGAGTGTATCGAGTGTTTCGAGGAGTGTTCCACCATTCCA	elongation factor 1 alpha；foetus；suis；
1	GAAACGTTCTTGGCTGTAGTTAACTGTTGAATCATCAACCTTGTTGACGGC	elongation factor 1 alpha；foetus；suis；
1	GAAAGCAAGAAGAGCGTGTTCACGGGTTTGGCCCTGTTCAGCGATACCAGC	elongation factor 1 alpha；foetus；suis；
1	GAAATGCACCACACACAACTCCCAGAAGCCGTTCCAGGTGATAACGTTGGT	elongation factor 1 alpha；foetus；suis；
2	GAACACGCTCTTCTTGCTTTCACCCTCGGTATCAAGCAAGTCATCATCGCC	elongation factor 1 alpha；foetus；suis；
1	GAAGGACAAGAACTTGCCGAATCAATCCTCGATGTTATCCGTAAGGAAGCC	elongation factor 1 alpha；foetus；suis；
1	GAAGTCTCTGTGTCCTGGAGCATCGATGATTGTGAAGAAGTATTTTGGTGA	elongation factor 1 alpha；foetus；suis；
2	GAATCACCAAAATACTTCTTCACAATCATCGATGCTCCAGGACACAGAGAC	elongation factor 1 alpha；foetus；suis；
1	GAGACTTCATCAAGAACATGATCACAGGTACATCACAAGCTGATGCTGCCG	elongation factor 1 alpha；foetus；suis；
1	GATGACTTGCTTGATACCGAGGGTGAAAGCAAGA	elongation factor 1 alpha；foetus；suis；
1	GATTCAACACGTGGTGGTTTCGAAGCTGGTATCGCTGAACAGGGCCAAACC	elongation factor 1 alpha；foetus；suis；
2	GCAAGTCATCATCGCCGTCAACAAGGTTGATGATTCAACAGTTAACTACAG	elongation factor 1 alpha；foetus；suis；
1	GCACCACACACAACTCCCAGAAGCCGTTCCAGGTGATAACGTTGGTTTCAA	elongation factor 1 alpha；foetus；suis；
1	GCACGGGTTTGGCCCTGTTCAGCGATACCAGCTTCGAAACCACCACGTGTT	elongation factor 1 alpha；foetus；suis；
3	GCAGCATCAGCTTGTGATGTACCTGTGATCATGTTCTTGATGAAGTCTCTG	elongation factor 1 alpha；foetus；suis；
1	GCATGATGGTTCATCATAATTACCACCTGTGTAGAGTTGGAATGACCAGTT	elongation factor 1 alpha；foetus；suis；
7	GCCAAACCCGTGAACACGCTCTTCTTGCTTTCACCCTCGGTATCAAGCAAG	elongation factor 1 alpha；foetus；suis；
1	GCCAGCTTCGAAACCACCACGTGTTGAATCGATAACGAGGACGGCAGCATC	elongation factor 1 alpha；foetus；suis；
1	GCCCTGTTCAGCGATACCAGCTTCGAAACCACCACGTGTTGAATCGATAA	elongation factor 1 alpha；foetus；suis；
1	GCCCTGTTCAGCGATACCAGCTTCGAAACCACCACGTGTTGAATCGATAAC	elongation factor 1 alpha；foetus；suis；
1	GCCGTCCTCGTTATCGATTCAACACGTGGTGGTTTCGAAGCTGGTATCGCT	elongation factor 1 alpha；foetus；suis；
1	GCCTGTGATCATGTTCTTGATGAAGTCTCTGTGTCCTGGAGCATCGATGAT	elongation factor 1 alpha；foetus；suis；
1	GCGATACCAGCTTCGAAACCACCACGTGTTGAATCGATAACGAGGACGGCA	elongation factor 1 alpha；foetus；suis；
1	GCGGCGATGATGACTTGCTTGATACCGAGGGTGAAAGCAAGA	elongation factor 1 alpha；foetus；suis；
1	GCGGGTTTGGCCCTGTTCAGCGATACCAGCTTCGAAACCACCACGTGTTGA	elongation factor 1 alpha；foetus；suis；
1	GCGTGTTCACGGGTTTGGCCCTGTTCAGCGATACCAGCTTCGAAACCACCA	elongation factor 1 alpha；foetus；suis；
2	GCTCTTCTTGCTTTCACCCTCGGTATCAAGCAAGTCATCATCGCCGTCAAC	elongation factor 1 alpha；foetus；suis；
2	GCTGAACAGGGCCAAACCCGTGAACACGCTCTTCTTGCTTTCACCCTCGGT	elongation factor 1 alpha；foetus；suis；
1	GCTGGTATCGCTGAACAGGGCCAAACCCGTGAACACGCTCTTCTTGCTTTC	elongation factor 1 alpha；foetus；suis；
3	GCTGTAGTTAACTGTTGAATCATCAACCTTGTTGACGGCGATGATGACTTG	elongation factor 1 alpha；foetus；suis；
1	GCTTCGAAACCACCACGTGTTGAATCGATAACGAGGACGGCAGCATCAGCT	elongation factor 1 alpha；foetus；suis；
1	GCTTTGGTGGTTGGAGTGTATCGAGTGTTTCGAGGAGTGTTCCACCATTCC	elongation factor 1 alpha；foetus；suis；
1	GGAACGGCTTCTGGGAGTTGTGTGTGGTGCATTTCGATGGATTTA	elongation factor 1 alpha；foetus；suis；
1	GGAAGACGAAGTGGTCTGTCGAATGGACGCTTTGGTGGTTGGAGTGTAT	elongation factor 1 alpha；foetus；suis；
1	GGAATGGTGGAACACTCCTCGAAACACTCGATACACTCCAACCACCAAAGC	elongation factor 1 alpha；foetus；suis；
1	GGACACAGAGACTTCATCAAGAACATGATCACAGGTACATCACAAGCTGAT	elongation factor 1 alpha；foetus；suis；
1	GGACGGCAGCATCAGCTTGTGATGTACCTGTGATCATGTTCTTGATGAAGT	elongation factor 1 alpha；foetus；suis；
2	GGAGTGTATCGAGTGTTTCGAGGAGTGTTCCACCATTCCACCATCCGAGGT	elongation factor 1 alpha；foetus；suis；
1	GGCCAAACCCGTGAACACGCTCTTCTTGCTTTTACCCTCGGTATCAAGCAA	elongation factor 1 alpha；foetus；suis；
1	GGCGTGTCATTTCTCCCTTGATTTCGTTGAAACGTTCTTGGCTGTAGTTA	elongation factor 1 alpha；foetus；suis；
1	GGCGTGTTCACGGGTTTGGCCCTGTTCAGCGATACCAGCTTCGAAACCACC	elongation factor 1 alpha；foetus；suis；
4	GGCTGTGTGGCAGTCGAAAACTGGTTGGTAACCAGCATGGATCTTACCTGG	elongation factor 1 alpha；foetus；suis；
1	GGGATCTTAACGTTGAAACCAACGTTATCACCTGGAACGGCTT	elongation factor 1 alpha；foetus；suis；
2	GGGCCAAACCCGTGAACACGCTCTTCTTGCTTTCACCCTCGGTATCAAGCA	elongation factor 1 alpha；foetus；suis；
1	GGTTTCGAAGCTGGTATCGCTGAACAGGGCCAAACCCGTGAACACGCTCTT	elongation factor 1 alpha；foetus；suis；
3	GTACATCACAAGCTGATGCTGCCGTCCTCGTTATCGATTCAACACGTGGTG	elongation factor 1 alpha；foetus；suis；
2	GTAGTTAACTGTTGAATCATCAACCTTGTTGACGGCGATGATGACTTGCTT	elongation factor 1 alpha；foetus；suis；
1	GTATCAAGCAAGTCATCATCGCCGTCAACAAGGTTGATGATTCAACAGTTA	elongation factor 1 alpha；foetus；suis；
1	GTCATGTTCTTGATGAAGTCTCTGTGTCCTGGAGCATCGATGATTGTGAAG	elongation factor 1 alpha；foetus；suis；
1	GTCCTCGTTATCGATTCAACACGTGGTGGTTTCGAAGCTGGTATCGCTGAA	elongation factor 1 alpha；foetus；suis；
1	GTCTTCCAATCCAAGATGTCTACAAGATCTCAGGTATCGGTACAGTTCCAG	elongation factor 1 alpha；foetus；suis；
2	GTGGAATGGTGGAACACTCCTCGAAACACTCGATACACTCCAACCACCAAA	elongation factor 1 alpha；foetus；suis；
1	GTGGATTCGAAGCTGGTATCGCTGAACAGGGCCAAACCCGTGAACACGCTC	elongation factor 1 alpha；foetus；suis；
3	GTGGTTTCGAAGCTGGTATCGCTGAACAGGGCCAAACCCGTGAACACGCTC	elongation factor 1 alpha；foetus；suis；
1	GTGTATCGAGTGTTTCGAGGAGTGTTCCACCATTCCACCATCCGAGGTTGG	elongation factor 1 alpha；foetus；suis；
2	GTGTTCACGGGTTTGGCCCTGTTCAGCGATACCAGCTTCGAAACCACCACG	elongation factor 1 alpha；foetus；suis；
3	GTTAAATCCATCGAAATGCACCACACACAACTCCCAGAAGCCGTTCCAGGT	elongation factor 1 alpha；foetus；suis；
1	GTTAACTGTTGAATCATCAACCTTGTTGACGGCGATGATGACTTGCTTGAT	elongation factor 1 alpha；foetus；suis；
2	GTTATCGATTCAACACGTGGTGGTTTCGAAGCTGGTATCGCTGAACAGGGC	elongation factor 1 alpha；foetus；suis；
1	GTTCGAATCACCAAAATACTTCTTCACAATCATCGATGCTCCAGGACACAG	elongation factor 1 alpha；foetus；suis；
1	GTTCTTGATGAAGTCTCTGTGTCCTGGAGCATCGATGATTGTGAAGAAGTA	elongation factor 1 alpha；foetus；suis；
1	GTTGAAACCAACGTTATCACCTGGAACGGCTTCTGGGAGTTGTGTGTGGTG	elongation factor 1 alpha；foetus；suis；
5	GTTGAAACGTTCTTGGCTGTAGTTAACTGTTGAATCATCAACCTTGTTGAC	elongation factor 1 alpha；foetus；suis；
3	GTTGAATCATCAACCTTGTTGACGGCGATGATGACTTGCTTGATACCGAGG	elongation factor 1 alpha；foetus；suis；
5	GTTGAATCGATAACGAGGACGGCAGCATCAGCTTGTGATGTACCTGTGATC	elongation factor 1 alpha；foetus；suis；
1	GTTGACGGCGATGATGACTTGCTTGATACCGAGGGTGAAAGCAAGAAGAGC	elongation factor 1 alpha；foetus；suis；
2	GTTGGAGTGTATCGAGTGTTTCGAGGAGTGTTCCACCATTCCACCATCCGA	elongation factor 1 alpha；foetus；suis；
1	GTTGGCTGTAGTTAACTGTTGAATCATCAACCTTGTTGACGGCGATGATGA	elongation factor 1 alpha；foetus；suis；
3	GTTTCGAAGCTGGTATCGCTGAACAGGGCCAAACCCGTGAACACGCTCTTC	elongation factor 1 alpha；foetus；suis；
1	GTTTCGAGGAGTGTTCCACCATTCCACCATCCGAGGTTGGCGGATTTCTCT	elongation factor 1 alpha；foetus；suis；
1	TATCGATTCAACACGTGGCGGTTTCGAAGCTGGTATCGCTGAACAGGGCCA	elongation factor 1 alpha；foetus；suis；
3	TATCGATTCAACACGTGGTGGTTTCGAAGCTGGTATCGCTGAACAGGGCCA	elongation factor 1 alpha；foetus；suis；
3	TCAGCGATACCAGCTTCGAAACCACCACGTGTTGAATCGATAACGAGGACG	elongation factor 1 alpha；foetus；suis；
1	TCCACCATTCCACCATCCGAGGTTGGCGGATTTCTCTGTCATGTTATCACC	elongation factor 1 alpha；foetus；suis；
1	TCCCTTGATTTCGTTGAAACGTTCTTGGCTGTAGTTAACTGTTGAATCATC	elongation factor 1 alpha；foetus；suis；
1	TCGAGGAGTGTTCCACCATTCCACCATCCGAGGTTGGCGGATTTCTCTGTC	elongation factor 1 alpha；foetus；suis；
1	TCGTTATCGATTCAACACGTGGTGGTTTCGAAGCTGGTATCGCTGAACAGG	elongation factor 1 alpha；foetus；suis；
1	TCTCTGTGTCCTGGAGCATCGATGATTGTGAAGAAGTATTTTGGTGATTCG	elongation factor 1 alpha；foetus；suis；
2	TCTGTTTACAGAGATAGAGTTCTAATTGGGACTCCCTGCGTATCAAGCAGG	elongation factor 1 alpha；foetus；suis；
1	TCTTGATGAAGTCTCTGTGTCCTGGAGCATCGATGATTGTGAAGAAGTATT	elongation factor 1 alpha；foetus；suis；
2	TGAATCGATAACGAGGACGGCAGCATCAGCTTGTGATGTACCTGTGATCAT	elongation factor 1 alpha；foetus；suis；
1	TGATCATGTTCTTGATGAAGTCTCTGTGTCCTGGAGCATCGATGATTGTGA	elongation factor 1 alpha；foetus；suis；
1	TGATGACTTGCTTGATACCGAGGGTGAAAGCAAGAAGGGCGTGTTCACGGG	elongation factor 1 alpha；foetus；suis；
1	TGGGATCTTAACGTTGAAACCAACGTTATCACCTGGAACGGCTTCTGGGAG	elongation factor 1 alpha；foetus；suis；
1	TTCACGGGTTTGGCCCTGTTCAGCGATACCAGCTTCGAAACCACCACGTGT	elongation factor 1 alpha；foetus；suis；
1	TTCATCAAGAACATGATCACAGGTACATCACAAGCTGATGCTGCCGTCCTC	elongation factor 1 alpha；foetus；suis；
1	TTCCAATCCAAGATGTCTACAAGATCTCAGGTATCGGTACAGTTCCAGTCG	elongation factor 1 alpha；foetus；suis；
2	TTCCAGTCGGACGTGTCGAATCTGGTATCATGAAGCCAGGACAACAAGTCA	elongation factor 1 alpha；foetus；suis；
2	TTCGAAACCACCACGTGTTGAATCGATAACGAGGACGGCAGCATCAGCTTG	elongation factor 1 alpha；foetus；suis；
1	TTCGAAGCTGGTATCGCTGAACAGGGCCAAACCCGTGAACACGCTCTTCTT	elongation factor 1 alpha；foetus；suis；
2	TTCTCCCTTGATTTCGTTGAAACGTTCTTGGCTGTAGTTAACTGTTGAATC	elongation factor 1 alpha；foetus；suis；
2	TTGGAGTGTATCGAGTGTTTCGAGGAGTGTTCCACCATTCCACCATCCGAG	elongation factor 1 alpha；foetus；suis；
3	TTGTGAAGAAGTATTTTGGTGATTCGAACTTCC	elongation factor 1 alpha；foetus；suis；
1	TTTCGAAGCTGGTATCGCTGAACAGGGCCAAACCCGTGAACACGCTCTTCT	elongation factor 1 alpha；foetus；suis；
1	AACTGTTGAATCATCAACCTTGTTGACGGCGATGATGACTTGCTTGATACC	elongation factor 1 alpha；foetus；suis；
1	CAAGAAGAGCGTGTTCACGGGTTTGGCCCTGTTCAGCGATACCAGCTTCGA	elongation factor 1 alpha；foetus；suis；
3	AGCTGGTATCGCTGAACAGGGCCAAACCCGTGAACACGCTCTTCTTGCTTT	elongation factor 1 alpha；foetus；suis；
1	CAAAATACTTCTTCACAATCATCGATGCTCCAGGACACAGAGACTTCATCA	elongation factor 1 alpha；foetus；suis；
2	CCCTGTTCAGCGATACCAGCTTCGAAACCACCACGTGTTGAATCGATAACG	elongation factor 1 alpha；foetus；suis；
7	AAGCAAGTCATCATCGCCGTCAACAAGGTTGATGATTCAACAGTTAACTAC	elongation factor 1 alpha；foetus；suis；
1	AAACGACTTGTTGTCCTGGCTTCATGATACCAGATTCGACACGTCCGACTG	elongation factor 1 alpha；foetus；suis；mobilensis；
1	AAATGCACCACACACAACTCCCAGAAGCCGTTCCAGGTGATAACGTCGGTT	elongation factor 1 alpha；foetus；suis；mobilensis；
1	AAGATCTCAGGTATCGGTACAGTTCCAGTCGGACGTGTCGAATCTGGTATC	elongation factor 1 alpha；foetus；suis；mobilensis；
3	ACAAGATCTCAGGTATCGGTACAGTTCCAGTCGGACGTGTCGAATCTGGTA	elongation factor 1 alpha；foetus；suis；mobilensis；
1	ACACGTCCGACTGGAACTGTACCGATACCTGAGATCTTGTAGACATCTTGG	elongation factor 1 alpha；foetus；suis；mobilensis；
1	ACCACTTCGTCTTCCAATCCAAGATGTCTACAAGATCTCAGGTATCGGTAC	elongation factor 1 alpha；foetus；suis；mobilensis；
1	ACCGGATTCAAGGGTGATAACATGACAGAGAAATCCGCCAACCTCGGATGG	elongation factor 1 alpha；foetus；suis；mobilensis；
1	ACGAAATCAAGGGAGAAATGACACGCGTTCTTACAA	elongation factor 1 alpha；foetus；suis；mobilensis；
1	ACGATGATGACTTGCTTGATACCGAGGGTGAAAGCAAGA	elongation factor 1 alpha；foetus；suis；mobilensis；
1	ACGTTTCAACGAAATCAAGGGAGAAATGACACGCGTTCTTACAA	elongation factor 1 alpha；foetus；suis；mobilensis；
1	ACTCCTCGAAACACTCGATACACTCCAACCACCAAAGCGTCCATTCGACAG	elongation factor 1 alpha；foetus；suis；mobilensis；
1	ACTGGCTTCATGATACCAGATTCGACACGTCCGACTGGAACTGTACCGATA	elongation factor 1 alpha；foetus；suis；mobilensis；
1	ATCAAGGCCCGTGGCGCCTCATCAGCCGCCTCAGCCGCC	elongation factor 1 alpha；foetus；suis；mobilensis；
1	ATCCGAGGTTGGCGGATTTCTCTGTCATGTTATCACCCTTGAATCCGGAG	elongation factor 1 alpha；foetus；suis；mobilensis；
1	ATGATACCAGATTCGACACGTCCGACTGGAACTGTACCGATACCTG	elongation factor 1 alpha；foetus；suis；mobilensis；
1	ATTCAAGGGTGATAACATGACAGAGAAATCCGCCA	elongation factor 1 alpha；foetus；suis；mobilensis；
1	ATTCGTCCCAATCTCCGGATTCAAGGGTGATAACATGACAGAGAAATCCGC	elongation factor 1 alpha；foetus；suis；mobilensis；
6	CAAATTCGTCCCAATCTCCGGATTCAAGGGTGATAACATGACAGAGAAATC	elongation factor 1 alpha；foetus；suis；mobilensis；
1	CAAGATCTCAGGTATCGGTACAGTTCCAGTCGGACGTGTCGAATCTGGTAT	elongation factor 1 alpha；foetus；suis；mobilensis；
2	CAAGATGTCTACAAGATCTCAGGTATCGGTACAGTTCCAGTCGGACGTGTC	elongation factor 1 alpha；foetus；suis；mobilensis；
3	CAAGGGTGATAACATGACAGAGAAATCCGCCA	elongation factor 1 alpha；foetus；suis；mobilensis；
1	CACCCAGGTAAGATCCATGCTGGTTACCAACCAGTTTTCGACTGCCACACA	elongation factor 1 alpha；foetus；suis；mobilensis；
1	CACTCCTCGAAACACTCGATACACTCCAACCACCAAAGCGTCCATTCGACA	elongation factor 1 alpha；foetus；suis；mobilensis；
1	CAGACCACTTCGTCTTCCAATCCAAGATGTCTACAAGATCTCAGGTATCGG	elongation factor 1 alpha；foetus；suis；mobilensis；
1	CAGGTATCGGTACAGTTCCAGTCGGACGTGTCGAATCTGGTATCATGAAGC	elongation factor 1 alpha；foetus；suis；mobilensis；
1	CATGATACCAGATTCGACACGTCCGACTGGAACTGTACCGATACCTGAG	elongation factor 1 alpha；foetus；suis；mobilensis；
1	CCACTTCGTCTTCCAATCCAAGATGTCTACAAGATCTCAGGTATCGGTACA	elongation factor 1 alpha；foetus；suis；mobilensis；
3	CCCAGGTAAGATCCATGCTGGTTACCAACCAGTTTTCGACTGCCACACAGC	elongation factor 1 alpha；foetus；suis；mobilensis；
1	CCCGTGAACACGCTCTTCTTGCTTTCACCCTCGGTATCAAGCAAGTCATCA	elongation factor 1 alpha；foetus；suis；mobilensis；
1	CCCTGGCTTCATGATACCAGATTCGACACGTCCGACTGGAACTG	elongation factor 1 alpha；foetus；suis；mobilensis；
1	CCCTGGTGTGCCCTTCCGTCAATTCCTTCAAGTTTCAGCCTTGCGGTCG	elongation factor 1 alpha；foetus；suis；mobilensis；
1	CCCTTGATTTCGTTGAAACGTTCTTGGCTGTAGTTAACTGTTGAATCATCA	elongation factor 1 alpha；foetus；suis；mobilensis；
1	CCGACTGGAACTGTACCGATACCTGAGATCTTGTAGACATCTTGGATTGGA	elongation factor 1 alpha；foetus；suis；mobilensis；
3	CCGGATTCAAGGGTGATAACATGACAGAGAAATCCGCCA	elongation factor 1 alpha；foetus；suis；mobilensis；
2	CCGTGAACACGCTCTTCTTGCTTTCACCCTCGGTATCAAGCAAGTCATCAT	elongation factor 1 alpha；foetus；suis；mobilensis；
1	CCTGGCTTCAGGATACCAGATTCGACACGTCCGACTGGAACTGTACCGATA	elongation factor 1 alpha；foetus；suis；mobilensis；
1	CCTGGCTTCATGATACCAGATTCGACACGTCCGACTGGAACAGTACCGATA	elongation factor 1 alpha；foetus；suis；mobilensis；
1	CCTGGCTTCATGATACCAGATTCGACACGTCCGACTGGAACTGTACCGAT	elongation factor 1 alpha；foetus；suis；mobilensis；
6	CCTGGCTTCATGATACCAGATTCGACACGTCCGACTGGAACTGTACCGATA	elongation factor 1 alpha；foetus；suis；mobilensis；
10	CCTTGATTTCGTTGAAACGTTCTTGGCTGTAGTTAACTGTTGAATCATCAA	elongation factor 1 alpha；foetus；suis；mobilensis；
1	CGAAAACTGGTTGGTAACCAGCGTGGATCTTACCTGGGTGGTTGGAGATGA	elongation factor 1 alpha；foetus；suis；mobilensis；
1	CGAAATCAAGGGAGAAATGACACGCGTTCTTACAA	elongation factor 1 alpha；foetus；suis；mobilensis；
1	CGACAGACCACTTCGTCTTCCAATCCAAGATGTCTACAAGATCTCAGGTAT	elongation factor 1 alpha；foetus；suis；mobilensis；
2	CGACTGGAACTGTACCGATACCTGAGATCTTGTAGACATCTTGGATTGGAA	elongation factor 1 alpha；foetus；suis；mobilensis；
1	CGATGATGACTTGCTTGATACCGAGGGTGAAAGCAAGA	elongation factor 1 alpha；foetus；suis；mobilensis；
1	CGCCCATTCGACAGGCCACTTCGTCTTCCAATCCAAGATGTCTACA	elongation factor 1 alpha；foetus；suis；mobilensis；
1	CGCGTGTCATTTCTCCCTTGATTTCGTTGAAACGTTCTTGGCTGTAGTTAA	elongation factor 1 alpha；foetus；suis；mobilensis；
1	CGGATTCAAGGGTGATAACATGACAGAGAAATCCGCCAACCTCGGATGGTG	elongation factor 1 alpha；foetus；suis；mobilensis；
1	CGGATTTCTCTGTCATGTTATCACCCTTGAATCCGG	elongation factor 1 alpha；foetus；suis；mobilensis；
1	CGTCCCAATCTCCGGATTCAAGGGTGATAACATGACAGAGAAATCCGCCAA	elongation factor 1 alpha；foetus；suis；mobilensis；
3	CGTGAACACGCTCTTCTTGCTTTCACCCTCGGTATCAAGCAAGTCATCATC	elongation factor 1 alpha；foetus；suis；mobilensis；
1	CGTGTCATTTCTCCCTTGATTTCGTTGAAACGTTCTTGGCTGTAGTTAACT	elongation factor 1 alpha；foetus；suis；mobilensis；
3	CTCAGGTATCGGTACAGTTCCAGTCGGACGTGTCGAATCTGGTATCATGAA	elongation factor 1 alpha；foetus；suis；mobilensis；
2	CTGGAACTGTACCGATACCTGAGATCTTGTAGACATCTT	elongation factor 1 alpha；foetus；suis；mobilensis；
2	CTGGCTTCATGATACCAGATTCGACACGTCCGACTGGAACTGTACCGATAC	elongation factor 1 alpha；foetus；suis；mobilensis；
3	CTGGGAGTTGTGTGTGGTGCATTTCGATGGATTTA	elongation factor 1 alpha；foetus；suis；mobilensis；
1	CTGTCGAATGGACGCTTTGGTGGTTGGAGTGTATCGAGTGTTTCGAGGAG	elongation factor 1 alpha；foetus；suis；mobilensis；
1	CTGTCGAATGGACGCTTTGGTGGTTGGAGTGTATCGAGTGTTTCGAGGAGT	elongation factor 1 alpha；foetus；suis；mobilensis；
3	CTTCGTCTTCCAATCCAAGATGTCTACAAGATCTCAGGTATCGGTACAGTT	elongation factor 1 alpha；foetus；suis；mobilensis；
2	CTTCTGGGAGTTGTGTGTGGTGCATTTCGATGGATTTA	elongation factor 1 alpha；foetus；suis；mobilensis；
1	CTTGTTGTCCTGGCTTCATGATACCAGATTCGACACG	elongation factor 1 alpha；foetus；suis；mobilensis；
2	CTTGTTGTCCTGGCTTCATGATACCAGATTCGACACGTCCGACTGGAACTG	elongation factor 1 alpha；foetus；suis；mobilensis；
2	GAACGTTTCAACGAAATCAAGGGAGAAATGACACGCGTTCTTACAAACATC	elongation factor 1 alpha；foetus；suis；mobilensis；
2	GCGATGATGACTTGCTTGATACCGAGGGTGAAAGCAAGA	elongation factor 1 alpha；foetus；suis；mobilensis；
1	GCGGATTTCTCTGTCATGTTATCACCCTTGAATCCGG	elongation factor 1 alpha；foetus；suis；mobilensis；
1	GCTGTACCGATACCTGAGATCTTGTAGACATCTT	elongation factor 1 alpha；foetus；suis；mobilensis；
1	GCTGTGTGGCAGTCGAAAACTGGTTGGTAACCAGCATGGATCTTACCTGGG	elongation factor 1 alpha；foetus；suis；mobilensis；
1	GCTTCTGGGAGTTGTGTGTGGTGCATTTCGATGGATTTA	elongation factor 1 alpha；foetus；suis；mobilensis；
1	GGATTTCTCTGTCATGTTATCACCCTTGAATCCGG	elongation factor 1 alpha；foetus；suis；mobilensis；
3	GGCCAAACCCGTGAACACGCTCTTCTTGCTTTCACCCTCGGTATCAAGCAA	elongation factor 1 alpha；foetus；suis；mobilensis；
2	GGCGGATTTCTCTGTCATGTTATCACCCTTGAATCCGG	elongation factor 1 alpha；foetus；suis；mobilensis；
2	GGCTTCTGGGAGTTGTGTGTGGTGCATTTCGATGGATTTA	elongation factor 1 alpha；foetus；suis；mobilensis；
2	GGTACAGTTCCAGTCGGACGTGTCGAATCTGGTATCATGAAGCCAGGACAA	elongation factor 1 alpha；foetus；suis；mobilensis；
1	GGTATCGGTACAGTTCCAGTCGGACGTGTCGAATCTGGTATCATGAAGCCA	elongation factor 1 alpha；foetus；suis；mobilensis；
1	GGTGGTTGGAGATGATCATTTGAGCTGTGAAGTTGATGCATTCGACTGGTG	elongation factor 1 alpha；foetus；suis；mobilensis；
3	GTCATTTCTCCCTTGATTTCGTTGAAACGTTCTTGGCTGTAGTTAACTGTT	elongation factor 1 alpha；foetus；suis；mobilensis；
4	GTCCCAATCTCCGGATTCAAGGGTGATAACATGACAGAGAAATCCGCCAAC	elongation factor 1 alpha；foetus；suis；mobilensis；
1	GTCCGACTGGAACTGTACCGATACCTGAGATCTTGTAGACATCTTGGATTG	elongation factor 1 alpha；foetus；suis；mobilensis；
1	GTCCTGGCTTCATGATACCAGATTCGACACGTCCGACTGGAACTGTACCG	elongation factor 1 alpha；foetus；suis；mobilensis；
1	GTCGAATGGACGCTTTGGTGGTTGGAGTGTATCGAGTGTTTCGAGGAG	elongation factor 1 alpha；foetus；suis；mobilensis；
4	GTCGAATGGACGCTTTGGTGGTTGGAGTGTATCGAGTGTTTCGAGGAGTGT	elongation factor 1 alpha；foetus；suis；mobilensis；
1	GTCGGACGTGTCGAATCTGGTATCATGAAGCCAGGACAACAAGTC	elongation factor 1 alpha；foetus；suis；mobilensis；
1	GTGAACACGCTCTTCTTGCTTTCACCCTCGGTATCAAGCAAGTCATCATCG	elongation factor 1 alpha；foetus；suis；mobilensis；
3	GTGGCAGTCGAAAACTGGTTGGTAACCAGCATGGATCTTACCTGGGTGGTT	elongation factor 1 alpha；foetus；suis；mobilensis；
1	GTGTCATTTCTCCCTTGATTTCGTTGAAACGTTCTTGGCTGTAGTTAACTG	elongation factor 1 alpha；foetus；suis；mobilensis；
2	GTGTGGCAGTCGAAAACTGGTTGGTAACCAGCATGGATCTTACCTGGGTGG	elongation factor 1 alpha；foetus；suis；mobilensis；
1	GTTCCAGTCGGACGTGTCGAATCTGGTATCATGAAGCCAGGACAACAAGTC	elongation factor 1 alpha；foetus；suis；mobilensis；
1	GTTGTCCTGGCTTCATGATACCAGATTCGACACGTCCGACTGGAACTGTAC	elongation factor 1 alpha；foetus；suis；mobilensis；
4	GTTTCAACGAAATCAAGGGAGAAATGACACGCGTTCTTACAA	elongation factor 1 alpha；foetus；suis；mobilensis；
6	GTTTGTAAGAACGCGTGTCATTTCTCCCTTGATTTCGTTGAAACGTTCTTG	elongation factor 1 alpha；foetus；suis；mobilensis；
1	TACAGTTCCAGTCGGACGTGTCGAATCTGGTATCATGAAGCCAGGACAACA	elongation factor 1 alpha；foetus；suis；mobilensis；
2	TCCAATCCAAGATGTCTACAAGATCTCAGGTATCGGTACAGTTCCAGTCGG	elongation factor 1 alpha；foetus；suis；mobilensis；
1	TCCTGGCTTCATGATACCAGATTCGACACGTCCGACTGGAACTGTACCGAT	elongation factor 1 alpha；foetus；suis；mobilensis；
1	TCTGGGAGTTGTGTGTGGTGCATTTCGATGGATTTA	elongation factor 1 alpha；foetus；suis；mobilensis；
1	TGATACCAGATTCGACACGTCCGACTGGAACTGTACCGATACCTG	elongation factor 1 alpha；foetus；suis；mobilensis；
2	TGGAACTGTACCGATACCTGAGATCTTGTAGACATCTT	elongation factor 1 alpha；foetus；suis；mobilensis；
1	TGGATTTCTCTGTCATGTTATCACCCTTGAATCCGG	elongation factor 1 alpha；foetus；suis；mobilensis；
1	TGGCTTCATGATACCTGATTCGACACGTCCGACTGGAACTGTACCGATACC	elongation factor 1 alpha；foetus；suis；mobilensis；
1	TGTCATTTCTCCCTTGATTTCGTTGAAACGTTCTTGGCTGTAGTTAACTGT	elongation factor 1 alpha；foetus；suis；mobilensis；
1	TTCGTCTTCCAATCCAAGATGTCTACAAGATCTCAGGTATCGGTACAGTTC	elongation factor 1 alpha；foetus；suis；mobilensis；
1	TTGTTGTCCTGGCTTCATGATACCAGATTCGACACGTCCGACTGGAACTGT	elongation factor 1 alpha；foetus；suis；mobilensis；
1	AAACGTGGTCACGTTCTCGGAGAACAAGCACGCGATCCACCAGTCGAATGC	elongation factor 1 alpha；suis；
2	CGTGCTTGTTCTCCGAGAACGTGACCACGTTTA	elongation factor 1 alpha；suis；
1	CGTGGTCACGTTCTCGGAGAACAAGCACGCGATCCACCAGTCGAATGCATC	elongation factor 1 alpha；suis；
1	GTCACGTTCTCGGAGAACAAGCACGCGATCCACCAGTCGAATGCATCAACT	elongation factor 1 alpha；suis；
3	CGGACACGTCGATGCTGGTAAATCCACAACCACAGGACACCTTATTTACAA	elongation factor 1 alpha；suis；
2	CGTCGATGCTGGTAAATCCACAACCACAGGACACCTTATTTACAAGTGCGG	elongation factor 1 alpha；suis；
2	CTCGATACACTCCAACCACCAAAGCGTCCATTCGACAGACCACTTCGTCTT	elongation factor 1 alpha；suis；
1	CAAAGCGTCCATTCGACAGACCACTTCGTCTTCCAATCCAAGATGTCTACA	elongation factor 1 alpha；suis；
5	ACGAATTTGAATTGATCTGGCTTGTAACCGATGTTTGTA	elongation factor 1 alpha；suis；
1	AAAGGATCATTCAAATACGCCTTCGTTATGGACTCTCTCAAGGCCGAACG	elongation factor 1 alpha；suis；
1	AACCACCAAAGCGTCCATTCGACAGACCACTTCGTCTTCCAATCCA	elongation factor 1 alpha；suis；
1	CGATGCTGGTAAATCCACAACCACAGGACACCTTATTTACAAGTGCGGTGG	elongation factor 1 alpha；suis；
1	GAATTTGAATTGATCTGGCTTGTAACCGATGTTTGTA	elongation factor 1 alpha；suis；
3	GACGAATTTGAATTGATCTGGCTTGTAACCGATGTTTGTA	elongation factor 1 alpha；suis；
3	GCCGAACGTGAACGTGGTATCACAATCGATATCTCGCTCTGGA	elongation factor 1 alpha；suis；
1303

## Sheet: CP
Copy Number	Sequence	Gene Name
1	CCGCTGCATCCCTGGCACGAATAATCTGATGTGACGCAATCAACGAGCGAC	cysteine protease 2 (CP2)；foetus；suis；
1
1	TGCCATAGACGATTTGTATCGGCAGACGCCCTGTGTCCCGGTGTATGGG	cysteine protease 3 (CP3)；foetus
1	CGAGGACTACCCATACACCGGGACACAGGGCGTCTGCCGATAC	cysteine protease 3 (CP3)；foetus；
1	CCCATTATCTTCTTCGCCATATCCTACGACTGCTACTGCATGATTTGCATC	cysteine protease 3 (CP3)；foetus；
1	CCTACGACTGCTACTGCATGATTTGCATCACCTTGGACGCAAGTATCATCA	cysteine protease 3 (CP3)；foetus；
1	TTCTAATGTCTGACACATTAAATCCTCATCACTTATTTCGCTCAGTGAAAA	cysteine protease 3 (CP3)；foetus；
5
1	GGAATTTATGACAACTCTGGCTGCAGCTCAGTCATGCTCGACCACGGCG	cysteine protease 6 (CP6)；foetus
1	TACGGACCAGCAGCAGTCGCCATCGATGCATCAGCTGTTGGATTCCAACTC	cysteine protease 6 (CP6)；foetus；
2
1	GCCGAATCAGCCAATGCTATCTCAACAGGAACACTTGAAAGCTATTC	cysteine protease 7 (CP7)；foetus
1	CCTTCAACACCATAACCGACACAGCCGACACCATGATCAAGTGAGTATGAT	cysteine protease 7 (CP7)；foetus；
1	CTTGATCATGGTGTCGGCTGTGTCGGTTATGGTGTTGAAGGTTCAACCAAA	cysteine protease 7 (CP7)；foetus；
1	GAATAGCTTTCAAGTGTTCCTGTTGAGATAGCATTGGCTGATTCGGCAGCT	cysteine protease 7 (CP7)；foetus；
1	GTTTTGCTCTGAATAGCTTTCAAGTGTTCCTGTTGAGATAGCATTGGCTGA	cysteine protease 7 (CP7)；foetus；
1	AAACATATGGTCCAATCGCTGTCGCAATTGATGCTTCAAACTGGTCATTCC	cysteine protease 7 (CP7)；foetus；suis；
1	ATAAGACCTCCATTGCAGCCATAGCAAGCTGTAACACAATCTACGAGGTTT	cysteine protease 7 (CP7)；foetus；suis；
1	ATAGCAAGCTGTAACACAATCTACGAGGTTTTGCTCTGAATAGCTTTCAAG	cysteine protease 7 (CP7)；foetus；suis；
1	ATGGATGCTTCATACGAATATATTGTTGCTAAACAAGGTGGAAAGATGAAT	cysteine protease 7 (CP7)；foetus；suis；
1	CACCAGAGTAAAGTTGGAATGACCAGTTTGAAGCATCAATTGCGACAGCGA	cysteine protease 7 (CP7)；foetus；suis；
1	CATGATCAAGTGAGTATGATGAACATGATTTTTCATCATAGATACCACCAG	cysteine protease 7 (CP7)；foetus；suis；
1	CCTCCATTGCAGCCATAGCAAGCTGTAACACAATCTACGAGGTTTTGCTCT	cysteine protease 7 (CP7)；foetus；suis；
1	CGAATATATTGTTGCTAAACAAGGTGGAAAGATGAATTATGAATCAGACTA	cysteine protease 7 (CP7)；foetus；suis；
1	CTCCATTGCAGCCATAGCAAGCTGTAACACAATCTACGAGGTTTTGCTCTG	cysteine protease 7 (CP7)；foetus；suis；
1	CTGCAATGGAGGTCTTATGGATGCTTCATACGAATATATTGTTGATAAACA	cysteine protease 7 (CP7)；foetus；suis；
1	CTGCAATGGAGGTCTTATGGATGCTTCATACGAATATATTGTTGCTAAACA	cysteine protease 7 (CP7)；foetus；suis；
1	CTGTATAAACATAGTCTGATTCATAATTCATCTTTCCACCTTGTTTAGCAA	cysteine protease 7 (CP7)；foetus；suis；
1	CTTATGGATGCTTCATACGAATATATTGTTGCTAAACAAGGTGGAAAGATG	cysteine protease 7 (CP7)；foetus；suis；
3	CTTGAAAGCTATTCAGAGCAAAACCTCGTAGATTGTGTTACAGCTTGCTAT	cysteine protease 7 (CP7)；foetus；suis；
1	GACCAGTTTGAAGCATCAATTGCGACAGCGATTGGGCCATATGTTTCGCAC	cysteine protease 7 (CP7)；foetus；suis；
1	GATTTTTCATCATAGATACCACCAGAGTAAAGTTGGAATGACCAGTTTGAA	cysteine protease 7 (CP7)；foetus；suis；
1	GCAAAACCTCGTAGATTGTGTTACAGCTTGCTATGGCTGCAATGGAGGTCT	cysteine protease 7 (CP7)；foetus；suis；
1	GCCACCTTGTTTAGCAACAATATATTCGTATGAAGCATCCATAAGACCTCC	cysteine protease 7 (CP7)；foetus；suis；
1	GGAACACTTGAAAGCTATTCAGAGCAAAACCTCGTAGATTGTGTTACAGCT	cysteine protease 7 (CP7)；foetus；suis；
1	GGGCAACGTTTACATACTTTGAAACTGAACCAACAGCTGTGTATTGTGTGA	cysteine protease 7 (CP7)；foetus；suis；
1	GTAAACGTTGCCCAAGGTGATGAAGACGATCTTGCTTCAAAGTGCGAAACA	cysteine protease 7 (CP7)；foetus；suis；
1	GTCTTCATCACCTTGGGCAACGTTTACATACTTTGAAACTGAACCAACAGC	cysteine protease 7 (CP7)；foetus；suis；
1	GTGGGAACTTGCAAGTTCCGTCAAGGGCTGTATAAACATAGTCTGATTCAT	cysteine protease 7 (CP7)；foetus；suis；
1	GTGTGAACTTGCAAGTTCCGTCAAGGGCTGTATAAACATAGTCTGATTCAT	cysteine protease 7 (CP7)；foetus；suis；
1	GTTGGAATGACCAGTTTGAAGCATCAATTGCGACAG	cysteine protease 7 (CP7)；foetus；suis；
1	TAAACGTTGCCCAAGGTGATGAAGACGATCTTGCTTCAAAGTGCGAAACAT	cysteine protease 7 (CP7)；foetus；suis；
1	TATGGATGCTTCATACGAATATATTGTTGCTAAACAAGGTGGAAAGATGAA	cysteine protease 7 (CP7)；foetus；suis；
1	TGAATTATGAATCAGACTATGTTTATACAGCCCTTGACGGAACTTGCAAGT	cysteine protease 7 (CP7)；foetus；suis；
1	TGGGCTGTATAAACATAGTCTGATTCATAATTCATCTTTCCACCTTGTTTA	cysteine protease 7 (CP7)；foetus；suis；
36
5	CTGGGACGCAGGCCATTGAAGCGATACCGCATTGGTTGTCTTGCC	cysteine protease 8 (CP8)；foetus；
1	GTTCTTGCTTCCCTCGCATCCTGCGCTTATTATCTTCAACACGAAGAAAA	cysteine protease 8 (CP8)；foetus；
1	TTGCAGTTCTTGCTTCCCTCGCATCCTGCGCTTATTATCTTCAACACG	cysteine protease 8 (CP8)；foetus；
1	AGGCAACTGGGACGCAGGCCATTGAAGCGATACCGCATTGGTTGTCTTGCC	cysteine protease 8 (CP8)；foetus；
1	CGCAGGCCATTGAAGCGATACCGCATTGGTTGTCTTGCCAGATCATACGGA	cysteine protease 8 (CP8)；foetus；
3	CTTGCTTCCCTCGCATCCTGCGCTTATTATCTTCAACACGAAGAAAAATCC	cysteine protease 8 (CP8)；foetus；
2	GACGCAGGCCATTGAAGCGATACCGCATTGGTTGTCTTGCCAGATCATACG	cysteine protease 8 (CP8)；foetus；
2	GGCAACTGGGACGCAGGCCATTGAAGCGATACCGCATTGGTTGTCTTGCCA	cysteine protease 8 (CP8)；foetus；
1	GGGACGCAGGCCATGAAGCGATACCGCATTGGTTGTCTTGCCAGATCATAC	cysteine protease 8 (CP8)；foetus；
1	GGGCCATTGAAGCGATACCGCATTGGTTGTCTTGCCAGATCATACGGATGT	cysteine protease 8 (CP8)；foetus；
10	GTTCTTGCTTCCCTCGCATCCTGCGCTTATTATCTTCAACACGAAGAAAAA	cysteine protease 8 (CP8)；foetus；
5	GTTTGCAGTTCTTGCTTCCCTCGCATCCTGCGCTTATTATCTTCAACACGA	cysteine protease 8 (CP8)；foetus；
1	TAGGCAACTGGGACGCAGGCCATTGAAGCGATACCGCATTGGTTGTCTTGC	cysteine protease 8 (CP8)；foetus；
1	TCTTGCTTCCCTCGCATCCTGCGCTTATTATCTTCAACACGAAGAAAAATG	cysteine protease 8 (CP8)；foetus；
3	TGCAGTTCTTGCTTCCCTCGCATCCTGCGCTTATTATCTTCAACACGAAGA	cysteine protease 8 (CP8)；foetus；
3	TCTTGCTTCCCTCGCATCCTGCGCTTATTATCTTCAACACGAAGAAAAATC	cysteine protease 8 (CP8)；foetus；
3	TGGGACGCAGGCCATTGAAGCGATACCGCATTGGTTGTCTTGCCAGATCAT	cysteine protease 8 (CP8)；foetus；
1	TTCTTGCTTCCCTCGCATCCTGCGCTTATTATCTTCAACACGAAGAAAAAT	cysteine protease 8 (CP8)；foetus；
1	TTGCAGTTCTTGCTTCCCTCGCATCCTGCGCTTATTATCTTCAACACGAAG	cysteine protease 8 (CP8)；foetus；
2	CTTAGGCAACTGGGACGCAGGCCATTGAAGCGATACCGCATTGGTTGTCTT	cysteine protease 8 (CP8)；foetus；
1	ACGCAGGCCATTGAAGCGATACCGCATTGGTTGTCTTGCCAGATCATACGG	cysteine protease 8 (CP8)；foetus；
1	GGGACGCAGGCCATTGAAGCGATACCGCATTGGTTGTCTTGCCAGATCATA	cysteine protease 8 (CP8)；foetus；
1	AAAGGGCGTTGTTAACCCAATCAAAGATCAAGCTCAATGTGGTTCCTGCTG	cysteine protease 8 (CP8)；foetus；suis；
1	AAATCCACAAAGAAGGCTAGCGTTGAATCCCTCGACTGGCGTGAAAAGGGC	cysteine protease 8 (CP8)；foetus；suis；
1	AACAAAACCTTGTTGATTGCGTTACAGCTTGCTATGGCTGCAATGGTGGTC	cysteine protease 8 (CP8)；foetus；suis；
2	CACAACGCCGCTAAAGGAAAATTCACAACAGGACTTAACA	cysteine protease 8 (CP8)；foetus；suis；
1	GCATCAAATCCGGAAAGCTCGAACGTTACTCTGAACAAAACCTTGTTGATT	cysteine protease 8 (CP8)；foetus；suis；
1	GCATCGATGGCAACAGCGACTGGGCCGTATGTTTCGACCTTGGCAGCAAGA	cysteine protease 8 (CP8)；foetus；suis；
5	GTGGTCTTATGGATGCTTCATACGAATACATCATCGATAGCC	cysteine protease 8 (CP8)；foetus；suis；
1	AAAGAAGGCTAGCGTTGAATCCCTCCACTGGCGTGAAAAGGGCGTTGTTAA	cysteine protease 8 (CP8)；foetus；suis；
8	AAAGAAGGCTAGCGTTGAATCCCTCGACTGGCGTGAAAAGGGCGTTGTTAA	cysteine protease 8 (CP8)；foetus；suis；
1	AAAGTATGTCAACGTTAACCAAAATGATGAAGACGATCTTGCTGCCAAG	cysteine protease 8 (CP8)；foetus；suis；
2	AAAGTATGTCAACGTTAACCAAAATGATGAAGACGATCTTGCTGCCAAGGT	cysteine protease 8 (CP8)；foetus；suis；
1	AAATACCACCTGTGTAGAGTTGGAATGACCAGTTTGAAGCATCGATGGCAA	cysteine protease 8 (CP8)；foetus；suis；
1	AACCAATTCTACACAGGTGATGAATACCAAACACGTTTCGGTATCTTCATG	cysteine protease 8 (CP8)；foetus；suis；
1	AACCAATTCTTCACTGGTGATGAATACCAAACACGTTTCGGTATCTTCATG	cysteine protease 8 (CP8)；foetus；suis；
1	AACCCAATCAAAGATCAAGCTCAATGTGGTTCCTGCTGGGCATGCTCAGCT	cysteine protease 8 (CP8)；foetus；suis；
1	AACGCAATCAACAAGGTTTTGTTCAGAGTAACGTTCGAGCTTTCCGGATTT	cysteine protease 8 (CP8)；foetus；suis；
2	AAGAAAAATCCTTCCTCTCATGGATGAGATCAACAAACCAATTCTACACAG	cysteine protease 8 (CP8)；foetus；suis；
1	AAGAAGGCTAGCGTTGAATCCCTCGACTGGCGTGAAAAGGGCGTTGTTAAC	cysteine protease 8 (CP8)；foetus；suis；
1	AAGTATGTCAACGTTAACCAAAATGATGAAGACGATCTTGCTGCCAAGGTC	cysteine protease 8 (CP8)；foetus；suis；
1	AATGACCAGTTTGAAGCATCGATGGCAACAGCGACTGGGCCGTATGTTTCG	cysteine protease 8 (CP8)；foetus；suis；
1	ACACAACGCCGCTAAAGGAAAATTCACAACAGGACTTAACA	cysteine protease 8 (CP8)；foetus；suis；
1	ACATGATGTGCCCCATGAGTTACGGACGATCCAGTATTTGGTTGAACCTTC	cysteine protease 8 (CP8)；foetus；suis；
1	ACCACATTGAGCTTGATCTTTGATTGGGTTAACAACGCCCTTTTCACGCCA	cysteine protease 8 (CP8)；foetus；suis；
1	ACCAGTTCTACACAGGTGATGAATACCAAACACGTTTCGGTATCTTCATGG	cysteine protease 8 (CP8)；foetus；suis；
1	ACCAGTTGCTTCAATCACAAAGTATGTCAACGTTAACCAAAATGATGA	cysteine protease 8 (CP8)；foetus；suis；
1	ACCAGTTTGAAGCATCGATGGCAACAGCGACTGGGCCGTATGTTTCGACCT	cysteine protease 8 (CP8)；foetus；suis；
1	ACGAGCTTTCCGGATTTGATGCAGTTAACGGATTCGGC	cysteine protease 8 (CP8)；foetus；suis；
1	ACGGAACATGCAAGTACGCCCAATACACACCAGTTGCTTCAATCACAAAG	cysteine protease 8 (CP8)；foetus；suis；
1	ACGGATGTAACCGGCTTCACCCCATGATGTGCCCCATGAGTTACGGACGAT	cysteine protease 8 (CP8)；foetus；suis；
1	ACGGCTTCGAGGTTCAAGTGTCCGTTTTGGCTATCGATGATGTATTCGTAT	cysteine protease 8 (CP8)；foetus；suis；
1	AGAAAAATCCTTCCTCTCATGGATGAGATCAACAAACCAATTCTACACAGG	cysteine protease 8 (CP8)；foetus；suis；
1	AGCCAACACCGTGGTCGAGGGAGTAGGGAGAGCATGATGGTTCATCATAAA	cysteine protease 8 (CP8)；foetus；suis；
1	AGCCAACACCGTGGTCGAGGGAGTAGGGGGAGCATGATGGTTCATCATAAA	cysteine protease 8 (CP8)；foetus；suis；
1	AGCCGTCGACGGAACATGCAAGTACGCCCAATACACACCAGTTGCTTCAAT	cysteine protease 8 (CP8)；foetus；suis；
1	AGCTATCCAAGCTGCCGAATCCGTTAACTGCATCAAATCCGGAAAGCTCGA	cysteine protease 8 (CP8)；foetus；suis；
2	AGGGAGAGCATGATGGTTCATCATAAATACCACCTGTGTAGAGTTGGAATG	cysteine protease 8 (CP8)；foetus；suis；
1	AGGGAGAGCATGATGGTTCATCATAAATACCACCTGTGTCGAGTTGGAATG	cysteine protease 8 (CP8)；foetus；suis；
1	AGGGATTCAACGCTAGCCTTCTTTGTGGATTTGACGGCCTTACGTTGGGCA	cysteine protease 8 (CP8)；foetus；suis；
2	AGTATGTCAACGTTAACCAAAATGATGAAGACGATCTTGCTGCCA	cysteine protease 8 (CP8)；foetus；suis；
1	AGTTGGGCAAGGTCCATACGGAAACCAAGGAGAGCTTTGTATTC	cysteine protease 8 (CP8)；foetus；suis；
1	ATCAAAGATGAAGCTCAATGTGGTTCCTGCTGGGCATTCTCAGCTATCCAA	cysteine protease 8 (CP8)；foetus；suis；
2	ATCAAATCCGGAAAGCTCGAACGTTACTCTGAACAAAACCTTGTTGATTGC	cysteine protease 8 (CP8)；foetus；suis；
1	ATCAAGCTCAATGTGGGTCCTGCTGGGCATTCTCAGCTATCCAAGCTGCCG	cysteine protease 8 (CP8)；foetus；suis；
1	ATCAAGCTCAATGTGGTTCCTGCTGGGCATTCTCAGCTATCCAAGCTGCCG	cysteine protease 8 (CP8)；foetus；suis；
1	ATCTGAATACAAAGCTCTCCTTGGTTTCCGTATGGACCTTGCCCAACGTAA	cysteine protease 8 (CP8)；foetus；suis；
1	ATGAACCATCATGCTCTCCCTACTCCCTCGACCACGGTGTTGGCTGCGTCG	cysteine protease 8 (CP8)；foetus；suis；
1	ATGAATACCAAACACGTTTCGGTATCTTCATGGCCAATGCCCGCCTTGTCA	cysteine protease 8 (CP8)；foetus；suis；
1	ATGATGAACCATCATGCTCTCCCTACTCCCTCGACCACGGTGTTGGCTGCG	cysteine protease 8 (CP8)；foetus；suis；
1	ATGATGGTTCATCATAAATACCACCTGTGGAGAGTTGGAATGACCAGTTTG	cysteine protease 8 (CP8)；foetus；suis；
1	ATGATGGTTCATCATAAATACCACCTGTGTAGAGTTGGAATGACCAGTTTG	cysteine protease 8 (CP8)；foetus；suis；
1	ATGGACCTTGCCCAACGTAAGGCCGTCAAATCCACAAAGAAGGCTAGCGTT	cysteine protease 8 (CP8)；foetus；suis；
1	ATGGCCAATGCCCGCCTTGTCAAGGAACACAACGCCGCTAAAGGAAAATTC	cysteine protease 8 (CP8)；foetus；suis；
3	ATTTGACGGCCTTACGTTGGGCAAGGTCCATACGGAAACCAAGGAGAGCTT	cysteine protease 8 (CP8)；foetus；suis；
1	ATTTGGTGGAACCTTCAGCACCGAAACCGACGCAGCCAACACCGTGGTCGA	cysteine protease 8 (CP8)；foetus；suis；
1	ATTTGGTTGAACCTTCAGCACCGAAACCGACGCAGCCAACACCGTGGTCG	cysteine protease 8 (CP8)；foetus；suis；
3	CAAAGATCAAGCTCAATGTGGTTCCTGCTGGGCATTCTCAGCTATCCAAGC	cysteine protease 8 (CP8)；foetus；suis；
10	CAAAGCTCTCCTTGGTTTCCGTATGGACCTTGCCCAACGTAAGGCCGTCAA	cysteine protease 8 (CP8)；foetus；suis；
1	CAACGTTAACCAAAATGATGAAGACGATCTTGCTGCCA	cysteine protease 8 (CP8)；foetus；suis；
1	CAATCAAAGATCAAGCTCAATGTGGTTCCTGCTGGGCATTCTCAGCTATCC	cysteine protease 8 (CP8)；foetus；suis；
1	CAATGCCCGCCTTGTCAAGGAACACAACGCCGCTAAAGGAAAATTCACAAC	cysteine protease 8 (CP8)；foetus；suis；
1	CAATTCTACACAGGTGATGAATACCAAACACGTTTCGGAATCT	cysteine protease 8 (CP8)；foetus；suis；
1	CAATTCTACACAGGTGATGAATACCAAACACGTTTCGGTATCTTCATGGCC	cysteine protease 8 (CP8)；foetus；suis；
1	CACAAAGTATGTCAACGTTAACCAAAATGATGAAGACGATCTTGCTGCCAA	cysteine protease 8 (CP8)；foetus；suis；
1	CACAGGTGGTATTTATGATGAACCATCATGCTCTCCCTACTCCCTCGACCA	cysteine protease 8 (CP8)；foetus；suis；
1	CACGCCAGTCGAGGGATTCAACGCTAGCCTTCTTTGTGGATTTGACGGCCT	cysteine protease 8 (CP8)；foetus；suis；
1	CACGTTTCGGTATCTTCATAGCCAATGCCCGCCTTGTCAAGGAACACAACG	cysteine protease 8 (CP8)；foetus；suis；
1	CACGTTTCGGTATCTTCATGGCCAATGCCCGCCTTGTCAAGGAACACAACG	cysteine protease 8 (CP8)；foetus；suis；
1	CAGAGTAACGTTCGAGCTTTCCGGATTTGATGCAGTTAACGGATTCGGCAG	cysteine protease 8 (CP8)；foetus；suis；
1	CAGCCATAGCAAGCTGTAACGCAATCAACAAGGTTTTGTTCAGAGTAACGT	cysteine protease 8 (CP8)；foetus；suis；
1	CAGCGACTGGGCCGTATGTTTCGACCTTGGCAGCA	cysteine protease 8 (CP8)；foetus；suis；
1	CAGCTTGCTATGGCTGCAATGGTGGTCTTATGGATGCTTCATACGAATACA	cysteine protease 8 (CP8)；foetus；suis；
2	CAGGTGATGAATACCAAACACGTTTCGGTATCTTCATGGCCAATGCCCGCC	cysteine protease 8 (CP8)；foetus；suis；
1	CATAAGACCACCATTGCAGCCATAGCAAGCTGTAACGCAATCAACAAGGTT	cysteine protease 8 (CP8)；foetus；suis；
2	CATACACAGCCGTCGACGGAACATGCAAGTACGCCCAATACACACCAGTTG	cysteine protease 8 (CP8)；foetus；suis；
1	CATCTGAATACAAAGCTCTCCTTGGTTTCCGTATGGACCTTGCCCAACGTA	cysteine protease 8 (CP8)；foetus；suis；
1	CATCTGAATACAAAGCTCTCCTTGGTTTCCGTGTGGACCTTGCCCAACGTA	cysteine protease 8 (CP8)；foetus；suis；
1	CATGAAGATACCGAAACGTGTTTGGTATTCATCACCTGTGTAGAATTGGTT	cysteine protease 8 (CP8)；foetus；suis；
1	CATGATGGTTCATCATAAATACCACCTGTGTAGAGTTGGAATGACCAGGTC	cysteine protease 8 (CP8)；foetus；suis；
1	CATGCTCTCCCTACTCCCTCGACCACGGTGTTGGCTGCGTCGGTTTCGGTG	cysteine protease 8 (CP8)；foetus；suis；
1	CATGGATGAGATCAACAAACCAATTCTACACAGGTGATGAATACCAAACAC	cysteine protease 8 (CP8)；foetus；suis；
1	CATGGCCAATGCCCGCCTTGTCAAGGAACACAACGCCGCTAAAGGAAAATT	cysteine protease 8 (CP8)；foetus；suis；
3	CCAACACCGTGGTCGAGGGAGTAGGGAGAGCATGATGGTTCATCATAAATA	cysteine protease 8 (CP8)；foetus；suis；
1	CCAAGCTGCCGAATCCGTTAACTGCATCAAATACGGAA	cysteine protease 8 (CP8)；foetus；suis；
1	CCAAGCTGCCGAATCCGTTAACTGCATCAAATCCGGAAAGCTCGAACGTTA	cysteine protease 8 (CP8)；foetus；suis；
1	CCAATGCCCGCCTTGTCAAGGAACACAACGCCGCTAAAGGAAAATTCACAA	cysteine protease 8 (CP8)；foetus；suis；
4	CCACAAAGAAGGCTAGCGTTGAATCCCTCGACTGGCGTGAAAAGGGCGTTG	cysteine protease 8 (CP8)；foetus；suis；
3	CCACCATTGCAGCCATAGCAAGCTGTAACGCAATCAACAAGGTTTTGTTCA	cysteine protease 8 (CP8)；foetus；suis；
1	CCAGATCATACGGATGTAACCGGCTTCACCCCATGATGTGCCCCATGAGTT	cysteine protease 8 (CP8)；foetus；suis；
1	CCAGCAGGAACCACATTGAGCTTGATCTTTGATTGGGTTAACAACGCCCTT	cysteine protease 8 (CP8)；foetus；suis；
1	CCAGTCGCTGTTGCCATCGATGCTTCAAACTGGTCATTCCAACTCTACACA	cysteine protease 8 (CP8)；foetus；suis；
1	CCATGATGTGCCCCATGAGTTACGGACGATCCAGTATTTGG	cysteine protease 8 (CP8)；foetus；suis；
3	CCCAATCAAAGATCAAGCTCAATGTGGTTCCTGCTGGGCATTCTCAGCTAT	cysteine protease 8 (CP8)；foetus；suis；
1	CCCAGCAGGAACCACATTGAGCTTGATCTTTGATTGGGTTAACAACGCCCT	cysteine protease 8 (CP8)；foetus；suis；
1	CCCATGATGTGCCCCATGAGTTACGGACGATCCAGTATTTGGTTGAACCTT	cysteine protease 8 (CP8)；foetus；suis；
1	CCCATTGAAGCGATACCGCATTGGTTGTCTTGCCAGATCATACGGATGTAA	cysteine protease 8 (CP8)；foetus；suis；
1	CCGAAACCGACGCAGCCAACACCGTGGTCGAGG	cysteine protease 8 (CP8)；foetus；suis；
1	CCGAAACCGACGCAGCCAACACCGTGGTCGAGGG	cysteine protease 8 (CP8)；foetus；suis；
1	CCGAGGGAGTAGGGAGAGCATGATGGTTCATCATAAATACCACCTGTGTAG	cysteine protease 8 (CP8)；foetus；suis；
3	CCGGAAAGCTCGAACGTTACTCTGAACAAAACCTTGTTGATTGCGTTACAG	cysteine protease 8 (CP8)；foetus；suis；
2	CCGGCAGGAACCACATTGAGCTTGATCTTTGATTGGGTTAACAACGCCCTT	cysteine protease 8 (CP8)；foetus；suis；
2	CCGTCGACGGCTGTGTATGGATAGTCGGCTTCGAGGTTCAAGTGTCCGTTT	cysteine protease 8 (CP8)；foetus；suis；
1	CCGTGGACGGCTGTGTATGGATAGTCGGCTTCGAGGTTCAAGTGTCCGTTT	cysteine protease 8 (CP8)；foetus；suis；
1	CCGTGGTCGAGGGAGTAGGGAGAGCATGATGGTTCATCATAAATACCACCT	cysteine protease 8 (CP8)；foetus；suis；
2	CCGTTAACTGCATCAAATCCGGAAAGCTCGAACGTTACTCTGAACAAAACC	cysteine protease 8 (CP8)；foetus；suis；
1	CCGTTGACATACTTTGTGATTGAAGCAACTGGTGTGTATTGGGCGTACTTG	cysteine protease 8 (CP8)；foetus；suis；
1	CCTCCTTTGTGGATTTGACGGCCTTACGTTGGGCAAGGTCCATACGGAAAC	cysteine protease 8 (CP8)；foetus；suis；
1	CCTCGACCACGGTGTTGGCTGCGTCGGTTTCGGTGCTGAAGGTTCAACCAA	cysteine protease 8 (CP8)；foetus；suis；
1	CCTGCGCTTATTGTCTTCAACACGAAGAAAAATCCTTCCTCTCATGGATGA	cysteine protease 8 (CP8)；foetus；suis；
1	CCTGCTGGGCATTCTCAGCTATCCAAGCTGCCGAATCCGTTAACTGCATCA	cysteine protease 8 (CP8)；foetus；suis；
1	CCTTACGTTGGGCAAGGTCCATACGGAAACCAAGGAGAGCTTTGTATTCAG	cysteine protease 8 (CP8)；foetus；suis；
1	CCTTCCTCTCATGGATGAGATCAACAAACCAATTCTACACAGGTGATGAAT	cysteine protease 8 (CP8)；foetus；suis；
1	CCTTCCTCTCATGGATGAGATCAACAAGCCAATTCTACACAGGTGATGAAT	cysteine protease 8 (CP8)；foetus；suis；
1	CGAAACCGACGCAGCCAACACCGTGGTCGAGGGAGTAGGGAGAGCATGATG	cysteine protease 8 (CP8)；foetus；suis；
1	CGAACTTGTTAACTCCTGTTGTGAATTTTCCTTTAGCGGCGTTGTGTTCCT	cysteine protease 8 (CP8)；foetus；suis；
1	CGACTGGGCCGTATGTTTCGACCTTGGCAGCA	cysteine protease 8 (CP8)；foetus；suis；
4	CGAGCTTTCCGGATTTGATGCAGTTAACGGATTCGGC	cysteine protease 8 (CP8)；foetus；suis；
5	CGAGGGAGTAGGGAGAGCATGATGGTTCATCATAAATACCACCTGTGTAGA	cysteine protease 8 (CP8)；foetus；suis；
4	CGAGGTTCAAGTGTCCGTTTTGGCTATCGATGATGTATTCGTATGAAGCAT	cysteine protease 8 (CP8)；foetus；suis；
1	CGATGGCAACAGCGACTGGGCCGTATGTTTCGACCTTGGCAGCA	cysteine protease 8 (CP8)；foetus；suis；
1	CGCCAGATCATACGGATGTAACCGGCTTCACCCCATGATGTGCCCCATGAG	cysteine protease 8 (CP8)；foetus；suis；
1	CGCCAGTCGAGGGATTCAACGCTAGCCTTCTTTGTGGATTTGACGGCCTTA	cysteine protease 8 (CP8)；foetus；suis；
1	CGCCCTTTTCACGCCAGTCGAGGGATTCAACGCTAGCCTTCTTTGTGGATT	cysteine protease 8 (CP8)；foetus；suis；
1	CGCCGCTAAAAGAAAATTCACAACAGGACTTAACA	cysteine protease 8 (CP8)；foetus；suis；
2	CGCCGCTAAAGGAAAATTCACAACAGGACTTAACA	cysteine protease 8 (CP8)；foetus；suis；
1	CGCCGGTCGAGGGATTCAACGCTAGCCTTCTTTGTGGATTTGACGGCCTTA	cysteine protease 8 (CP8)；foetus；suis；
1	CGCTGTTGCCATCGATGCTTCAAACTGGTCATTCCAACTCTACACAGGTGG	cysteine protease 8 (CP8)；foetus；suis；
2	CGCTTATTATCTTCAACACGAAGAAAAATCCTTCCTCTCATGGATG	cysteine protease 8 (CP8)；foetus；suis；
1	CGGAAAGCTCGAACGTTACTCTGAACAAAACCTTGTTGATTGCG	cysteine protease 8 (CP8)；foetus；suis；
1	CGGATGTAACCGGCTTCACCCCATGATGTGCCCCATGAGTTACGGACGATC	cysteine protease 8 (CP8)；foetus；suis；
1	CGGATTTGATGCAGTTAACGGATTCGGCAGCTTGGATAGCTGAGAATGCCC	cysteine protease 8 (CP8)；foetus；suis；
3	CGGCAGCTTGGATAGCTGAGAATGCCCAGCAGGAACCACATTGAGCTTGAT	cysteine protease 8 (CP8)；foetus；suis；
1	CGGCCCAGTCGCTGTAGCCATCGATGCTTCAAACTGGTCATTCCAACTCTA	cysteine protease 8 (CP8)；foetus；suis；
4	CGGCCCAGTCGCTGTTGCCATCGATGCTTCAAACTGGTCATTCCAACTCTA	cysteine protease 8 (CP8)；foetus；suis；
1	CGGCTGTGTATGGATAGTCGGCTTCGAGGTTCAAGTGTCCGTTTTGGCTAT	cysteine protease 8 (CP8)；foetus；suis；
1	CGGCTTTGTATGGATAGTCGGCTTCGAGGTTCAAGTGTCCGTTTTGGCTAT	cysteine protease 8 (CP8)；foetus；suis；
1	CGGGGGAGTAGGGAGAGCATGATGGTTCATCATAAATACCACCTGTGTAGA	cysteine protease 8 (CP8)；foetus；suis；
2	CGTCGACGGCTGTGTATGGATAGTCGGCTTCGAGGTTCAAGTGTCCGTTTT	cysteine protease 8 (CP8)；foetus；suis；
1	CGTTAAACAAAATGATGAAGACGATCTTGCTGCCA	cysteine protease 8 (CP8)；foetus；suis；
5	CGTTAACCAAAATGATGAAGACGATCTTGCTGCCA	cysteine protease 8 (CP8)；foetus；suis；
2	CGTTAACTGCATCAAATCCGGAAAGCTCGAACGTTACTCTGAACAAAACCT	cysteine protease 8 (CP8)；foetus；suis；
1	CGTTGTTAACCCAATCAAAGATCAAGCTCAATGTGGTTCCTGCTGGGCATT	cysteine protease 8 (CP8)；foetus；suis；
1	CTAACGTTCGAGCTTTCCGGATTTGATGCAGTTAACGGATTCGGCAGCTTG	cysteine protease 8 (CP8)；foetus；suis；
1	CTAGCGTTGAATCCCTCGACTGGCGTGAAAAGGGCGTTGTTAAACCAATCA	cysteine protease 8 (CP8)；foetus；suis；
2	CTATGACCCCATCTGAATACAAAGCTCTCCTTGGTTTCCGTATGGACCTTG	cysteine protease 8 (CP8)；foetus；suis；
3	CTCGAAGCCGACTATCCATACACAGCCGTCGACGGAACATGCAAGTACGCC	cysteine protease 8 (CP8)；foetus；suis；
1	CTCGACCACGGTGTTGGCTGCGTCGGTTTCGGTGCTGAAGGTTCAACCAAA	cysteine protease 8 (CP8)；foetus；suis；
1	CTCTCCTTGGTTTCCGTATGGACCTTGCCCAACGTAAGGCCGTCAAATCCA	cysteine protease 8 (CP8)；foetus；suis；
1	CTGCATCAAATCCGGAAAGCTCGAACGTTACTCTGAACAAAACCTTGTTGA	cysteine protease 8 (CP8)；foetus；suis；
2	CTGGCGTGAAAAGGGCGTTGTTAACCCAATCAAAGATCAAGCTCAATGTGG	cysteine protease 8 (CP8)；foetus；suis；
2	CTGGGCATTCTCAGCTATCCAAGCTGCCGAATCCGTTAACTGCATC	cysteine protease 8 (CP8)；foetus；suis；
1	CTGGTCATTGCAACTCTACACAGGTGGTATTTATGATGAACCATCATGCTC	cysteine protease 8 (CP8)；foetus；suis；
1	CTGGTGTGTATTGGGCGTACTTGCATGTTCCGTCGACGGCTGTGTAT	cysteine protease 8 (CP8)；foetus；suis；
1	CTGTGTATGGATAGTCGGCTTCGAGGTTCAAGTGTCCGTTTTGGCTATCGA	cysteine protease 8 (CP8)；foetus；suis；
1	CTTAATACAAAGCTCTCCTTGGTTTCCGTATGGACCTTGCCCAACGTAAGG	cysteine protease 8 (CP8)；foetus；suis；
5	CTTATGGATGCTTCATACGAATACATCATCGATAGCC	cysteine protease 8 (CP8)；foetus；suis；
1	CTTCAAACTGGTCATTCCAACTCTACACAGGTGGTATTTATGATGAACCAT	cysteine protease 8 (CP8)；foetus；suis；
1	CTTCATCATTTTGGTTAACGTTGACATACTTTGTGATTGAAGCAACTGG	cysteine protease 8 (CP8)；foetus；suis；
1	CTTCTTTGTGGATTTGACGGCCTTACGTTGGGCAAGGTCCATACGGAAAC	cysteine protease 8 (CP8)；foetus；suis；
6	CTTGAACCTCGAAGCCGACTATCCATACACAGCCGTCGACGGAACATGCAA	cysteine protease 8 (CP8)；foetus；suis；
1	CTTGCATGTTCCGTCGACGGCAGTGTATGGATAGTCGGCTTCGAGGTTCAA	cysteine protease 8 (CP8)；foetus；suis；
2	CTTGTTGATTGCGTTACAGCTTGCTATGGCTGCAATGGTGGTCTTATGGAT	cysteine protease 8 (CP8)；foetus；suis；
7	CTTTGATTGGGTTAACAACGCCCTTTTCACGCCAGTCGAGGGATTCAACGC	cysteine protease 8 (CP8)；foetus；suis；
2	CTTTGTGATTGAAGCAACTGGTGTGTATTGGGCGTACTTGCATGTTCCGTC	cysteine protease 8 (CP8)；foetus；suis；
1	GAAAAATCCTTCCTCTCATGGATGAGATCAACAAACCAATTCTACACAGG	cysteine protease 8 (CP8)；foetus；suis；
3	GAAAAATCCTTCCTCTCATGGATGAGATCAACAAACCAATTCTACACAGGT	cysteine protease 8 (CP8)；foetus；suis；
2	GAAAAGGGCGTTGTTAACCCAATCAAAGATCAAGCTCAATGTGGTTCCTGC	cysteine protease 8 (CP8)；foetus；suis；
1	GAACACAACGCCGCTAAAGGAAAATTCACAACAGGACTTAACA	cysteine protease 8 (CP8)；foetus；suis；
1	GAACCTTCAGCACCGAAACCGACGCAGCCAACACCGTGGTCGAGGGAGTAG	cysteine protease 8 (CP8)；foetus；suis；
1	GAACTTGTTAAGTCCTGTTGTGAATTTTCCTTTAGCGGCGTTGTGTTCCTT	cysteine protease 8 (CP8)；foetus；suis；
3	GAAGCATCCATAAGACCACCATTGCAGCCATAGCAAGCTGTAACGCAATCA	cysteine protease 8 (CP8)；foetus；suis；
1	GAAGCCGACTATCCATACACAGCCGTCGACGGAACATGCAAGTACGCCCAA	cysteine protease 8 (CP8)；foetus；suis；
1	GAATACCAAACACGTTTCGGTATCTTCATGGCCAATGCCCGCCTTGTCAAG	cysteine protease 8 (CP8)；foetus；suis；
2	GACGGAACATGCAAGTACGCCCAATACACACCAGTTGCTTCAATCACAAAG	cysteine protease 8 (CP8)；foetus；suis；
1	GACGGCTGTGTATGGATAGTCGGCTTCGAGGTTCAAGTGTCCGTTTTGGCT	cysteine protease 8 (CP8)；foetus；suis；
1	GAGATCAACAAACCAATTCTACACAGGTGATGAATACCAAACACGTTTCGG	cysteine protease 8 (CP8)；foetus；suis；
1	GAGCTTTCCGGATTTGATGCAGTTAACGGATTCGGC	cysteine protease 8 (CP8)；foetus；suis；
2	GATGAACCATCATGCTCTCCCTACTCCCTCGACCACGGTGTTGGCTGCGTC	cysteine protease 8 (CP8)；foetus；suis；
1	GATGAATACCAAACACGTTTCGGTATCTTCATGGCCAATGCCCGCCTTGTC	cysteine protease 8 (CP8)；foetus；suis；
1	GATGTAACCGGCTTCACCCCATGATGTGCCCCATGAGTTACGGACGATCCA	cysteine protease 8 (CP8)；foetus；suis；
3	GATTGAAGCAACTGGTGTGTATTGGGCGTACTTGCATGTTCCGTCGACGGC	cysteine protease 8 (CP8)；foetus；suis；
1	GCAACAGCGACTGGGCCGTATGTTTCGACCTTGGCAGCA	cysteine protease 8 (CP8)；foetus；suis；
1	GCAAGGTCCATACGGAAACCAAGGAGAGCTTTGTATTC	cysteine protease 8 (CP8)；foetus；suis；
1	GCAATGGTGGTCTTATGGATGCTTCATACGAATACATCATCGATAGCCAAA	cysteine protease 8 (CP8)；foetus；suis；
1	GCACATCATGGGGTGAAGCCGGTTACATCCGTATGATCTGGCAAGACAACC	cysteine protease 8 (CP8)；foetus；suis；
1	GCACCGAAACCGACGCAGCCAACACCGTGGTCGAGGGAGTAGGGAGAGCAT	cysteine protease 8 (CP8)；foetus；suis；
1	GCACCGTGGTCGAGGGAGTAGGGAGAGCATGATGGTTCATCATAAATACCA	cysteine protease 8 (CP8)；foetus；suis；
1	GCACGCCAGTCGAGGGATTCAACGCTAGCCTTCTTTGTGGATTTGACGGCC	cysteine protease 8 (CP8)；foetus；suis；
1	GCAGCCAACACCGTGGTCGAGGGAGTAGGGAGAGCATGATGGTTCATCATA	cysteine protease 8 (CP8)；foetus；suis；
3	GCAGGAACCACATTGAGCTTGATCTTTGATTGGGTTAACAACGCCCTTTTC	cysteine protease 8 (CP8)；foetus；suis；
1	GCCAACACCGTGGTCGAGGGAGTAGGGAGAGCATGATGGTTCATCATAAAT	cysteine protease 8 (CP8)；foetus；suis；
1	GCCAATGCCCGCCTTGTCAAGGAACACAACGCCGCTAAAGGAAAATTCACA	cysteine protease 8 (CP8)；foetus；suis；
1	GCCACATTGAGCTTGATCTTTGATTGGGTTAACAACGCCCTTTTCACGCCA	cysteine protease 8 (CP8)；foetus；suis；
2	GCCAGATCATACGGATGTAACCGGCTTCACCCCATGATGTGCCCCATGAGT	cysteine protease 8 (CP8)；foetus；suis；
1	GCCAGGTCATACGGATGTAACCGGCTTCACCCCATGATGTGCCCCATGAGT	cysteine protease 8 (CP8)；foetus；suis；
1	GCCATAGCAAGCTGTAACGCAATCAACAAGGATTTGTTCAGA	cysteine protease 8 (CP8)；foetus；suis；
3	GCCATTGAAGCGATACCGCATTGGTTGTCTTGCCAGATCATACGGATGTAA	cysteine protease 8 (CP8)；foetus；suis；
1	GCCCATGATGTGCCCCATGAGTTACGGACGATCCAGTATTTGGTTGAACCT	cysteine protease 8 (CP8)；foetus；suis；
2	GCCCCATGAGTTACGGACGATCCAGTATTTGGTTGAACCTTCAGCACCGAA	cysteine protease 8 (CP8)；foetus；suis；
1	GCCCGCCTTGTCAAGGAACACAACGCCGCTAAAGGAAAATTCACAACAGGA	cysteine protease 8 (CP8)；foetus；suis；
1	GCCGACGCAGCCAACACCGTGGTCGAGGGAGTAGGGAGAGCATGATGGTTC	cysteine protease 8 (CP8)；foetus；suis；
1	GCCGACTATCCATACACAGCCGTCGACGGAACATGCAAGTACGCCCAATAC	cysteine protease 8 (CP8)；foetus；suis；
1	GCGAACTTGTTAAGTCCTGTTGTGAATTTTCCTTTAGCGGCGTTGTGTTCC	cysteine protease 8 (CP8)；foetus；suis；
1	GCGGCCTTACGTTGGGCAAGGTCCATACGGAAACCAAGGAGAGCTTTGTAT	cysteine protease 8 (CP8)；foetus；suis；
2	GCGGCGTTGTGTTCCTTGACAAGGCGGGCATTGGCCATGAAGATACCGAAA	cysteine protease 8 (CP8)；foetus；suis；
1	GCGTTGAATCCCTCGACTGGCGTGAAAAGGGCGTTGTTAACCCAATCAAAG	cysteine protease 8 (CP8)；foetus；suis；
1	GCTATCCAAGCTGCCGAATCCGTTAACTGCATCAAATCCGGAAAGCTCGAA	cysteine protease 8 (CP8)；foetus；suis；
4	GCTCAATGTGGTTCCTGCTGGGCATTCTCAGCTATCCAAGCTGCCGAATCC	cysteine protease 8 (CP8)；foetus；suis；
1	GCTCTCCTTGGTTTCCGTATGGACCTTGCCCAACGTAAGGCCGTC	cysteine protease 8 (CP8)；foetus；suis；
2	GCTGCCGAATCCGTTAACTGCATCAAATCCGGAAAGCTCGAACGTTACTCT	cysteine protease 8 (CP8)；foetus；suis；
7	GCTTGATCTTTGATTGGGTTAACAACGCCCTTTTCACGCCAGTCGAGGGAT	cysteine protease 8 (CP8)；foetus；suis；
4	GCTTGCTATGGCTGCAATGGTGGTCTTATGGATGCTTCATACGAAT	cysteine protease 8 (CP8)；foetus；suis；
1	GCTTTCCGGATTTGATGCAGTTAACGGATTCGGC	cysteine protease 8 (CP8)；foetus；suis；
1	GCTTTGTATTCAGATGGAGTCATAGCAGCGAACTTGTTAAGTCCTGTTGTG	cysteine protease 8 (CP8)；foetus；suis；
2	GGAACACAACGCCGCTAAAGGAAAATTCACAACAGGACTTAACA	cysteine protease 8 (CP8)；foetus；suis；
1	GGAACATGCAAGTACGCCCAATACACACCAGTTGCTTCAATCACAAAG	cysteine protease 8 (CP8)；foetus；suis；
1	GGAATGACCAGTTTGAAGCATCGATGGCAACAGCGACTGGGCCGTATGTTT	cysteine protease 8 (CP8)；foetus；suis；
1	GGACGTTGTTAACCCAATCAAAGATCAAGCTCAATGTGGTTCCTGCTGGGC	cysteine protease 8 (CP8)；foetus；suis；
1	GGAGAGCATGATGGTTCATCATAAATACAACCTGTGTAGAGTTGGAATGAC	cysteine protease 8 (CP8)；foetus；suis；
1	GGATGAGAACAACAAACCAATTCTACACAGGTGATGAATACCAAACACGTT	cysteine protease 8 (CP8)；foetus；suis；
2	GGATGCTTCATACGAATACATCATCGATAGCC	cysteine protease 8 (CP8)；foetus；suis；
1	GGCCAATGCCCGCCTTGTCAAGGAACACAACGCCGCTAAAGGAAAATTCAC	cysteine protease 8 (CP8)；foetus；suis；
1	GGCCATTGAAGCGATACCGCATTGGTTGTCTTGCCAGATCATACGGATGTA	cysteine protease 8 (CP8)；foetus；suis；
2	GGCCCAGTCGCTGTTGCCATCGATGCTTCAAACTGGTCATTCCAACTCTAC	cysteine protease 8 (CP8)；foetus；suis；
1	GGCGGGCATTGGCCATGAAGATACCGAAACGTGTTTGGTATTCATCACCTG	cysteine protease 8 (CP8)；foetus；suis；
1	GGCGTGAAAAGGGCGTTGTTAACCCAATCAAAGATCAAGCTCAATGTGGTT	cysteine protease 8 (CP8)；foetus；suis；
4	GGGAGAGCATGATGGTTCATCATAAATACCACCTGTGTAGAGTTGGAATGA	cysteine protease 8 (CP8)；foetus；suis；
2	GGGCAAGGTCCATACGGAAACCAAGGAGAGCTTTGTATTC	cysteine protease 8 (CP8)；foetus；suis；
3	GGGCATTCTCAGCTATCCAAGCTGCCGAATCCGTTAACTGCATCAAATCCG	cysteine protease 8 (CP8)；foetus；suis；
1	GGGCGTACTTGCATGTTCCGTCGACGGCTGTGTATGGATAGTCGGCTT	cysteine protease 8 (CP8)；foetus；suis；
2	GGGCGTACTTGCATGTTCCGTCGACGGCTGTGTATGGATAGTCGGCTTCG	cysteine protease 8 (CP8)；foetus；suis；
1	GGGGTAGGGAGAGCATGATGGTTCATCATAAATACCACCTGTGTAGAGTTG	cysteine protease 8 (CP8)；foetus；suis；
1	GGGTGTACTTGCATGTTCCGTCGACGGCTGTGTATGGATAGTCGGCTTCGA	cysteine protease 8 (CP8)；foetus；suis；
2	GGGTTAACAACGCCCTTTTCACGCCAGTCGAGGGATTCAACGCTAGCCTTC	cysteine protease 8 (CP8)；foetus；suis；
1	GGTCATAGCAGCGAACTTGTTAAGTCCTGTTGTGAATTTTCCTTTAGCGGC	cysteine protease 8 (CP8)；foetus；suis；
1	GGTGTGTATTGGGCGTACTTGCATGTTCCGTCGACGGCTGTGTATGGATAG	cysteine protease 8 (CP8)；foetus；suis；
1	GGTTAACGTTGACATACTTTGTGATTGAAGCAACTGGTGTGTATTGGGCG	cysteine protease 8 (CP8)；foetus；suis；
1	GGTTCAAGTGTCCGTTTTGGCTATCGATGATGTATTCGTATGAAGCATCCA	cysteine protease 8 (CP8)；foetus；suis；
1	GGTTCCTGCTGGGCATTCTCAGCTATCCAAGCTGCCGAATCCGTTAACTGC	cysteine protease 8 (CP8)；foetus；suis；
2	GGTTGAACCTTCAGCACCGAAACCGACGCAGCCAACACCGTGGTCGAGGG	cysteine protease 8 (CP8)；foetus；suis；
1	GGTTGAACCTTCAGCGCCGAAACCGACGCAGCCAACACCGTGGTCGAGGGA	cysteine protease 8 (CP8)；foetus；suis；
1	GGTTGTCTTGCCAGATCATACGGATGTAACCGGCTTCACCCCATGATGTGC	cysteine protease 8 (CP8)；foetus；suis；
3	GTCAAATCCACAAAGAAGGCTAGCGTTGAATCCCTCGACTGGCGTGAAAAG	cysteine protease 8 (CP8)；foetus；suis；
5	GTCAACGTTAACCAAAATGATGAAGACGATCTTGCTGCCA	cysteine protease 8 (CP8)；foetus；suis；
1	GTCGACGGCTGTGTATGGATAGTCGGCTTCGAGGTTCAAGTGTCCGTTTT	cysteine protease 8 (CP8)；foetus；suis；
7	GTCGAGGGAGTAGGGAGAGCATGATGGTTCATCATAAATACCACCTGTGTA	cysteine protease 8 (CP8)；foetus；suis；
1	GTCGGTTTCGGTGCTGAAGGTTCAACCAAATACT	cysteine protease 8 (CP8)；foetus；suis；
1	GTCTTCATCATTTTGGTTAACGTTGACATACTTTGTGATTGAAGCAACTGG	cysteine protease 8 (CP8)；foetus；suis；
1	GTGAATTTTCCTTTAGCGGCGTTGTGTTCCTTGACAAGGCGGG	cysteine protease 8 (CP8)；foetus；suis；
4	GTGAATTTTCCTTTAGCGGCGTTGTGTTCCTTGACAAGGCGGGCATTGGCC	cysteine protease 8 (CP8)；foetus；suis；
1	GTGCCCCATGAGTTACGGACGATCCAGTATTTGGTTGAACCTTCAGCACCG	cysteine protease 8 (CP8)；foetus；suis；
1	GTGTAGAGTTGGAATGACCAGTTTGAAGCATCGATGGCAACAGCGACTGGG	cysteine protease 8 (CP8)；foetus；suis；
1	GTGTGAAGCATCGATGGCAACAGCGACTGGGCCGTATGTTTCGACCTTGGC	cysteine protease 8 (CP8)；foetus；suis；
1	GTGTGTATTGGGCGTACTTGCATGTTCCGTCGACGGCTGTGTATGGATAGT	cysteine protease 8 (CP8)；foetus；suis；
1	GTTAACAACGCCCTTTTCACGCCAGTCGAGGGATTCAACGCTAGCCTTCTT	cysteine protease 8 (CP8)；foetus；suis；
1	GTTAACCAAAATGATGAAGACGATCTTGCTGCCAAGGGCGAAACAT	cysteine protease 8 (CP8)；foetus；suis；
2	GTTAACCCAATCAAAGATCAAGCTCAATGTGGTTCCTGCTGGGCATTCTCA	cysteine protease 8 (CP8)；foetus；suis；
2	GTTAACGTTGACATACTTTGTGATTGAAGCAACTGGTGTGTATTGGGCGTA	cysteine protease 8 (CP8)；foetus；suis；
6	GTTAACTGCATCAAATCCGGAAAGCTCGAACGTTACTCTGAACAAAACCTT	cysteine protease 8 (CP8)；foetus；suis；
1	GTTACAGCTTGCTATGGCTGCAATGGTGGTCTTATGGATGCTTCATACGAA	cysteine protease 8 (CP8)；foetus；suis；
1	GTTACTCTGAACAAAACCTTGTTGATTGCGTTACAGCTTGCTATGGCTGCA	cysteine protease 8 (CP8)；foetus；suis；
1	GTTCATCATAAATACCACCTGTGTAGAGTTGGAATGACCAGTTTGAAGCAT	cysteine protease 8 (CP8)；foetus；suis；
1	GTTCGAGCTTTCCGGATTTGATGCAGTTAACGGATTCGGC	cysteine protease 8 (CP8)；foetus；suis；
4	GTTGAATCCCTCGACTGGCGTGAAAAGGGCGTTGTTAACCCAATCAA	cysteine protease 8 (CP8)；foetus；suis；
1	GTTGTGTTCCTTGACAAGGCGGGCATTGGCCATGAAGATACCGAAACGTGT	cysteine protease 8 (CP8)；foetus；suis；
1	GTTTCCGTATGGACCTTGCCCAACGTAAGGCCGTCAAATCCACAAAGAAGG	cysteine protease 8 (CP8)；foetus；suis；
2	GTTTTGGCTATCGATGATGTATTCGTATGAAGCATCCATAAGACCACCATT	cysteine protease 8 (CP8)；foetus；suis；
1	GTTTTGTTCAGAGTAACATTCGAGCTTTCCGGATTTGATGCAGTTAACGGA	cysteine protease 8 (CP8)；foetus；suis；
1	GTTTTGTTCAGAGTAACGTTCGAGCTTTCCGGATTTGATGCAGTTAACGGA	cysteine protease 8 (CP8)；foetus；suis；
1	TAACGTTCGAGCTTTGCGGATTTGATGCAGTTAACGGATTCGGCAGCTTGG	cysteine protease 8 (CP8)；foetus；suis；
1	TAACTGCATCAAATCCGGAAACCTCGAACGTTACTCTGAACAAAACCTTGT	cysteine protease 8 (CP8)；foetus；suis；
1	TAAGACCACCATTGCAGCCATAGCAAGCTGTAACGCAATCAACAAGGTTTT	cysteine protease 8 (CP8)；foetus；suis；
1	TACAAAGCTCTCCTTGGTTTCCGTATGGACCTTGCCCAACGTAAGGCCGTC	cysteine protease 8 (CP8)；foetus；suis；
1	TACCACCTGTGTAGAGTTGGAATGACCAGTTTGAAGCATCGATGGCAACA	cysteine protease 8 (CP8)；foetus；suis；
1	TACCCCATGATGTGCCCCATGAGTTACGGACGATCCAGTATTTGGTTGAAC	cysteine protease 8 (CP8)；foetus；suis；
1	TATGAAGCATCCATAAGACCACCATTGCAGCCATAGCAAGCTGTAACGCAA	cysteine protease 8 (CP8)；foetus；suis；
1	TATGGATAGTCGGCTTCGAGGTTCAAGTGTCCGTTTTGGCTATCGATGATG	cysteine protease 8 (CP8)；foetus；suis；
1	TATTGGGCGTACTTGCATGTTCCGTCGACGGCTGTGTATGGATAGTCGGCT	cysteine protease 8 (CP8)；foetus；suis；
1	TCAAAGATCAAGCTCAATGTGGTTCCTGCTGGGCATTCTCAGCTATCCAAG	cysteine protease 8 (CP8)；foetus；suis；
1	TCAAATCCGGAAAGCTCGAACGTTACTCTGAACAAAACCTTGTTGATTGCG	cysteine protease 8 (CP8)；foetus；suis；
2	TCAAGCTCAATGTGGTTCCTGCTGGGCATTCTCAGCTATCCAAGCTGCCGA	cysteine protease 8 (CP8)；foetus；suis；
1	TCACAACAGGACTTAACAAGTTCGCTGCTATGACCCCATCTGAATACAAAG	cysteine protease 8 (CP8)；foetus；suis；
1	TCATGCTCTCCCTACTCCCTCGACCACGGTGTTGGCTGCGTCGGTTTCGG	cysteine protease 8 (CP8)；foetus；suis；
1	TCCATACACAGCCGTCGACGGAACATGCAAGTACGCCCAATACACACCAGT	cysteine protease 8 (CP8)；foetus；suis；
1	TCCGTATGGACCTTGCCCAACGTAAGGCCGTCAAATCCACAAAGAAGGCTA	cysteine protease 8 (CP8)；foetus；suis；
1	TCCGTCGACGGCTGTGTATGGATAGTCGGCTTCGAGGTTCAAGTGTCCGTT	cysteine protease 8 (CP8)；foetus；suis；
1	TCCGTTTTGGCTATCGATGATGTATTCGTATGAAGCATCCATAAGACCACC	cysteine protease 8 (CP8)；foetus；suis；
1	TCGACGGCTGTGTATGGATAGTCGGCTTCGAGGTTCAAGTGTCCGTTTT	cysteine protease 8 (CP8)；foetus；suis；
1	TCGAGGGAGTAGGGAGAGCATGATGGTTCATCATAAATACCACCTGTATAG	cysteine protease 8 (CP8)；foetus；suis；
1	TCGAGGGATTCAACGCTAGCCTTCTTTGTGGATTTGACGGCCTTACGTTGG	cysteine protease 8 (CP8)；foetus；suis；
1	TCGAGGTTCAAGTGTCCGTTTTGGCTATCGATGATGTATTCGTATGAAGCA	cysteine protease 8 (CP8)；foetus；suis；
1	TCGATGATGTATTCGTATGAAGCATCCATAAGACCACCATTGCAGCCATAG	cysteine protease 8 (CP8)；foetus；suis；
2	TCGGCTTCGAGGTTCAAGTGTCCGTTTTGGCTATCGATGATGTATTCGTAT	cysteine protease 8 (CP8)；foetus；suis；
5	TCTGAATACAAAGCTCTCCTTGGTTTCCGTATGGACCTTGCCCAACGTAAG	cysteine protease 8 (CP8)；foetus；suis；
1	TCTGAATACAAAGTTCTCCTTGGTTTCCGTATGGACCTTGCCCAACGTAAG	cysteine protease 8 (CP8)；foetus；suis；
2	TGAACCATCATGCTCTCCCTACTCCCTCGACCACGGTGTTGGCTGCGTCGG	cysteine protease 8 (CP8)；foetus；suis；
1	TGAATACAAAGCTCTCCTTGGTTTCCGTATGGACCTTGCCCAACGTAAGGC	cysteine protease 8 (CP8)；foetus；suis；
1	TGAATACCAAACACGTTTCGGTATCTTCATGGCCAATGCCCGCCTTGTCAA	cysteine protease 8 (CP8)；foetus；suis；
1	TGAGCGTACTTGCATGTTCCGTCGACGGCTGTGTATGGATAGTCGGCTTCG	cysteine protease 8 (CP8)；foetus；suis；
1	TGAGGTTCAAGTGTCCGTTTTGGCTATCGATGATGTATTCGTATGAAGCAT	cysteine protease 8 (CP8)；foetus；suis；
1	TGATCTTTGATTGGGTTAACAACGCCCTTTTCACGCCAGTCGAGGGATTCA	cysteine protease 8 (CP8)；foetus；suis；
1	TGCGCTTATTATCTTCAACACGAAGAAAAATCCTTCCTCTCATGGATGAGA	cysteine protease 8 (CP8)；foetus；suis；
2	TGGCTATCGATGATGTATTCGTATGAAGCATCCATAAGACCACCATTGCAG	cysteine protease 8 (CP8)；foetus；suis；
1	TGGGAGAGCATGATGGTTCATCATAAATACCACCTGTGTAGAGTTGGAATG	cysteine protease 8 (CP8)；foetus；suis；
1	TGGGCAAGGTCCATACGGAAACCAAGGAGAGCTTTGTATTC	cysteine protease 8 (CP8)；foetus；suis；
1	TGGTTAACGTTGACATACTTTGTGATTGAAGCAACTGGTGTGTATTGGGCG	cysteine protease 8 (CP8)；foetus；suis；
1	TGTGATTGAAGCAACTGGTGTGTATTGGGCGTACTTGCATGTTCCGTCGA	cysteine protease 8 (CP8)；foetus；suis；
1	TGTGTATTGGGCGTACTTGCATGTTCCGTCGACGGCTGTGTATGGATAGTC	cysteine protease 8 (CP8)；foetus；suis；
2	TGTTAACCCAATCAAAGATCAAGCTCAATGTGGTTCCTGCTGGGCATTCTC	cysteine protease 8 (CP8)；foetus；suis；
1	TGTTCGAGCTTTCCGGATTTGATGCAGTTAACGGATTCGGC	cysteine protease 8 (CP8)；foetus；suis；
1	TTAGCCTTCTTTGTGGATTTGACGGCCTTACGTTGGGCAAGGTCCATACGG	cysteine protease 8 (CP8)；foetus；suis；
1	TTCCTCTCATGGATGAGATCAACAAACCAATTCTACACAGGTGATGAATAC	cysteine protease 8 (CP8)；foetus；suis；
1	TTCCTTTAGCGGCGTTGTGTTCCTTGACAAGGCGGGCATTGGCCATGA	cysteine protease 8 (CP8)；foetus；suis；
1	TTCGAGCTTTCCGGATTTGATGCAGTTAACGGATTCGGC	cysteine protease 8 (CP8)；foetus；suis；
1	TTCGTATGAAGCATCCATAAGACCACCATTGCAGCCATAGCAAGCTGTAAC	cysteine protease 8 (CP8)；foetus；suis；
1	TTCTACACAGGTGATGAATACCAAACACGTTTCGGTATCTTCATGGCCAAT	cysteine protease 8 (CP8)；foetus；suis；
1	TTGGGCGTACTTGCATGTTCCGTCGACGGCTGTGTATGGATAGTCGGCTTC	cysteine protease 8 (CP8)；foetus；suis；
1	TTGGGTTAACAACGCCCTTTTCACGCCAGTCGAGGGATTCAACGCTAGCCT	cysteine protease 8 (CP8)；foetus；suis；
1	TTGGTATTCATCACCTGTGTAGAATTGGTTTGTTGATCTCATCCATGAGAG	cysteine protease 8 (CP8)；foetus；suis；
1	TTGGTCTTTGATTGGGTTAACAACGCCCTTTTCACGCCAGTCGAGGGATTC	cysteine protease 8 (CP8)；foetus；suis；
1	TTGTTCAGAGTAACGTTCGAGCTTTCCGGATTTGATGCAGTTAACGGATTC	cysteine protease 8 (CP8)；foetus；suis；
2	TTTCCGGATTTGATGCAGTTAACGGATTCGGC	cysteine protease 8 (CP8)；foetus；suis；
1	TTTGATGCAGTTAACGGATTCGGAAGCTTGGATAGCTGAGAATGCCCA	cysteine protease 8 (CP8)；foetus；suis；
1	TTTGGCTATCGATGATGTATTCGTATGAAGCATCCATAAGACCACCATTGC	cysteine protease 8 (CP8)；foetus；suis；
1	AAAATCCTTCCTCTCATGGATGAGATCAACAAACCAATTCTACACAGGTGA	cysteine protease 8 (CP8)；foetus；suis；
1	AAAAGGGCGTTGTTAACCCAATCAAAGATCAAGCTCGATGTGGTTCCTGCT	cysteine protease 8 (CP8)；foetus；suis；
1	AACACCGTGGTCGAGGGAGTAGGGAGAGCATGATGGTTCATCATAAATACC	cysteine protease 8 (CP8)；foetus；suis；
1	AACCATCATGCTCTCCCTACTCCCTCGACCACGGTGTTGGCTGCGTCGGTT	cysteine protease 8 (CP8)；foetus；suis；
2	AACGGATTCGGCAGCTTGGATAGCTGAGAATGCCCAGCAGGAACCACATTG	cysteine protease 8 (CP8)；foetus；suis；
2	AAGCAACTGGTGTGTATTGGGCGTACTTGCATGTTCCGTCGACGGCTGTGT	cysteine protease 8 (CP8)；foetus；suis；
2	AAGGAACACAACGCCGCTAAAGGAAAATTCACAACAGGACTTAACAAGTTC	cysteine protease 8 (CP8)；foetus；suis；
1	AATACACACCAGTTGCTTCAATCACAAAGTATGTCAACGTTAACCAAAATG	cysteine protease 8 (CP8)；foetus；suis；
1	AATCAACAAGGTTTTGTTCAGAGTAACGTTCGAGCTTTCCGGATTTGATGC	cysteine protease 8 (CP8)；foetus；suis；
1	AATCACAAAGTATGTCAACGTTAACCAAAATGATGAAGACGATCTTGCTGC	cysteine protease 8 (CP8)；foetus；suis；
1	ACAAAGCTCTCCTTGGTTTCCGTATGGACCTTGCCCAACGTAAGGCCGTCA	cysteine protease 8 (CP8)；foetus；suis；
1	ACAAGGTTTTGTTCAGAGTAACGTTCGAGCTTTCCGGATTTGATGCAGTTA	cysteine protease 8 (CP8)；foetus；suis；
2	ACCGGCTTCACCCCATGATGTGCCCCATGAGTTACGGACGATCCAGTATTT	cysteine protease 8 (CP8)；foetus；suis；
1	ACGGACGATCCAGTATTTGGTTGAACCTTCAGCACCGAAACCGACGCAGCC	cysteine protease 8 (CP8)；foetus；suis；
1	AGATCATACGGATGTAACCGGCTTCACCCCATGATGTGCCCCATGAGTTAC	cysteine protease 8 (CP8)；foetus；suis；
1	AGCGAACTTGTTAAGTCCTGTTGTGAATTTTCCTTTAGCGGCGTTGTGTTC	cysteine protease 8 (CP8)；foetus；suis；
1	AGTACGCCCAATACACACCAGTTGCTTCAATCACAAAGTATGTCAACGTTA	cysteine protease 8 (CP8)；foetus；suis；
2	ATAAGACCACCATTGCAGCCATAGCAAGCTGTAACGCAATCAACAAGGTTT	cysteine protease 8 (CP8)；foetus；suis；
1	ATACAAAGCTCTCCTTGGTTTCCGTATGGACCTTGCCCAACGTAAGGCCGT	cysteine protease 8 (CP8)；foetus；suis；
1	ATACACACCAGTTGCTTCAATCACAAAGTATGTCAACGTTAACCAAAATGA	cysteine protease 8 (CP8)；foetus；suis；
1	ATACGGACCAGTCGCTGTTGCCATCGATGCTTCAAACTGGTCATTCCAACT	cysteine protease 8 (CP8)；foetus；suis；
1	ATACGGATGTAACCGGCTTCACCCCATGATGTGCCCCATGAGTTACGGACG	cysteine protease 8 (CP8)；foetus；suis；
4	ATACGGCCCAGTCGCTGTTGCCATCGATGCTTCAAACTGGTCATTCCAACT	cysteine protease 8 (CP8)；foetus；suis；
1	ATACGGCCCAGTCGCTGTTGCCATTGATGCTTCAAACTGGTCATTCCAACT	cysteine protease 8 (CP8)；foetus；suis；
1	ATCATAAATACCACCTGTGTAGAGTTGGAATGACCAGTTTGAAGCATCGAT	cysteine protease 8 (CP8)；foetus；suis；
1	ATCCACAAAGAAGGCTAGCGTTGAATCCCTCGACTGGCGTGAAAAGGGCGT	cysteine protease 8 (CP8)；foetus；suis；
2	ATCCAGTATTTGGTTGAACCTTCAGCACCGAAACCGACGCAGCCAACACCG	cysteine protease 8 (CP8)；foetus；suis；
1	ATCCATAAGACCACCATTGCAGCCATAGCAAGCTGTAACGCAATCAACAAG	cysteine protease 8 (CP8)；foetus；suis；
1	ATGGATGCTTCATACGAATACATCATCGATAGCC	cysteine protease 8 (CP8)；foetus；suis；
1	ATGGGGTCATAGCAGCGAACTTGTTAAGTCCTGTTGT	cysteine protease 8 (CP8)；foetus；suis；
1	ATGTGCCCCATGAGTTACGGACGATCCAGTATTTGGTTGAACCTTCAGCA	cysteine protease 8 (CP8)；foetus；suis；
3	ATTCAACGCTAGCCTTCTTTGTGGATTTGACGGCCTTACGTTGGGCAAGGT	cysteine protease 8 (CP8)；foetus；suis；
1	ATTCTACACAGGTGATGAATACCAAACACGTTTCGGTATCTTCATGGCCAA	cysteine protease 8 (CP8)；foetus；suis；
1	ATTGAAGCGATACCGCATTGGTTGTCTTGCCAGATCATACGGATGTAACCG	cysteine protease 8 (CP8)；foetus；suis；
1	ATTGGTTGTCTTGCCAGATCATACGGATGTAACCGGCTTCACCCCATGATG	cysteine protease 8 (CP8)；foetus；suis；
2	CAAAACCTTGTTGATTGCGTTACAGCTTGCTATGGCTGCAATGGTGGTCTT	cysteine protease 8 (CP8)；foetus；suis；
1	CAAAGAAGGCTAGCGTTGAATCCCTCGACTGGCGTGAAAAGGGCGTTGTTA	cysteine protease 8 (CP8)；foetus；suis；
1	CAACAAACCAATTCTTCACTGGTGATGAATACCAAACACGTTTCGGTATCT	cysteine protease 8 (CP8)；foetus；suis；
4	CAAGTACGCCCAATACACACCAGTTGCTTCAATCACAAAGTATGTCAACGT	cysteine protease 8 (CP8)；foetus；suis；
1	CACCAGTTGCTTCAATCACAAAGTATGTCAACGTTAACCAAAATGATGAAG	cysteine protease 8 (CP8)；foetus；suis；
1	CACCATTGCAGCCATAGCAAGCTGTAACGCAATCAACAAGGTTTTGTTCAG	cysteine protease 8 (CP8)；foetus；suis；
1	CACCGAAACCGACGCAGCCAACACCGTGGTCGAGGGAGTAGGGAGAGCATG	cysteine protease 8 (CP8)；foetus；suis；
1	CAGCCGTCGACGGAACATGCAAGTACGCCCAATACACACCAGTTGCTTCAA	cysteine protease 8 (CP8)；foetus；suis；
1	CAGCGAACTTGTTAAGTCCTGTTGTGAATTTTCCTTTAGCGGCGTTGTGTT	cysteine protease 8 (CP8)；foetus；suis；
3	CAGGAACCACATTGAGCTTGATCTTTGATTGGGTTAACAACGCCCTTTTCA	cysteine protease 8 (CP8)；foetus；suis；
1	CAGTTTGAAGCATCGATGGCAACAGCGACTGGGCCGTATGTTTCGACCTTG	cysteine protease 8 (CP8)；foetus；suis；
1	CATGAGTTACGGACGATCCAGTATTTGGTTGAACCTTCAGCACCGAAACCG	cysteine protease 8 (CP8)；foetus；suis；
1	CCAACTCTACACAGGTGGTATTTATGATGAACCATCATGCTCTCCCTACTC	cysteine protease 8 (CP8)；foetus；suis；
1	CCAGTATTTGGTTGAACCTTCAGCACCGAAACCGACGCAGCCAACACCGTG	cysteine protease 8 (CP8)；foetus；suis；
1	CCAGTGTAGAGTTGGAATGACCAGTTTGAAGCATCGATGGCAACAGCGACT	cysteine protease 8 (CP8)；foetus；suis；
1	CCAGTTTGAAGCATCGATGGCAACAGCGACTGGGCCGAATGTTTCGACCTT	cysteine protease 8 (CP8)；foetus；suis；
1	CCAGTTTGAAGCATCGATGGCAACAGCGACTGGGCCGTATGTTTCGACCTT	cysteine protease 8 (CP8)；foetus；suis；
1	CCATCTGAATACAAAGCTCTCCTTGGTTTCCGTATGGACCTTGCCCAACGT	cysteine protease 8 (CP8)；foetus；suis；
1	CCATGAGTTACGGACGATCCAGTATTTGGTGGAACCTTCAGCACCGAAACC	cysteine protease 8 (CP8)；foetus；suis；
1	CCCAGTCGCTGTTGCCATCGATGCTTCAAACTGGTCATTCCAACTCTACAC	cysteine protease 8 (CP8)；foetus；suis；
1	CCCATCTGAATACGAAGCTCTCCTTGGTTTCCGTATGGACCTTGCCCAACG	cysteine protease 8 (CP8)；foetus；suis；
3	CCCATGAGTTACGGACGATCCAGTATTTGGTTGAACCTTCAGCACCGAAAC	cysteine protease 8 (CP8)；foetus；suis；
1	CCCCATGATGTGCCCCATGAGTTACGGACGATCCAGTATTTGGTTGAACCT	cysteine protease 8 (CP8)；foetus；suis；
1	CCCGCCTTGTCAAGGAACACAACGCCGCTAAAGGAAAATTCACAACAGGAC	cysteine protease 8 (CP8)；foetus；suis；
1	CCGCATTGGTTGTCTTGCCAGATCATACGGATGTAACCGGCTTCACCCCAT	cysteine protease 8 (CP8)；foetus；suis；
2	CCTTGACAAGGCGGGCATTGGCCATGAAGATACCGAAACGTGTTTGGTATT	cysteine protease 8 (CP8)；foetus；suis；
1	CCTTGCCCAACGTAAGGCCGTCAAATCCACAAAGAAGGCTAGCGTTGAATC	cysteine protease 8 (CP8)；foetus；suis；
1	CGACTATCCATACACAGCCGTCGACGGAACATGCAAGTACGCCCAATACAC	cysteine protease 8 (CP8)；foetus；suis；
2	CGATGCTTCAAACTGGTCATTCCAACTCTACACAGGTGGTATTTATGATGA	cysteine protease 8 (CP8)；foetus；suis；
2	CGCAATCAACAAGGTTTTGTTCAGAGTAACGTTCGAGCTTTCCGGATTTGA	cysteine protease 8 (CP8)；foetus；suis；
1	CGCATCCATAAGACCACCATTGCAGCCATAGCAAGCTGTAACGCAATCAAC	cysteine protease 8 (CP8)；foetus；suis；
1	CGCCAGTCGAGGGATTCAACGCTAGCCTTCTTTATGGATTTGACGGCCTTA	cysteine protease 8 (CP8)；foetus；suis；
2	CGCCCAATACACACCAGTTGCTTCAATCACAAAGTATGTCAACGTTAACCA	cysteine protease 8 (CP8)；foetus；suis；
2	CGCTAAAGGAAAATTCACAACAGGACTTAACA	cysteine protease 8 (CP8)；foetus；suis；
1	CGGAACATGCAAGTACGCCCAATACACACCAGTTGCTTCAATCACAAAGTA	cysteine protease 8 (CP8)；foetus；suis；
1	CGGACACTTGAACCTCGAAGCCGACTATCCAAACACAGCCGTCGACGGAAC	cysteine protease 8 (CP8)；foetus；suis；
1	CGGACACTTGAACCTCGAAGCCGACTATCCATACACAGCCGTCGACGGAAC	cysteine protease 8 (CP8)；foetus；suis；
1	CGGACGATCCAGTATTTGGTTGAACCTTCAGCACCGAAACCGACGCAGCCA	cysteine protease 8 (CP8)；foetus；suis；
1	CGGATTCGGCAGCTTGGATAGCTGAGAATGCCCAGCAGGAACCACATTGAG	cysteine protease 8 (CP8)；foetus；suis；
2	CGGGCATTGGCCATGAAGATACCGAAACGTGTTTGGTATTCATCACCTGTG	cysteine protease 8 (CP8)；foetus；suis；
1	CGTACTTGCATGTTCCGTCGACGGCTGTGTATGGATAGTCGGCTTC	cysteine protease 8 (CP8)；foetus；suis；
1	CGTTACAGCTTGCTATGGCTGCAATGGTGGTCTTATGGATGCTTCAT	cysteine protease 8 (CP8)；foetus；suis；
1	CGTTACTCTGAACAAAACCTTGTTGATTGCGTTACAGCTTGCTATGGCTG	cysteine protease 8 (CP8)；foetus；suis；
1	CGTTGAAACCCTCGACTGGCGTGAAAAGGGCGTTGTTAACCCAATCAA	cysteine protease 8 (CP8)；foetus；suis；
8	CGTTGACATACTTTGTGATTGAAGCAACTGGTGTGTATTGGGCGTACTTGC	cysteine protease 8 (CP8)；foetus；suis；
1	CTCCAACACGAAGAAAAATCCTTCCTCTCATGGATGAGATCAACAAACCAA	cysteine protease 8 (CP8)；foetus；suis；
1	CTCGACTGGCGTGAAAAGGGCGTTGTTAACCCAATCAAAGATCAAGCTCAA	cysteine protease 8 (CP8)；foetus；suis；
1	CTGAACAAAAGCTTGTTGATTGCGTTACAGCTTGCTATGGCTGCAATGGTG	cysteine protease 8 (CP8)；foetus；suis；
2	CTGAAGGTTCAACCAAATACTGGATCGTCCGTAACTCATGGGGCACATCAT	cysteine protease 8 (CP8)；foetus；suis；
1	CTGCAATGGTGGTCTTATGGATGCTTCATACGAATACATCATCGATAGCCA	cysteine protease 8 (CP8)；foetus；suis；
1	CTGCAATGTTGGTCTTATGGATGCTTCATACGAATACATCATCGATAGCCA	cysteine protease 8 (CP8)；foetus；suis；
1	CTGCGCTTATTATCTTCAACACGAAGAAAAATCCTTCCTCTCATGGATGAG	cysteine protease 8 (CP8)；foetus；suis；
1	CTGTGTAGAGTTGGAATGACCAGTTTGAAGCATCGATGGCAACAGCGACTG	cysteine protease 8 (CP8)；foetus；suis；
2	CTTATTATCTTCAACACGAAGAAAAATCCTTCCTCTCATGGATGAGATCAA	cysteine protease 8 (CP8)；foetus；suis；
4	CTTCAACACGAAGAAAAATCCTTCCTCTCATGGATGAGATCAACAAACCAA	cysteine protease 8 (CP8)；foetus；suis；
3	CTTCATCATTTTGGTTAACGTTGACATACTTTGTGATTGAAGCAACTGGTG	cysteine protease 8 (CP8)；foetus；suis；
1	CTTGAACCTCGAAGCCGACTATCGATACACAGCCGTCGACGGAACATGCAA	cysteine protease 8 (CP8)；foetus；suis；
6	CTTGATCTTTGATTGGGTTAACAACGCCCTTTTCACGCCAGTCGAGGGATT	cysteine protease 8 (CP8)；foetus；suis；
1	CTTGCCCAACGTAAGGCCGTCAAATCCACAAAGAAGGCTAGCGTTGAATCC	cysteine protease 8 (CP8)；foetus；suis；
1	CTTTAGCGGCGTTGTGTTCCTTGACAAGGCGGGCATTGGCCATGAAGATAC	cysteine protease 8 (CP8)；foetus；suis；
2	GAAACATACGGCCCAGTCGCTGTTGCCATCGATGCTTCAAACTGGTCATTC	cysteine protease 8 (CP8)；foetus；suis；
1	GAACATGCAAGTACGCCCAATACACACCAGTTGCTTCAATCACAAAGTATG	cysteine protease 8 (CP8)；foetus；suis；
1	GAAGAAGGCTAGCGTTGAATCCCTCGACTGGCGTGAAAAGGGCGTTGTTAA	cysteine protease 8 (CP8)；foetus；suis；
1	GACAAGGCGGGCATTGGCCATGAAGATACCGAAACGTGTTTGGTATTCATC	cysteine protease 8 (CP8)；foetus；suis；
2	GATCAAGCTCAATGTGGTTCCTGCTGGGCATTCTCAGCTATCCAAGCTGCC	cysteine protease 8 (CP8)；foetus；suis；
1	GATGGTGGTCTTATGGATGCTTCATACGAATACATCATCGATAGCCAAAAC	cysteine protease 8 (CP8)；foetus；suis；
2	GCATTCTCAGCTATCCAAGCTGCCGAATCCGTTAACTGCATCAAATCCGGA	cysteine protease 8 (CP8)；foetus；suis；
1	GCCATAGCAAGCTGTAACGCAATCAACAAGGTTTTGTTCAGAGTAACGTTC	cysteine protease 8 (CP8)；foetus；suis；
4	GCCCAATACACACCAGTTGCTTCAATCACAAAGTATGTCAACGTTAACCAA	cysteine protease 8 (CP8)；foetus；suis；
3	GCCCTTTTCACGCCAGTCGAGGGATTCAACGCTAGCCTTCTTTGTGGATTT	cysteine protease 8 (CP8)；foetus；suis；
3	GCCGAATCCGTTAACTGCATCAAATCCGGAAAGCTCGAACGTTACTCTGAA	cysteine protease 8 (CP8)；foetus；suis；
2	GCCTTCTTTGTGGATTTGACGGCCTTACGTTGGGCAAGGTCCATACGGAAA	cysteine protease 8 (CP8)；foetus；suis；
1	GCGACGGCTGTGTATGGATAGTCGGCTTCGAGGTTCAAGTGTCCGTTTTGG	cysteine protease 8 (CP8)；foetus；suis；
1	GCGATACCGCATTGGTTGTCTTGCCAGATCATACGGATGTAACCGGCTTCA	cysteine protease 8 (CP8)；foetus；suis；
2	GCGCAGCCAACACCGTGGTCGAGGGAGTAGGGAGAGCATGATGGTTCATCA	cysteine protease 8 (CP8)；foetus；suis；
5	GCGCTTATTATCTTCAACACGAAGAAAAATCCTTCCTCTCATGGATG	cysteine protease 8 (CP8)；foetus；suis；
1	GCGGCCATAGCAAGCTGTAACGCAATCAACAAGGTTTTGTTCAGAGTAACG	cysteine protease 8 (CP8)；foetus；suis；
1	GCGGCGTTGTGTTCCTTGACAAGGCGGGCATTGGCCATGAAGATAC	cysteine protease 8 (CP8)；foetus；suis；
3	GCGTACTTGCATGTTCCGTCGACGGCTGTGTATGGATAGTCGGCTTCGAGG	cysteine protease 8 (CP8)；foetus；suis；
2	GCGTTACAGCTTGCTATGGCTGCAATGGTGGTCTTATGGATGCTTCATACG	cysteine protease 8 (CP8)；foetus；suis；
1	GCGTTGTTAACCCAATCAAAGATCAAGCTCAATGTGGTTCCTGCTGGGCAT	cysteine protease 8 (CP8)；foetus；suis；
3	GGAACATGCAAGTACGCCCAATACACACCAGTTGCTTCAATCACAAAGTAT	cysteine protease 8 (CP8)；foetus；suis；
1	GGAACCACATTGAGCTTGATCTTTGATTGGGTTAACAACGCCCTTTTCACG	cysteine protease 8 (CP8)；foetus；suis；
1	GGACACTTGAACCTCGAAGCCGACTATCCATACACAGCCGTCGACGGAACA	cysteine protease 8 (CP8)；foetus；suis；
1	GGACGATCCAGTATTTGGTTGAACCTTCAGCACCGAAACCGACG	cysteine protease 8 (CP8)；foetus；suis；
2	GGACGATCCAGTATTTGGTTGAACCTTCAGCACCGAAACCGACGCAGCCAA	cysteine protease 8 (CP8)；foetus；suis；
2	GGAGAGCATGATGGTTCATCATAAATACCACCTGTGTAGAGTTGGAATGAC	cysteine protease 8 (CP8)；foetus；suis；
1	GGAGTAGGGAGAGCATGATGGTTCATCATAAATACCACCTGTGTAGAGTTG	cysteine protease 8 (CP8)；foetus；suis；
1	GGATAGTCGGCTTCGAGGTTCAAGTGTCCGTTTTGGCTATCGATGATGTAT	cysteine protease 8 (CP8)；foetus；suis；
1	GGCAGGGTCCATACGGAAACCAAGGAGAGCTTTGTATTC	cysteine protease 8 (CP8)；foetus；suis；
1	GGCCATTGAAGCGATACCGCATTGGTTGTCTTGCC	cysteine protease 8 (CP8)；foetus；suis；
1	GGCCGTCAAATCCACAAAGAAGGCTAGCGTTGAATCCCTCG	cysteine protease 8 (CP8)；foetus；suis；
4	GGCGTACTTGCATGTTCCGTCGACGGCTGTGTATGGATAGTCGGCTTCGAG	cysteine protease 8 (CP8)；foetus；suis；
5	GGCGTTGTTAACCCAATCAAAGATCAAGCTCAATGTGGTTCCTGCTGGGCA	cysteine protease 8 (CP8)；foetus；suis；
1	GGGAGAGCATGATGGTTCATCATAAATACCACCTGTGTAGAGTTGGA	cysteine protease 8 (CP8)；foetus；suis；
1	GGGCGTACTTGCATGTTCCGTCGACGGCTGTGTATGGATAGTCGGCTTCGA	cysteine protease 8 (CP8)；foetus；suis；
4	GGGCGTTGTTAACCCAATCAAAGATCAAGCTCAATGTGGTTCCTGCTGGGC	cysteine protease 8 (CP8)；foetus；suis；
1	GGGGCACATCATGGGGTGAAGCCGGTTACATCCGTATGATCTGGCAAGACA	cysteine protease 8 (CP8)；foetus；suis；
1	GGGGGAGCATGATGGTTCATCATAAATACCACCTGTGTAGAGTTGGAATGA	cysteine protease 8 (CP8)；foetus；suis；
2	GGTCATTCCAACTCTACACAGGTGGTATTTATGATGAACCATCATGCTCTC	cysteine protease 8 (CP8)；foetus；suis；
1	GGTGTGTATTGGGCGTACTTGCATGTTCCGTCGGCGGCTGTGTATGGATAG	cysteine protease 8 (CP8)；foetus；suis；
3	GGTTAACAACGCCCTTTTCACGCCAGTCGAGGGATTCAACGCTAGCCTTCT	cysteine protease 8 (CP8)；foetus；suis；
4	GGTTAACGTTGACATACTTTGTGATTGAAGCAACTGGTGTGTATTGGGCGT	cysteine protease 8 (CP8)；foetus；suis；
1	GTACGCCCAATACACACCAGTTGCTTCAATCACAAAGTATGTCAACGTTAA	cysteine protease 8 (CP8)；foetus；suis；
2	GTATGAAGCATCCATAAGACCACCATTGCAGCCATAGCAAGCTGTAACGCA	cysteine protease 8 (CP8)；foetus；suis；
6	GTCCGTTTTGGCTATCGATGATGTATTCGTATGAAGCATCCATAAGACCAC	cysteine protease 8 (CP8)；foetus；suis；
2	GTCGAAACATACGGCCCAGTCGCTGTTGCCATCGATGCTTCAAACTGGTCA	cysteine protease 8 (CP8)；foetus；suis；
3	GTCGCTGTTGCCATCGATGCTTCAAACTGGTCATTCCAACTCTACACAGGT	cysteine protease 8 (CP8)；foetus；suis；
3	GTGGATTTGACGGCCTTACGTTGGGCAAGGTCCATACGGAAACCAAGGAGA	cysteine protease 8 (CP8)；foetus；suis；
1	GTGGTCGAGGGAGTAGGGAGAGCAGGATGGTTCATCATAAATACCACCTGT	cysteine protease 8 (CP8)；foetus；suis；
1	GTGGTCGAGGGAGTAGGGAGAGCATGATGGTTCATCATAAATACCACCTGT	cysteine protease 8 (CP8)；foetus；suis；
1	GTTACGGACGATCCAGTATTTGGTTGAACCTTCAGCACCGAAACCGACGCA	cysteine protease 8 (CP8)；foetus；suis；
4	GTTCAAGTGTCCGTTTTGGCTATCGATGATGTATTCGTATGAAGCATCCAT	cysteine protease 8 (CP8)；foetus；suis；
3	GTTCAGAGTAACGTTCGAGCTTTCCGGATTTGATGCAGTTAACGGATTCGG	cysteine protease 8 (CP8)；foetus；suis；
1	GTTCAGGTGTCCGTTTTGGCTATCGATGATGTATTCGTATGAAGCATCCAT	cysteine protease 8 (CP8)；foetus；suis；
1	GTTCCTTGACAAGGCGGGCATTGGCCATGAAGATACCGAAACGTGTTTGGT	cysteine protease 8 (CP8)；foetus；suis；
1	GTTGACATACTTTGTGATTGAAGCAACTGGTGTGTATTGGGCGTACTTGCA	cysteine protease 8 (CP8)；foetus；suis；
6	GTTGGAATGACCAGTTTGAAGCATCGATGGCAACAGCGACTGGGCCGTATG	cysteine protease 8 (CP8)；foetus；suis；
4	GTTGTCTTGCCAGATCATACGGATGTAACCGGCTTCACCCCATGATGTGCC	cysteine protease 8 (CP8)；foetus；suis；
1	GTTTCGGTATCTTCATGGCCAATGCCCGCCTTGTCAAGGAACACAACGCCG	cysteine protease 8 (CP8)；foetus；suis；
1	GTTTGAAGCATCGATGGCAACAGCGACTGGGCCGTATGTTTCGACCTTGGC	cysteine protease 8 (CP8)；foetus；suis；
1	GTTTGGTAATCATCACCTGTGTAGAATTGGTTTGTTGATCTCATCCATGAG	cysteine protease 8 (CP8)；foetus；suis；
1	TAAGACCACCATTGCAGCCGTAGCAAGCTGTAACGCAATCAACAAGGTTTT	cysteine protease 8 (CP8)；foetus；suis；
1	TAAGGCCGTCAAATCCACAAAGAAGGCTAGCGTTGAATCCCTCGACTGGCG	cysteine protease 8 (CP8)；foetus；suis；
1	TACGCAATCAACAAGGTTTTGTTCAGAGTAACGTTCGAGCTTTCCGGATTT	cysteine protease 8 (CP8)；foetus；suis；
1	TAGAGTTGGAATGACCAGTTTGAAGCATCGATGGCAACAGCGACTGGGCCG	cysteine protease 8 (CP8)；foetus；suis；
1	TAGCCAACACCGTGGTCGAGGGAGTAGGGAGAGCATGATGGTTCATCATAA	cysteine protease 8 (CP8)；foetus；suis；
1	TAGCGTTGAATCCCTCGACTGGCGTGAAAAGGGCGTTGTTAACCCAATCAA	cysteine protease 8 (CP8)；foetus；suis；
1	TATGGACCTTGCCCAACGTAAGGCCGTCAAATCCACAAAGAAGGCTAGCGT	cysteine protease 8 (CP8)；foetus；suis；
1	TCAGAGTAACGTTCGAGCTTTCCGGATTTGATGCAGTTAACGGATTCGGCA	cysteine protease 8 (CP8)；foetus；suis；
1	TCAGCACCGAAACCGACGCAGCCAACACCGTGGTCGAGGGAGTAGGGAGAG	cysteine protease 8 (CP8)；foetus；suis；
1	TCATCATTTTGGTTAACGTTGACATACTTTGTGATTGAAGCAACTGGTGTG	cysteine protease 8 (CP8)；foetus；suis；
1	TCATGCTCTCCCTACTCCCTCGACCACGGTGTTGGCTGCGTCGGTTTCGGT	cysteine protease 8 (CP8)；foetus；suis；
1	TCGCTGTTGCCATCGATGCTTCAAACTGGTCATTCCAACTCTACACAGGTG	cysteine protease 8 (CP8)；foetus；suis；
1	TCGGCTTCGAGGTTCAAGAGTCCGTTTTGGCTATCGATGATGTATTCGTAT	cysteine protease 8 (CP8)；foetus；suis；
1	TCTTCATCATTTTGGTTAACGTTAACATACTTTGTGATTGAAGCAACTGGT	cysteine protease 8 (CP8)；foetus；suis；
1	TCTTCATCATTTTGGTTAACGTTGACATACTTTGTGATTGAAGCAACTGGT	cysteine protease 8 (CP8)；foetus；suis；
2	TGAAAAGGGCGTTGTTAACCCAATCAAAGATCAAGCTCAATGTGGTTCCTG	cysteine protease 8 (CP8)；foetus；suis；
1	TGAGTTACGGACGATCCAGTATTTGGTTGAACCTTCAGCACCGAAACCGAC	cysteine protease 8 (CP8)；foetus；suis；
2	TGATGAACCATCATGCTCTCCCTACTCCCTCGACCACGGTGTTGGCTGCGT	cysteine protease 8 (CP8)；foetus；suis；
1	TGCCAGATCATACGGATGTAACCGGCTTCACCCCATGATGTGCCCCATGAG	cysteine protease 8 (CP8)；foetus；suis；
1	TGCTGTAACGCAATCAACAAGGTTTTGTTCAGAGTAACGTTCGAGCTTTCC	cysteine protease 8 (CP8)；foetus；suis；
1	TGGATAGTCGGCTTCGAGGTTCAAGTGTCCGTTTTGGCTATCGATGA	cysteine protease 8 (CP8)；foetus；suis；
3	TGGATGCTTCATACGAATACATCATCGATAGCC	cysteine protease 8 (CP8)；foetus；suis；
2	TGGGCGTACTTGCATGTTCCGTCGACGGCTGTGTATGGATAGTCGGCTTCG	cysteine protease 8 (CP8)；foetus；suis；
1	TGTAGAGTTGGAATGACCAGTTTGAAGCATCGATGGCAACAGCGACTGGGC	cysteine protease 8 (CP8)；foetus；suis；
1	TGTCTTGCCAGATCATACGGATGTAACCGGCTTCACCCCATGATGTGCCCC	cysteine protease 8 (CP8)；foetus；suis；
1	TGTGGTTCCTGCTGGGCATTCTCAGCTATCCAAGCTGCCGAATCCGTTAAC	cysteine protease 8 (CP8)；foetus；suis；
1	TTATGATGAACCATCATGCTCTCCCTACTCCCTCGACCACGGTGTTGGCTG	cysteine protease 8 (CP8)；foetus；suis；
1	TTATTATCTTCAACACGAAGAAAAATCCTTCCTCTCATGGATGAGATCAAC	cysteine protease 8 (CP8)；foetus；suis；
1	TTCAAGTGTCCGTTTTGGCTATCGATGATGTATTCATATGAAGCATCCATA	cysteine protease 8 (CP8)；foetus；suis；
1	TTCAAGTGTCCGTTTTGGCTATCGATGATGTATTCGTATGAAGCATCCATA	cysteine protease 8 (CP8)；foetus；suis；
1	TTCAGAGTAACGTTCGAGCTTTCCGGATTTGATGCAGTTAACGGATTCGGC	cysteine protease 8 (CP8)；foetus；suis；
1	TTCATCATTTTGGTTAACGTTGACATACTTTGTGATTGAAGCAACTGGTGT	cysteine protease 8 (CP8)；foetus；suis；
2	TTCCGTATGGACCTTGCCCAACGTAAGGCCGTCAAATCCACAAAGAAGGCT	cysteine protease 8 (CP8)；foetus；suis；
1	TTCTTTGTGGATTTGACGGCCTTACGTTGGGCAAGGTCCATACGGAAACCA	cysteine protease 8 (CP8)；foetus；suis；
2	TTGAATCCCTCGACTGGCGTGAAAAGGGCGTTGTTAACCCAATCAA	cysteine protease 8 (CP8)；foetus；suis；
1	TTGATCTTTGATTGGGTTAACAACGCCCTTTTCACGCCAGTCGAGGGATTC	cysteine protease 8 (CP8)；foetus；suis；
1	AACCGGCTTCACCCCATGATGTGCCCCATGAGTTACGGACGATCCAGTATT	cysteine protease 8 (CP8)；foetus；suis；
1	AACGGACACTTGAACCTCGAAGCCGACTATCCATACACAGCCGTCGACGGA	cysteine protease 8 (CP8)；foetus；suis；
2	AAGCGATACCGCATTGGTTGTCTTGCCAGATCATACGGATGTAACCGGCTT	cysteine protease 8 (CP8)；foetus；suis；
2	ACCAAACACGTTTCGGTATCTTCATGGCCAATGCCCGCCTTGTCAAGGAAC	cysteine protease 8 (CP8)；foetus；suis；
4	ACCAATTCTACACAGGTGATGAATACCAAACACGTTTCGGTATCTTCATGG	cysteine protease 8 (CP8)；foetus；suis；
1	ACCGCATTGGTTGTCTTGCCAGATCATACGGATGTAACCGGCTTCACCCCA	cysteine protease 8 (CP8)；foetus；suis；
1	ACGGCCTTACGTTGGGCAAGGTCCATACGGAAACCAAGGAGAGCTTTGTAT	cysteine protease 8 (CP8)；foetus；suis；
1	AGAAGGCTAGCGTTGAATCCCTCGACTGGCGTGAAAAGGGCGTTGTTAACC	cysteine protease 8 (CP8)；foetus；suis；
1	AGCGATACCGCATTGGTTGTCTTGCCAGATCATACGGATGTAACCGGCTTC	cysteine protease 8 (CP8)；foetus；suis；
1	ATAGCAGCGAACTTGTTAAGTCCTGTTGTGAATTTTCCTTTAGCGGCGTTG	cysteine protease 8 (CP8)；foetus；suis；
3	ATCGATGATGTATTCGTATGAAGCATCCATAAGACCACCATTGCAGCCATA	cysteine protease 8 (CP8)；foetus；suis；
1	ATGAGATCAACAAACCAATTCTACACAGGTGATGAATACCAAACACGTTTC	cysteine protease 8 (CP8)；foetus；suis；
4	CAAACACGTTTCGGTATCTTCATGGCCAATGCCCGCCTTGTCAAGGAACAC	cysteine protease 8 (CP8)；foetus；suis；
2	CAAATCCACAAAGAAGGCTAGCGTTGAATCCCTCGACTGGCGTGAAAAGGG	cysteine protease 8 (CP8)；foetus；suis；
1	CAAATCCGGAAAGCTCGAACGTTACTCTGAACAAAACCTTGTTGATTGCGT	cysteine protease 8 (CP8)；foetus；suis；
2	CAACAAACCAATTCTACACAGGTGATGAATACCAAACACGTTTCGGTATCT	cysteine protease 8 (CP8)；foetus；suis；
2	CAACACCGTGGTCGAGGGAGTAGGGAGAGCATGATGGTTCATCATAAATAC	cysteine protease 8 (CP8)；foetus；suis；
1	CAACTCTACACAGGTGGTATTTATGATGAACCATCATGCTCTCCCTACTCC	cysteine protease 8 (CP8)；foetus；suis；
2	CAAGTGTCCGTTTTGGCTATCGATGATGTATTCGTATGAAGCATCCATAAG	cysteine protease 8 (CP8)；foetus；suis；
14	CACAAAGAAGGCTAGCGTTGAATCCCTCGACTGGCGTGAAAAGGGCGTTGT	cysteine protease 8 (CP8)；foetus；suis；
3	CACCCCATGATGTGCCCCATGAGTTACGGACGATCCAGTATTTGGTTGAAC	cysteine protease 8 (CP8)；foetus；suis；
1	CACCGTGGTCGAGGGAGTAGGGAGAGCATGATGGTTCATCATAAATACCAC	cysteine protease 8 (CP8)；foetus；suis；
2	CACGAAGAAAAATCCTTCCTCTCATGGATGAGATCAACAAACCAATTCTAC	cysteine protease 8 (CP8)；foetus；suis；
6	CAGCTATCCAAGCTGCCGAATCCGTTAACTGCATCAAATCCGGAAAGCTCG	cysteine protease 8 (CP8)；foetus；suis；
2	CAGGTGGTATTTATGATGAACCATCATGCTCTCCCTACTCCCTCGACCACG	cysteine protease 8 (CP8)；foetus；suis；
1	CCACATTGAGCTTGATCTTTGATTGGGTGAACAACGCCCTTTTCACGCCAG	cysteine protease 8 (CP8)；foetus；suis；
7	CCATGAGTTACGGACGATCCAGTATTTGGTTGAACCTTCAGCACCGAAACC	cysteine protease 8 (CP8)；foetus；suis；
4	CCATGATGTGCCCCATGAGTTACGGACGATCCAGTATTTGGTTGAACCTTC	cysteine protease 8 (CP8)；foetus；suis；
3	CCCATCTGAATACAAAGCTCTCCTTGGTTTCCGTATGGACCTTGCCCAACG	cysteine protease 8 (CP8)；foetus；suis；
2	CCCCATCTGAATACAAAGCTCTCCTTGGTTTCCGTATGGACCTTGCCCAAC	cysteine protease 8 (CP8)；foetus；suis；
4	CCGAAACCGACGCAGCCAACACCGTGGTCGAGGGAGTAGGGAGAGCATGAT	cysteine protease 8 (CP8)；foetus；suis；
1	CCGGCCCAGTCGCTGTTGCCATCGATGCTTCAAACTGGTCATTCCAACTCT	cysteine protease 8 (CP8)；foetus；suis；
2	CCTCGAAGCCGACTATCCATACACAGCCGTCGACGGAACATGCAAGTACGC	cysteine protease 8 (CP8)；foetus；suis；
7	CCTGTGTAGAGTTGGAATGACCAGTTTGAAGCATCGATGGCAACAGCGACT	cysteine protease 8 (CP8)；foetus；suis；
1	CGAGGGAGTAGGGAGAGCATGATGGTTCATCATAAATACCACCTGTATAGA	cysteine protease 8 (CP8)；foetus；suis；
1	CGATGATGTATTCGTATGAAGCATCCATAAGACCACCATTGCAGCCATAGC	cysteine protease 8 (CP8)；foetus；suis；
2	CGGAAACCAAGGAGAGCTTTGTATTCAGATGGGGTCATAGCAGCGAACTTG	cysteine protease 8 (CP8)；foetus；suis；
2	CGGAAAGCTCGAACGTTACTCTGAACAAAACCTTGTTGATTGCGTTACAGC	cysteine protease 8 (CP8)；foetus；suis；
2	CGGCTTCACCCCATGATGTGCCCCATGAGTTACGGACGATCCAGTATTTGG	cysteine protease 8 (CP8)；foetus；suis；
2	CGGGCGTACTTGCATGTTCCGTCGACGGCTGTGTATGGATAGTCGGCTTCG	cysteine protease 8 (CP8)；foetus；suis；
6	CTAGCGTTGAATCCCTCGACTGGCGTGAAAAGGGCGTTGTTAACCCAATCA	cysteine protease 8 (CP8)；foetus；suis；
2	CTCAATGTGGTTCCTGCTGGGCATTCTCAGCTATCCAAGCTGCCGAATCCG	cysteine protease 8 (CP8)；foetus；suis；
5	CTCAGCTATCCAAGCTGCCGAATCCGTTAACTGCATCAAATCCGGAAAGCT	cysteine protease 8 (CP8)；foetus；suis；
11	CTCGAACGTTACTCTGAACAAAACCTTGTTGATTGCGTTACAGCTTGCTAT	cysteine protease 8 (CP8)；foetus；suis；
1	CTCGACTGGCGTGAAAAGGGCGTTGTTAACCCAATCAAAGATCAAGCTCAT	cysteine protease 8 (CP8)；foetus；suis；
3	CTCGCATCCTGCGCTTATTATCTTCAACACGAAGAAAAATCCTTCCTCTCA	cysteine protease 8 (CP8)；foetus；suis；
4	CTGAATACAAAGCTCTCCTTGGTTTCCGTATGGACCTTGCCCAACGTAAGG	cysteine protease 8 (CP8)；foetus；suis；
1	CTGTTGCCATCGATGCTTCAAACTGGTCATTCCAACTCTACACAGGTGGTA	cysteine protease 8 (CP8)；foetus；suis；
1	CTTACGTTGGGCAAGGTCCATACGGAAACCAAGGAGAGCTTTGTATTCAGA	cysteine protease 8 (CP8)；foetus；suis；
1	CTTCACCCCATGATGTGCCCCATGAGTTACGGACGATCCAGTATTTGGTTG	cysteine protease 8 (CP8)；foetus；suis；
2	CTTCAGCACCGAAACCGACGCAGCCAACACCGTGGTCGAGGGAGTAGGGAG	cysteine protease 8 (CP8)；foetus；suis；
2	CTTCCTCTCATGGATGAGATCAACAAACCAATTCTACACAGGTGATGAATA	cysteine protease 8 (CP8)；foetus；suis；
4	CTTCGAGGTTCAAGTGTCCGTTTTGGCTATCGATGATGTATTCGTATGAAG	cysteine protease 8 (CP8)；foetus；suis；
6	CTTGCATGTTCCGTCGACGGCTGTGTATGGATAGTCGGCTTCGAGGTTCAA	cysteine protease 8 (CP8)；foetus；suis；
1	CTTGCCAGATCATACGGATGTAACCGGCTTCACCCCATGATGTGCCCCATG	cysteine protease 8 (CP8)；foetus；suis；
1	GAAGGCTAGCGTTGAATCCCTCGACTGGCGTGAAAAGGGCGTTGTTAACCC	cysteine protease 8 (CP8)；foetus；suis；
1	GGTGATGAATACCAAACACGTTTCGGTATCTTCATGGCCAATGCCCGCCTT	cysteine protease 8 (CP8)；foetus；suis；
1	GTAGAATTGGTTTGTTGATCTCATCCATGAGAGGAAGGATTTTTCTTCGTG	cysteine protease 8 (CP8)；foetus；suis；
5	GTAGAGTTGGAATGACCAGTTTGAAGCATCGATGGCAACAGCGACTGGGCC	cysteine protease 8 (CP8)；foetus；suis；
6	GTCGACGGCTGTGTATGGATAGTCGGCTTCGAGGTTCAAGTGTCCGTTTTG	cysteine protease 8 (CP8)；foetus；suis；
9	GTCGGCTTCGAGGTTCAAGTGTCCGTTTTGGCTATCGATGATGTATTCGTA	cysteine protease 8 (CP8)；foetus；suis；
3	GTGATGAATACCAAACACGTTTCGGTATCTTCATGGCCAATGCCCGCCTTG	cysteine protease 8 (CP8)；foetus；suis；
4	GTTCCTGCTGGGCATTCTCAGCTATCCAAGCTGCCGAATCCGTTAACTGCA	cysteine protease 8 (CP8)；foetus；suis；
1	GTTGCTTCAATCACAAAGTATGTCAACGTTAACCAAAATGATGAAGACGAT	cysteine protease 8 (CP8)；foetus；suis；
1	TACCGCATTGGTTGTCTTGCCAGATCATACGGATGTAACCGGCTTCACCCC	cysteine protease 8 (CP8)；foetus；suis；
1	TCGACGGCTGTGTATGGATAGTCGGCTTCGAGGTTCAAGTGTCCGTTTTGG	cysteine protease 8 (CP8)；foetus；suis；
1	TGGTTGTCTTGCCAGATCATACGGATGTAACCGGCTTCACCCCATGATGTG	cysteine protease 8 (CP8)；foetus；suis；
1	TGTTCCTTGACAAGGCGGGCATTGGCCATGAAGATACCGAAACGTGTTTGG	cysteine protease 8 (CP8)；foetus；suis；
1035

## Sheet: 28S rRNA
Copy Number	Sequence	Gene Name
1	GAGAGCAATCGATTATGAGAAACCACTACCCGGTCTGGAATCATGCTTACC	28S rRNA；augusta；
7	GGAGAGCAATCGATTATGAGAAACCACTACCCGGTCTGGAATCATGCTTAC	28S rRNA；augusta；
14	GGGAGAGCAATCGATTATGAGAAACCACTACCCGGTCTGGAATCATGCTTA	28S rRNA；augusta；
1	CAACTCCCAGAAGCCGTTCCAGGTGATAACGTTGGTTTCAACGTTA	28S rRNA；foetus；
8	CTTTGGTCTAGTCTTGTATGGTTTCGTCTGGGGCGCAGACT	28S rRNA；foetus；
1	GCTTCACTTTGGTCTAGTCTTGTATGGTTTCGTCTGGGGCGCAGACTAG	28S rRNA；foetus；
1	GCTTCACTTTGGTCTAGTCTTGTATGGTTTCGTCTGGGGCGCAGACTAGG	28S rRNA；foetus；
1	GTAGAGCTTCACTTTGGTCTAGTCTTGTATGGTTTCGTCTGGGGCGCAG	28S rRNA；foetus；
2	GTCTAGTCTTGTATGGTTTCGTCTGGGGCGCAGACT	28S rRNA；foetus；
1	CGTAGCTATGGGCAAGCTAGGTCCTCGTAAACGAGTCGGGCAGCTTGAGA	28S rRNA；foetus；
1	CTCGTAGCTATGGGCAAGCTAGGTCCTTGTAAACGAGTC	28S rRNA；foetus；
1	CTCGTTTACAAGGACCTAGCTTGCCCATAGCTACGAGGCTTAAACTCTT	28S rRNA；foetus；
1	GGGCAAGCTAGGTCCTTGTAAAAGAGTCGGGCAGCTTG	28S rRNA；foetus；
1	GGGCAAGCTAGGTCCTTGTAAACGAGTCGGGCAGCTT	28S rRNA；foetus；
1	GGGCAAGCTAGGTCCTTGTAAACGAGTCGGGCAGCTTGAGAATGCTGCCT	28S rRNA；foetus；
1	GTCGAATCTCCGGCTATAAAGAGTTTAAGCCTCGTAGCTATGGGCAA	28S rRNA；foetus；
1	GTTTAAGCCTCGTAGCTATGGGCAAGCTAGGTCCTTGTAAACGAGTCGGG	28S rRNA；foetus；
1	GTTTAAGCCTCGTAGCTATGGGCAAGCTAGGTCCTTGTAACGAGTCGGGC	28S rRNA；foetus；
1	GTTTACAAGGACCTAGCTTGCCCATAGCTACGAGGCTTAAACTCTTTATA	28S rRNA；foetus；
1	AGAGCTTCACTTTGGTCTAGTCTTGTATGGTTTCGTCTGGGGCGCAGACTA	28S rRNA；foetus；
1	ATCTCTCAGCCAACCAACTGTTGTGGGAACGGGCACAAATTATCCAGCGGG	28S rRNA；foetus；
1	ATTTGTGCCCGTTCCCACAACAGTTGGTTCGCTGAGAGATAGTTTGGGACA	28S rRNA；foetus；
3	CCCACCTAGTCTGCGCCCCAGACGAAACCATACAAGACTAGACCAAAGTGA	28S rRNA；foetus；
1	CCCCGATGGATAATTTGTGCCCGTTCCCACAACAGTTGGTTCGCTGAGAGA	28S rRNA；foetus；
2	CCTAGTCTGCGCCCCAGACGAAACCATACAAGACTAGACCAAAGTGAAGCT	28S rRNA；foetus；
1	CTACAGGGTCTTCTTTCCCCGCTGGATAATTTGTGCCCGTTCCCACAACAG	28S rRNA；foetus；
2	CTAGTCTGCGCCCCAGACGAAACCATACAAGACTAGACCAAAGTGAAGCTC	28S rRNA；foetus；
1	CTATCTCTCAGCGAACCAACTGTTGTGGGAACGGGCACAAATTGTCCAGCG	28S rRNA；foetus；
6	CTGCGCCCCAGACGAAACCATACAAGACTAGACCAAAGTGAAGCTCTACAG	28S rRNA；foetus；
1	CTGGATAATTTGTGCCCGTTCCCACAACAGGTGGTTCGCTGAGAGATAGTT	28S rRNA；foetus；
4	CTGTAGAGCTTCACTTTGGTCTAGTCTTGTATGGTTTCGTCTGGGGCGCAG	28S rRNA；foetus；
1	CTGTTGTGGGAACGGGCACAAATTATCCAGCGGGGAAAGAAGACCCTGTAG	28S rRNA；foetus；
5	CTTCACTTTGGTCTAGTCTTGTATGGTTTCGTCTGGGGCGCAGACTAGGTG	28S rRNA；foetus；
1	GCCGGATAATTTGTGCCCGTTCCCACAACAGTTGGTTCGCTGAGAGATAGT	28S rRNA；foetus；
1	GCCTAGTCTGCGCCCCAGACGAAACCATACAAGACTAGACCAAAGTGAAGC	28S rRNA；foetus；
1	GCTAGATAATTTGTGCCCGTTCCCACAACAGTTGGTTCGCTGAGAGATAGT	28S rRNA；foetus；
2	GGGTAATTTGTGCCCGTTCCCACAACAGTTGGTTCGCTGAGAGATAGTTTG	28S rRNA；foetus；
2	GTAGAGCTTCACTTTGGTCTAGTCTTGTATGGTTTCGTCTGGGGCGCAGAC	28S rRNA；foetus；
2	TAGAGCTTCACTTTGGTCTAGTCTTGTATGGTTTCGTCTGGGGCGCAGACT	28S rRNA；foetus；
1	TCACTTTGGTCTAGTCTTGTATGGTTTCGTCTGGGGCGCAGACTAGGTGGG	28S rRNA；foetus；
1	TCCACAGGGTCTTCTTTCCCCGCTGGATAATTTGTGCCCGTTCCCACAACA	28S rRNA；foetus；
1	TCCCGCTGGATAATTTGTGCCCGTTCCCACAACAGTTGGTTCGCTGAGAGA	28S rRNA；foetus；
3	TGTAGAGCTTCACTTTGGTCTAGTCTTGTATGGTTTCGTCTGGGGCGCAGA	28S rRNA；foetus；
1	TTCACTTTGGTCTAGTCTTGTATGGTTTCGTCTGGGGCGCAGACTAGGTGG	28S rRNA；foetus；
1	CTCCATCAGAGTTTCCTCTGACTTCGATCTGTGCAGGCATAGTTCACCTCC	28S rRNA；foetus；
6	AAAGAGTTTAAGCCTCGTAGCTATGGGCAAGCTAGGTCCTTGTAAACGAGT	28S rRNA；foetus；
2	GGGGCGTACCACCCATCTTGAGGCAGCATTCTCAAGCTGCCCGACTCGTTT	28S rRNA；foetus；
1	AAAGAGTTTCAGCCTCGTAGCTATGGGCAAGCTAGGTCCTTGTAAACGAGT	28S rRNA；foetus；
7	AAGAGTTTAAGCCTCGTAGCTATGGGCAAGCTAGGTCCTTGTAAACGAGTC	28S rRNA；foetus；
1	AAGCCTCGTAGCTATGGGCAAGCTAGGTCCTTGTAAACGAGTCGGGCAGCT	28S rRNA；foetus；
1	ACCTAGCTTGCCCATAGCTACGAGGCTTAAACTCTTTATAGCCGGAGATTC	28S rRNA；foetus；
3	AGAGTTTAAGCCTCGTAGCTATGGGCAAGCTAGGTCCTTGTAAACGAGTCG	28S rRNA；foetus；
2	ATAGCTACGAGGCTTAAACTCTTTATAGCCGGAGATTCGACTCCAGTTACG	28S rRNA；foetus；
1	ATCTCCGGCTATAAAGAGTTTAAGCCTCGTAGCTATGGGCAAGCTAGGTCC	28S rRNA；foetus；
1	CATAGCTACGAGGCTTAAACTCTTTATAGCCGGAGATTCGACTCCAGTTAC	28S rRNA；foetus；
1	CCACCCATCTTGAGGCAGCATTCTCAAGCTGCCCGACTCGTTTACAAGGAC	28S rRNA；foetus；
2	CCATCTTGAGGCAGCATTCTCAAGCTGCCCGACTCGTTTACAAGGACCTAG	28S rRNA；foetus；
7	CCCATAGCTACGAGGCTTAAACTCTTTATAGCCGGAGATTCGACTCCAGTT	28S rRNA；foetus；
3	CCCATCTTGAGGCAGCATTCTCAAGCTGCCCGACTCGTTTACAAGGACCTA	28S rRNA；foetus；
2	CCCGACTCGTTTACAAGGACCTAGCTTGCCCATAGCTACGAGGCTTAAACT	28S rRNA；foetus；
1	CCGACTCGTTTACAAGGACCTAGCTTGCCCATAGCTACGAGGCTTAAACTC	28S rRNA；foetus；
6	CCGGCTATAAAGAGTTTAAGCCTCGTAGCTATGGGCAAGCTAGGTCCTTGT	28S rRNA；foetus；
3	CCGGCTCGTTTACAAGGACCTAGCTTGCCCATAGCTACGAGGCTTAAACTC	28S rRNA；foetus；
4	CCTAGCTTGCCCATAGCTACGAGGCTTAAACTCTTTATAGCCGGAGATTCG	28S rRNA；foetus；
3	CCTCGTAGCTATGGGCAAGCTAGGTCCTTGTAAACGAGTCGGGCAGCTTGA	28S rRNA；foetus；
1	CCTTAGCGTAACTGGAGTCGAATCTCCGGCTATAAAGAGTTTAAGCCTCGT	28S rRNA；foetus；
1	CGAATCTCCGGCTATAAAGAGTTTAAGCCTCGTAGCTATGGGCAAGCTAGG	28S rRNA；foetus；
2	CGACTCGTTTACAAGGACCTAGCTTGCCCATAGCTACGAGGCTTAAACTCT	28S rRNA；foetus；
2	CGAGGCTTAAACTCTTTATAGCCGGAGATTCGACTCCAGTTACGCTAAGGC	28S rRNA；foetus；
5	CGGCTATAAAGAGTTTAAGCCTCGTAGCTATGGGCAAGCTAGGTCCTTGTA	28S rRNA；foetus；
1	CGTAACTGGAGTCGAATCTCCGGCTATAAAGAGTTTAAGCCTCGTAGCTAT	28S rRNA；foetus；
1	CGTAGCTATGGGCAAGCTAGGTCCTTGTAAACGAGGCGGGCAGCTTGAGAA	28S rRNA；foetus；
1	CGTAGCTATGGGCAAGCTAGGTCCTTGTAAACGAGTCGGGCAGCTTGAGAA	28S rRNA；foetus；
6	CGTTTACAAGGACCTAGCTTGCCCATAGCTACGAGGCTTAAACTCTTTATA	28S rRNA；foetus；
1	CGTTTACGAGGACCTAGCTTGCCCATAGCTACGAGGCTTAAACTCTTTATA	28S rRNA；foetus；
5	CTAGCTTGCCCATAGCTACGAGGCTTAAACTCTTTATAGCCGGAGATTCGA	28S rRNA；foetus；
2	CTATGGGCAAGCTAGGTCCTTGTAAACGAGTCGGGCAGCTTGAGAATGCTG	28S rRNA；foetus；
1	CTCCGGCTATAAAGAGTTTAAGCCTCGTAGCTATGGGCAAGCTAGGTCCTT	28S rRNA；foetus；
5	CTCGTAGCTATGGGCAAGCTAGGTCCTTGTAAACGAGTCGGGCAGCTTGAG	28S rRNA；foetus；
1	CTCGTTTACAAGGACCTAGCTTGCCCATAGCTACGAAGCTTAAACTCTTTA	28S rRNA；foetus；
35	CTCGTTTACAAGGACCTAGCTTGCCCATAGCTACGAGGCTTAAACTCTTTA	28S rRNA；foetus；
1	CTCGTTTACAAGGACCTAGCTTGCCCATAGCTACGAGGCTTAAAGTCTTTA	28S rRNA；foetus；
3	CTGCCCGACTCGTTTACAAGGACCTAGCTTGCCCATAGCTACGAGGCTTAA	28S rRNA；foetus；
4	CTGGAGTCGAATCTCCGGCTATAAAGAGTTTAAGCCTCGTAGCTATGGGCA	28S rRNA；foetus；
1	GAGTTTAAGCCTCGTAGCTATGGGCAAGCTAGGTCCTTGTAAACGAGTCGG	28S rRNA；foetus；
1	GCAAGGACCTAGCTTGCCCATAGCTACGAGGCTTAAACTCTTTATAGCCGG	28S rRNA；foetus；
1	GCAGCATTCTCAAGCTGCCCGACTCGTTTACAAGGACCTAGCTTGCCCATA	28S rRNA；foetus；
1	GCATTCTCAAGCTGCCCGAATCGTTTACAAGGACCTAGCTTGCCCATAGCT	28S rRNA；foetus；
11	GCCCGACTCGTTTACAAGGACCTAGCTTGCCCATAGCTACGAGGCTTAAAC	28S rRNA；foetus；
1	GCCTAGCTTGCCCATAGCTACGAGGCTTAAACTCTTTATAGCCGGAGATTC	28S rRNA；foetus；
1	GCCTGACTCGTTTACAAGGACCTAGCTTGCCCATAGCTACGAGGCTTAAAC	28S rRNA；foetus；
1	GCGTAACTGGAGTCGAATCTCCGGCTATAAAGAGTTTAAGCCTCGTAGCTA	28S rRNA；foetus；
1	GCGTAACTGGAGTCGAATCTCCGGCTATAAAGAGTTTAAGGCTCGTAGCTA	28S rRNA；foetus；
1	GCGTACCACCCATCTTGAGGCAGCATTCTCAAGCTGCCCGACTCGTTTACA	28S rRNA；foetus；
1	GCTACGAGGCTTAAACTCTTTATAGCCGGAGATTCGACTCCAGTTACGCTA	28S rRNA；foetus；
1	GCTATGGGCAAGCTAGGTCCTTGTAAACGAGTCGGGCAGCTTGAGAATGCT	28S rRNA；foetus；
3	GGAGTCGAATCTCCGGCTATAAAGAGTTTAAGCCTCGTAGCTATGGGCAAG	28S rRNA；foetus；
1	GGCGTACCACCCATCTTGAGGCAGCATTCTCAAGCTGCCCGACTCGTTTAC	28S rRNA；foetus；
4	GGGCAAGCTAGGTCCTTGTAAACGAGTCGGGCAGCTTGAGAATGCTGCCTC	28S rRNA；foetus；
2	GTAGCTATGGGCAAGCTAGGTCCTTGTAAACGAGTCGGGCAGCTTGAGAAT	28S rRNA；foetus；
6	GTCGAATCTCCGGCTATAAAGAGTTTAAGCCTCGTAGCTATGGGCAAGCTA	28S rRNA；foetus；
13	GTTTAAGCCTCGTAGCTATGGGCAAGCTAGGTCCTTGTAAACGAGTCGGGC	28S rRNA；foetus；
1	GTTTACAAGGACCTAGCTTGCCCATAGCTACGAGGCTTAAACTCTTTATAG	28S rRNA；foetus；
1	TAGCTACGAGGCTTAAACTCTTTATAGCCGGAGATTCGACTCCAGTTACGC	28S rRNA；foetus；
1	TATAAAGAGTTTAAGCCTCGTAGCTATGGGCAAGCTAGGTCCTTGTAAACG	28S rRNA；foetus；
1	TTGCCCATAGCTACGAGGCTTAAACTCTTTATAGCCGGAGATTCGACTCCA	28S rRNA；foetus；
1	TTTAAGCCTCGTAGCTATGGGCAAGCTAGGTCCTTGTAAACGAGTCGGGCA	28S rRNA；foetus；
1	TTTACAAGGACCTAGCTTGCCCATAGCTACGAGGCTTAAACTCTTTATAGC	28S rRNA；foetus；
1	AACCAACTGTTGTGGGAACGGGCACAAATTATCCAGCGGGGAAAGAAGACC	28S rRNA；foetus；augusta；
1	AACCATACAAGACTAGACCAAAGTGAAGCTCTACAGGGTCTTCTTTCCCCG	28S rRNA；foetus；augusta；
2	CAGACGAAACCATACAAGACTAGACCAAAGTGAAGCTCTACAGGGTCTTCT	28S rRNA；foetus；augusta；
1	AAACCATACAAGACTAGACCAAAGGGAAGCTCTACAGGGTCTTCTTTCCCC	28S rRNA；foetus；augusta；
2	AAACTATCTCTCAGCGAACCAACTGTTGTGGGAACGGGCACAAATTATCCA	28S rRNA；foetus；augusta；
1	AAAGAAGACCCTGTAGAGCTTCACTTTGGTCTAGTCTTGTATGGTGTCGTC	28S rRNA；foetus；augusta；
1	AAAGAAGACCCTGTAGAGCTTCACTTTGGTCTAGTCTTGTATGGTTTCGTC	28S rRNA；foetus；augusta；
1	AACGGGCACAAATTATCCAGCGGGGAAAGAAGACCCTGTAGAGCTTCACTT	28S rRNA；foetus；augusta；
1	AACTATCTCTCAGCGAACCAACTGTTGTGGGAACGGGCACAAATTATCCAG	28S rRNA；foetus；augusta；
2	AAGACCCTGTAGAGCTTCACTTTGGTCTAGTCTTGTATGGTTTCGTCTGGG	28S rRNA；foetus；augusta；
2	AAGACTAGACCAAAGTGAAGCTCTACAGGGTCTTCTTTCCCCGCTGGATAA	28S rRNA；foetus；augusta；
1	ACAGGGTCTTCTTTCCCCGCTGGATAATTTGTGCCCGTTCCCACAACAGTT	28S rRNA；foetus；augusta；
1	ACCAAAGTGAAGCTCTACAGGGTCTTCTTTCCCCGCTGGATAATTTGTGCC	28S rRNA；foetus；augusta；
2	ACCATACAAGACTAGACCAAAGTGAAGCTCTACAGGGTCTTCTTTCCCCGC	28S rRNA；foetus；augusta；
1	ACTATCTCTCAGCGAACCAACTGTTGTGGGAACGGGCACAAATTATCCAGC	28S rRNA；foetus；augusta；
20	AGAAGACCCTGTAGAGCTTCACTTTGGTCTAGTCTTGTATGGTTTCGTCTG	28S rRNA；foetus；augusta；
1	AGAAGACCCTGTGGAGCTTCACTTTGGTCTAGTCTTGTATGGTTTCGTCTG	28S rRNA；foetus；augusta；
1	AGACGAAACCATACAAGACTAGACCAAAGTGAAGCTCTACAGGGTCTTCTT	28S rRNA；foetus；augusta；
3	AGCGAACCAACTGTTGTGGGAACGGGCACAAATTATCCAGCGGGGAAAGAA	28S rRNA；foetus；augusta；
2	ATTATCCAGCGGGGAAAGAAGACCCTGTAGAGCTTCACTTTGGTCTAGTCT	28S rRNA；foetus；augusta；
1	CAAAGTGAAGCTCTACAGGGTCTTCTTTCCCCGCTGGATAATTTGTGCCCG	28S rRNA；foetus；augusta；
1	CAAATTATCCAGCGGGGAAAGAAGACCCTGTAGAGCTTCACTTTGGTCTAG	28S rRNA；foetus；augusta；
1	CAAGACTAGACCAAAGTGAAGCTCTACAGGGTCTTCTTTCCCCGCTGGATA	28S rRNA；foetus；augusta；
1	CACAAATTATCCAGCGGGGAAAGAAGACCCTGTAGAGCTTCACTTTAGTCT	28S rRNA；foetus；augusta；
3	CACAAATTATCCAGCGGGGAAAGAAGACCCTGTAGAGCTTCACTTTGGTCT	28S rRNA；foetus；augusta；
2	CCAAAGTGAAGCTCTACAGGGTCTTCTTTCCCCGCTGGATAATTTGTGCCC	28S rRNA；foetus；augusta；
3	CCAGACGAAACCATACAAGACTAGACCAAAGTGAAGCTCTACAGGGTCTTC	28S rRNA；foetus；augusta；
2	CCAGCGGGGAAAGAAGACCCTGTAGAGCTTCACTTTGGTCTAGTCTTGTAT	28S rRNA；foetus；augusta；
5	CCCAAACTATCTCTCAGCGAACCAACTGTTGTGGGAACGGGCACAAATTAT	28S rRNA；foetus；augusta；
1	CCCAGACGAAACCATACAAGACTAGACCAAAGTGAAGCTCTACAGGGTCTT	28S rRNA；foetus；augusta；
1	CCCAGACGAACCATACAAGACTAGACCAAAGTGAAGCTCTACAGGGTCTTC	28S rRNA；foetus；augusta；
1	CCCCAGACGAAACCATACAAGACTAGACCAAAGGGAAGCTCTACAGGGTCT	28S rRNA；foetus；augusta；
2	CCCCAGACGAAACCATACAAGACTAGACCAAAGTGAAGCTCTACAGGGTCT	28S rRNA；foetus；augusta；
2	CCCCGCTGGATAATTTGTGCCCGTTCCCACAACAGTTGGTTCGCTGAGAGA	28S rRNA；foetus；augusta；
1	CCCGACGAAACCATACAAGACTAGACCAAAGTGAAGCTCTACAGGGTCTTC	28S rRNA；foetus；augusta；
2	CCTCAGACGAAACCATACAAGACTAGACCAAAGTGAAGCTCTACAGGGTCT	28S rRNA；foetus；augusta；
2	CGAAACCATACAAGACTAGACCAAAGTGAAGCTCTACAGGGTCTTCTTTCC	28S rRNA；foetus；augusta；
1	CGAACCAACTGTTGTGGGAACGGGCACAAATTATCCAGCGGGGAAAGAAGA	28S rRNA；foetus；augusta；
2	CGCTGGATAATTTGTGCCCGTTCCCACAACAGTTGGTTCGCTGAGAGATAG	28S rRNA；foetus；augusta；
17	CGGGCACAAATTATCCAGCGGGGAAAGAAGACCCTGTAGAGCTTCACTTTG	28S rRNA；foetus；augusta；
6	CGGGGAAAGAAGACCCTGTAGAGCTTCACTTTGGTCTAGTCTTGTATGGTT	28S rRNA；foetus；augusta；
1	CGTGAAGCTCTACAGGGTCTTCTTTCCCCGCTGGATAATTTGTGCCCGTTC	28S rRNA；foetus；augusta；
3	CTAGACCAAAGTGAAGCTCTACAGGGTCTTCTTTCCCCGCTGGATAATTTG	28S rRNA；foetus；augusta；
2	CTATCTCTCAGCGAACCAACTGTTGTGGGAACGGGCACAAATTATCCAGCG	28S rRNA；foetus；augusta；
3	CTCAGCGAACCAACTGTTGTGGGAACGGGCACAAATTATCCAGCGGGGAAA	28S rRNA；foetus；augusta；
3	CTCTACAGGGTCTTCTTTCCCCGCTGGATAATTTGTGCCCGTTCCCACAAC	28S rRNA；foetus；augusta；
3	CTCTCAGCGAACCAACTGTTGTGGGAACGGGCACAAATTATCCAGCGGGGA	28S rRNA；foetus；augusta；
6	CTGGATAATTTGTGCCCGTTCCCACAACAGTTGGTTCGCTGAGAGATAGTT	28S rRNA；foetus；augusta；
3	CTTCTTTCCCCGCTGGATAATTTGTGCCCGTTCCCACAACAGTTGGTTCGC	28S rRNA；foetus；augusta；
1	GAAAGAAGACCCTGTAGAGCTTCAATTTGGTCTAGTCTTGTATGGTTTCGT	28S rRNA；foetus；augusta；
1	GAAAGAAGACCCTGTAGAGCTTCACTTTGGTCTAGTCTTGTATGGTTTCGT	28S rRNA；foetus；augusta；
2	GAACGGGCACAAATTATCCAGCGGGGAAAGAAGACCCTGTAGAGCTTCACT	28S rRNA；foetus；augusta；
9	GAAGACCCTGTAGAGCTTCACTTTGGTCTAGTCTTGTATGGTTTCGTCTGG	28S rRNA；foetus；augusta；
4	GACGAAACCATACAAGACTAGACCAAAGTGAAGCTCTACAGGGTCTTCTTT	28S rRNA；foetus；augusta；
3	GATAATTTGTGCCCGTTCCCACAACAGTTGGTTCGCTGAGAGATAGTTTGG	28S rRNA；foetus；augusta；
1	GCACAAATTATCCAGCGGGGAAAGAAGACCCTGTAGAGCTTCACTTTGGTC	28S rRNA；foetus；augusta；
1	GCCAAAGTGAAGCTCTACAGGGTCTTCTTTCCCCGCTGGATAATTTGTGCC	28S rRNA；foetus；augusta；
1	GCGAACCAACTGTTGTGGGAACGGGCACAAATTATCCAGCGGGGAAAGAAG	28S rRNA；foetus；augusta；
4	GCGGGGAAAGAAGACCCTGTAGAGCTTCACTTTGGTCTAGTCTTGTATGGT	28S rRNA；foetus；augusta；
1	GCTCTACAGGGTCTTCTTTCCCCGCTGGATAATTTGTGCCCGTTCCCACAA	28S rRNA；foetus；augusta；
1	GCTGGATAATTTGTGCCCGTTCCCACAACAGTTGGTTCGCTGAGAGATAGT	28S rRNA；foetus；augusta；
2	GGAAAGAAGACCCTGTAGAGCTTCACTTTGGTCTAGTCTTGTATGGTTTCG	28S rRNA；foetus；augusta；
1	GGAACGGGCAAAAATTATCCAGCGGGGAAAGAAGACCCTGTAGAGCTTCAC	28S rRNA；foetus；augusta；
3	GGAACGGGCACAAATTATCCAGCGGGGAAAGAAGACCCTGTAGAGCTTCAC	28S rRNA；foetus；augusta；
1	GGAACGGGCTCAAATTATCCAGCGGGGAAAGAAGACCCTGTAGAGCTTCAC	28S rRNA；foetus；augusta；
5	GGATAATTTGTGCCCGTTCCCACAACAGTTGGTTCGCTGAGAGATAGTTTG	28S rRNA；foetus；augusta；
9	GGGAAAGAAGACCCTGTAGAGCTTCACTTTGGTCTAGTCTTGTATGGTTTC	28S rRNA；foetus；augusta；
1	GGGAAAGAAGACCCTGTAGAGCTTCACTTTGGTCTAGTCTTGTGTGGTTTC	28S rRNA；foetus；augusta；
4	GGGAACGGGCACAAATTATCCAGCGGGGAAAGAAGACCCTGTAGAGCTTCA	28S rRNA；foetus；augusta；
9	GGGGAAAGAAGACCCTGTAGAGCTTCACTTTGGTCTAGTCTTGTATGGTTT	28S rRNA；foetus；augusta；
1	GTCCAGCGGGGAAAGAAGACCCTGTAGAGCTTCACTTTGGTCTAGTCTTGT	28S rRNA；foetus；augusta；
1	GTCTTCTTTCCCCGCTGGATAATTTGTGCCCGTTCCCACAACAGTTGGTTC	28S rRNA；foetus；augusta；
1	GTGAAGCTCTACAGGGTCTTCTTTCCCCGCTGGATAATTTGTGCCCGTTCC	28S rRNA；foetus；augusta；
4	GTGGGAACGGGCACAAATTATCCAGCGGGGAAAGAAGACCCTGTAGAGCTT	28S rRNA；foetus；augusta；
1	GTTGTGGGAACGGGCACAAATTATCCAGCGGGGAAAGAAGACCCTGTAGAG	28S rRNA；foetus；augusta；
1	TAAGAAGACCCTGTAGAGCTTCACTTTGGTCTAGTCTTGTATGGTTTCGTC	28S rRNA；foetus；augusta；
1	TAATTATCCAGCGGGGAAAGAAGACCCTGTAGAGCTTCACTTTGGTCTAGT	28S rRNA；foetus；augusta；
2	TACAGGGTCTTCTTTCCCCGCTGGATAATTTGTGCCCGTTCCCACAACAGT	28S rRNA；foetus；augusta；
1	TAGACCAAAGTGAAGCTCTACAGGGTCTTCTTTCCCCGCTGGATAATTTGT	28S rRNA；foetus；augusta；
1	TGAAGCTCTACAGGGTCTTCTTTCCCCGCTGGATAATTTGTGCCCGTTCCC	28S rRNA；foetus；augusta；
1	TGCTCTACAGGGTCTTCTTTCCCCGCTGGATAATTTGTGCCCGTTCCCACA	28S rRNA；foetus；augusta；
1	TGGGAACGGGCACAAATTATCCAGCGGGGAAAGAAGACCCTGTAGAGCTTC	28S rRNA；foetus；augusta；
8	AAATTATCCAGCGGGGAAAGAAGACCCTGTAGAGCTTCACTTTGGTCTAGT	28S rRNA；foetus；augusta；
2	AGACCCTGTAGAGCTTCACTTTGGTCTAGTCTTGTATGGTTTCGTCTGGGG	28S rRNA；foetus；augusta；
1	AAATTATCCAGCGGGGAAAGAAGACCCTGTAGAGCTTCACTTTGGTCTA	28S rRNA；foetus；augusta；
1	AGAAGACCCTGTAGAGCTTCACTTTGGTCTAGTCTTGTATGGTTTCGT	28S rRNA；foetus；augusta；
1	AGGGAACGGGCACAAATTATCCAGCGGGGAAAGAAGACCCTGTAGAG	28S rRNA；foetus；augusta；
1	CCCCAGACGAAACCATACAAGACTAGACCAAAGTGAAGCTCTACAGGG	28S rRNA；foetus；augusta；
1	CCCGCTGGATAATTTGTGCCCGTTCCCACAACAGTTGGTTCGCTGAG	28S rRNA；foetus；augusta；
1	CCCTGTAGAGCTTCACTTTGGTCTAGTCTTGTATGGTTTCGTCTGG	28S rRNA；foetus；augusta；
4	CCGCTGGATAATTTGTGCCCGTTCCCACAACAGTTGGTTCGCTGAG	28S rRNA；foetus；augusta；
1	CGGGCACAAATTATCCAGCGGGGAAAGAAGACCCTG	28S rRNA；foetus；augusta；
1	CTGGATAATTTGTGCCCGTTCCCACAACAGTTGGTTCGCTGAGAGATAG	28S rRNA；foetus；augusta；
1	CTTCTTTCCCCGCTGGATAATTTGTGCCCGTTCCCACAACAGTTGGTTCG	28S rRNA；foetus；augusta；
1	GCGAACCAACTGTTGTGGGAACGGGCACAAATTATCCAGCGGGGAAAGA	28S rRNA；foetus；augusta；
1	GCGGGGAAAGAAGACCCTGTAGAGATTCACTTTGGTCTAGTCTTGTATG	28S rRNA；foetus；augusta；
1	TATCCAGCGGGGAAAGAAGACCCTGTAGAGCTTCACTTTGGT	28S rRNA；foetus；augusta；
1	ATCCAGCGGGGAAAGAAGACCCTGTAGAGCTTCACTTTGGTCTAGTCTTGT	28S rRNA；foetus；augusta；
1	CTAGGTCCTTGTAAACGAGTCGGGCAGCTTGAGAATGCTGCC	28S rRNA；foetus；augusta；muris；
521

## Sheet: gap
Copy Number	Sequence	Gene Name
1	AAATTCCCAGAAGTCGTCCGCGTCACAGGCGAAGACACCTTCG	glyceraldehyde-3-phosphate dehydrogenase (gap1)；foetus；
1	AAGGAAGGCGACAACGTCACAAAAGACGGTTATGATGGCC	glyceraldehyde-3-phosphate dehydrogenase (gap1)；foetus；
1	AGCCGATGAAATCGAATGCACACTCGTTCTCGGCGTCAACGATGAAGAC	glyceraldehyde-3-phosphate dehydrogenase (gap1)；foetus；
1	CATCTCCAACGCCTCATGCACAACAAACTGCCTTGCCCCAGTCGTCA	glyceraldehyde-3-phosphate dehydrogenase (gap1)；foetus；
1	CCCAGAAGTCGTCCGCGTCACAGGCGAAGACACCTTCG	glyceraldehyde-3-phosphate dehydrogenase (gap1)；foetus；
1	CCCCAGTCGTCAAGACACTCAACGACAAATTCGGAGTCA	glyceraldehyde-3-phosphate dehydrogenase (gap1)；foetus；
1	CCCTCAAGGGAATCCTCCGCTACACAACAGACCCAA	glyceraldehyde-3-phosphate dehydrogenase (gap1)；foetus；
1	CCCTTGAGGGCTGGTGTTTCGGCGGCGGCCTTGAGGGCTTCGTTAACTTG	glyceraldehyde-3-phosphate dehydrogenase (gap1)；foetus；
1	CCGCCGCCGAAACACCAGCCCTCAAGGGAATCCTCCGCTACACAACAGAC	glyceraldehyde-3-phosphate dehydrogenase (gap1)；foetus；
1	CCTTGCCCCAGTCGTCAAGACACTCAACGACAAATTCGGAGTCA	glyceraldehyde-3-phosphate dehydrogenase (gap1)；foetus；
1	CGACAACGTCACAAAAGACGGTTATGATGGCC	glyceraldehyde-3-phosphate dehydrogenase (gap1)；foetus；
1	CGCGAACGACTTCTGGGAATTTACGGTGGGCTGAATCGTAGTTCAAAAGG	glyceraldehyde-3-phosphate dehydrogenase (gap1)；foetus；
1	CGGAGGATTCCCTTGAGGGCTGGTGTTTCGGCGGCGGCCTTGAGGGCTTC	glyceraldehyde-3-phosphate dehydrogenase (gap1)；foetus；
1	CGGAGGGAAAGTCCGTCCATTGATCCCTTAGCGCGGGCCTTAACGACGCG	glyceraldehyde-3-phosphate dehydrogenase (gap1)；foetus；
1	CGGGTCTGTTGTGTAGCGGAGGATTCCCTTGAGGGCTGGTGTTTCGGCGG	glyceraldehyde-3-phosphate dehydrogenase (gap1)；foetus；
1	CGTAGTTCAAAAGGTGAACGTTTGTCTTGATGTCGCAA	glyceraldehyde-3-phosphate dehydrogenase (gap1)；foetus；
2	CGTCAAGACAATCAACGACAAATTCGGAGTCA	glyceraldehyde-3-phosphate dehydrogenase (gap1)；foetus；
1	CGTTAACTTGTTCCTTTGTGACGGCTTCACGTGTGTTGACTGTG	glyceraldehyde-3-phosphate dehydrogenase (gap1)；foetus；
2	CTGCCTTGCCCCAGTCGTCAAGACAATCAACGACA	glyceraldehyde-3-phosphate dehydrogenase (gap1)；foetus；
1	CTTCGAAGTCGGAGAAGGCGCCAACAAGTGGGTCGTTAAGA	glyceraldehyde-3-phosphate dehydrogenase (gap1)；foetus；
1	CTTGAGGGCTTCGTTAACTTGTTCCTTTGTGACGGCTT	glyceraldehyde-3-phosphate dehydrogenase (gap1)；foetus；
1	GAAGTCGGAGAAGGCGCCAACAAGTGGGTCGTAAAGA	glyceraldehyde-3-phosphate dehydrogenase (gap1)；foetus；
1	GACAAACGTTCAACTTTTGAACTACGATTCAGCCCACCGTAAATTCCC	glyceraldehyde-3-phosphate dehydrogenase (gap1)；foetus；
1	GACGGTTGTCATGAAACCGTTCTTGACTCCGAATTTGTCGTTG	glyceraldehyde-3-phosphate dehydrogenase (gap1)；foetus；
1	GCACGGGCACGGCGGAGATCCTTGTGCATAACATCAGAAACGACTTG	glyceraldehyde-3-phosphate dehydrogenase (gap1)；foetus；
1	GCCGCCTTGGCCCATCCCAACTCCCATGGAAGGAACTCAACGTTG	glyceraldehyde-3-phosphate dehydrogenase (gap1)；foetus；
1	GCTGAATCGTAGTTCAAAAGGTGAACGTTTGTCTTGATGTCGCAA	glyceraldehyde-3-phosphate dehydrogenase (gap1)；foetus；
1	GGATCTCCGCCGTGCCCGTGCCGCCGCCATGAACATCATCCCAACAACAA	glyceraldehyde-3-phosphate dehydrogenase (gap1)；foetus；
1	GGCTGGTGTTTCGGCGGGGGCCTTGAGGGCTTCGTTAACTTGTTCCTTTG	glyceraldehyde-3-phosphate dehydrogenase (gap1)；foetus；
1	GGCTTCGTTAACTTGTTCCTTTGTGACGGCTTCACGTGGGTTGACT	glyceraldehyde-3-phosphate dehydrogenase (gap1)；foetus；
2	GGTGCCGCCATCGCCCTCCCACGCGTCGTTAAGGCCCTCGCTAAG	glyceraldehyde-3-phosphate dehydrogenase (gap1)；foetus；
1	GTGGAAAGTCCATCGACGATTGATGAGTGGTTGTCATCGATG	glyceraldehyde-3-phosphate dehydrogenase (gap1)；foetus；
1	GTGGCCATCATAACCGTCTCTTGTGACGTTGTCGCCTTCCTTGACGCAG	glyceraldehyde-3-phosphate dehydrogenase (gap1)；foetus；
1	GTGTAGAGGAGGATTCCCTTGAGGGCTGGTGTTTCGGCGGCGGCCTTG	glyceraldehyde-3-phosphate dehydrogenase (gap1)；foetus；
1	GTTAACTTGTTCCTTTGTGACGGCTTCACGTGTGTTGACTGTG	glyceraldehyde-3-phosphate dehydrogenase (gap1)；foetus；
1	GTTGGGATGATGTTCATGGCGGCGGCACGGGCACGGC	glyceraldehyde-3-phosphate dehydrogenase (gap1)；foetus；
2	GTTGGGATGATGTTCATGGCGGCGGCACGGGCACGGCGGAGATCCTTGTG	glyceraldehyde-3-phosphate dehydrogenase (gap1)；foetus；
1	GTTGGGATGGGCCAAGGCGGCCACCGATGTTCTTAACGACCCACTTGTTG	glyceraldehyde-3-phosphate dehydrogenase (gap1)；foetus；
1	TGCCCCAGTCGTCAAGACACTCAACGACAAATTCGGAGTCA	glyceraldehyde-3-phosphate dehydrogenase (gap1)；foetus；
1	TGGACGGTTGTCATGAAACCGTTCTTGACTCCGAATTTGTCGTTG	glyceraldehyde-3-phosphate dehydrogenase (gap1)；foetus；
1	AACAGAATGCCAAGTCGTCGCTATCCACGATCTTTGCGACATCAAGACAAA	glyceraldehyde-3-phosphate dehydrogenase (gap1)；foetus；
1	AACGCCTCATGCACAACAAACTGCCTTGCCCCAGTCGTCAAGACACTCAAC	glyceraldehyde-3-phosphate dehydrogenase (gap1)；foetus；
1	AACGTCACAAGAGACGGTTATGATGGCCACATCGTCGCTGGTGCCAAGAAG	glyceraldehyde-3-phosphate dehydrogenase (gap1)；foetus；
2	AAGAAGGTCGTCCTTTCCGTTCCATCAGCCGATGAAATCGAATGCACACTC	glyceraldehyde-3-phosphate dehydrogenase (gap1)；foetus；
1	AAGAAGGTCGTTCTTTCCGTTCCATCAGCCGATGAAATCGAATGCACACTC	glyceraldehyde-3-phosphate dehydrogenase (gap1)；foetus；
1	AATCGTTTCATCCGATATCATCGATGACAACCACTCATCAATCGTCGATGG	glyceraldehyde-3-phosphate dehydrogenase (gap1)；foetus；
1	ACAACATGCATCTCCAACGCCTCATGCACAACAAACTGCCTTGCCCCAGTC	glyceraldehyde-3-phosphate dehydrogenase (gap1)；foetus；
1	ACCAGATACAACATGCATCTCCAACGCCTCATGCACAACAAACTGCCTTGC	glyceraldehyde-3-phosphate dehydrogenase (gap1)；foetus；
1	ACCGATGAAATCGAATGCACACTCGTTCTCGGTGTCAACGATGAAGACCTC	glyceraldehyde-3-phosphate dehydrogenase (gap1)；foetus；
1	ACGGCGGCCTTGAGGGCTTCGTTAACTTGTTCCTTTGTGACGGCTTCACGT	glyceraldehyde-3-phosphate dehydrogenase (gap1)；foetus；
1	ACGGGCACGGCGGAGATCCTTGTGCATAACATCAGAAACGACTTGATCGTT	glyceraldehyde-3-phosphate dehydrogenase (gap1)；foetus；
1	ACGTTGAGTTCCTTCCATGGGAGTTGGGATGGGCCAAGGCGGCCACCGATG	glyceraldehyde-3-phosphate dehydrogenase (gap1)；foetus；
1	ACTCAACGTTGATGTCGTTCTCGAATCAACAGGTATCTTCCGTACCCACTG	glyceraldehyde-3-phosphate dehydrogenase (gap1)；foetus；
1	AGAACATTGGTGGCCGCCTTGGCCCATCCCAACTCCCATGGAAGGAACTCA	glyceraldehyde-3-phosphate dehydrogenase (gap1)；foetus；
1	AGCGACGATGTGGCCATCATAACCGTCTCTTGTGACGTTGTCGCCTTCCTT	glyceraldehyde-3-phosphate dehydrogenase (gap1)；foetus；
1	AGCGTCGTTAAGGCCCTCGCTAAGGGATCAATGGACGGACTTTCCCTCCGT	glyceraldehyde-3-phosphate dehydrogenase (gap1)；foetus；
1	AGGAGGATTCCCTTGAGGGCTGGTGTTTCGGCGGCGGCCTTGAGGGCTTCG	glyceraldehyde-3-phosphate dehydrogenase (gap1)；foetus；
2	ATACAACATGCATCTCCAACGCCTCATGCACAACAAACTGCCTTGCCCCAG	glyceraldehyde-3-phosphate dehydrogenase (gap1)；foetus；
1	ATCATAACCGTCTTTTGTGACGTTGTCGCCTTCCTTGACGCAGTGGGTACG	glyceraldehyde-3-phosphate dehydrogenase (gap1)；foetus；
1	ATCATCGATGACAACCACTCATCAATCGTCGATGGACTTTCCACAATGGTC	glyceraldehyde-3-phosphate dehydrogenase (gap1)；foetus；
1	ATCCCAACAACAACAGGTGCCGCCATCGCCCTCCCACGCGTCGTTAAGGCC	glyceraldehyde-3-phosphate dehydrogenase (gap1)；foetus；
1	ATCGAATGCACACTCGTTCTCGGTGTCAACGATGAAGACCTCAAACCAGAT	glyceraldehyde-3-phosphate dehydrogenase (gap1)；foetus；
1	ATCGCCCTCCCACGCGTCGTTAAGGCCCTCGCTAAGGGATCAATGGACGGA	glyceraldehyde-3-phosphate dehydrogenase (gap1)；foetus；
1	ATGAAATCGAATGCACACTCGTTCTCGGTGTCAACGATGAAGACCTCAAAC	glyceraldehyde-3-phosphate dehydrogenase (gap1)；foetus；
1	ATGCACAAGGATCTCCGCCGTGCCCGTGCCGCCGCCATGAACATCATCCCA	glyceraldehyde-3-phosphate dehydrogenase (gap1)；foetus；
1	CAAACGATCAAGTCGTTTCTGATGTTATGCACAAGGATCTCCGCCGTGCCC	glyceraldehyde-3-phosphate dehydrogenase (gap1)；foetus；
1	CAAACGTTCACCTTTTGAACTACGATTCAGCCCACCGTAAATTCCCAGAAG	glyceraldehyde-3-phosphate dehydrogenase (gap1)；foetus；
5	CAACAACAACAGGTGCCGCCATCGCCCTCCCACGCGTCGTTAAGGCCCTCG	glyceraldehyde-3-phosphate dehydrogenase (gap1)；foetus；
1	CAACACACGTGAAGCCGTCACAAAGGAACAAGTTAACGAAGCCCTCAAGGC	glyceraldehyde-3-phosphate dehydrogenase (gap1)；foetus；
1	CAACAGAATGCCAAGTCGTCGCTATCCACGATCTTTGCGACATCAAGACAA	glyceraldehyde-3-phosphate dehydrogenase (gap1)；foetus；
1	CAACAGACCCAATCGTTTCATCCGATATCATCGATGACAACCACTCATCAA	glyceraldehyde-3-phosphate dehydrogenase (gap1)；foetus；
1	CAACATGCATCTCCAACGCCTCATGCACAACAAACTGCCTTGCCCCAGTCG	glyceraldehyde-3-phosphate dehydrogenase (gap1)；foetus；
2	CAACCGTCCACTCATACACAAACGATCAAGTCGTTTCTGATGTTATGCACA	glyceraldehyde-3-phosphate dehydrogenase (gap1)；foetus；
1	CAAGAAGGTCGTCCTTTCCGTTCCATCAGCCGATGAAATCGAATGCACACT	glyceraldehyde-3-phosphate dehydrogenase (gap1)；foetus；
1	CAAGAAGGTCGTTCTTTCCGTTCCATCAGCCGATGAAATCGAATGCACACT	glyceraldehyde-3-phosphate dehydrogenase (gap1)；foetus；
1	CAAGGATCTCCGCCGTGCCGGTGCCGCCGCCATGAACATCATCCCAACAAC	glyceraldehyde-3-phosphate dehydrogenase (gap1)；foetus；
2	CACAAACGATCAAGTCGTTTCTGATGTTATGCACAAGGATCTCCGCCGTGC	glyceraldehyde-3-phosphate dehydrogenase (gap1)；foetus；
2	CACAAAGGAACAAGTTAACGAAGCCCTCAAGGCCGCCGCCGAAACACCAGC	glyceraldehyde-3-phosphate dehydrogenase (gap1)；foetus；
1	CACAGGCTCACTCGTCGATGTCACAGTCAACACACGTGAAGCCGTCACAAA	glyceraldehyde-3-phosphate dehydrogenase (gap1)；foetus；
1	CACCAGCCCTCAAGGGAATCCTCCGCTACACAACAGACCCAATCGTTTCAT	glyceraldehyde-3-phosphate dehydrogenase (gap1)；foetus；
1	CACCATCGGCGTTTGGAAGGACCATTGTGGAAAGTCCATCGACGATTGATG	glyceraldehyde-3-phosphate dehydrogenase (gap1)；foetus；
1	CACGGGCACGGCGGAGATCCTTGTGCATAACATCAGAAACGACTTGATCGT	glyceraldehyde-3-phosphate dehydrogenase (gap1)；foetus；
2	CACTCATACACAAACGATCAAGTCGTTTCTGATGTTATGCACAAGGATCTC	glyceraldehyde-3-phosphate dehydrogenase (gap1)；foetus；
1	CAGAATGCCAAGTCGTCGCTATCCACGATCTTTGCGACATCAAGACAAACG	glyceraldehyde-3-phosphate dehydrogenase (gap1)；foetus；
1	CATGAACATCATCCCAACAACAACAGGTGCCGCCATCGCCCTCCCACGCGT	glyceraldehyde-3-phosphate dehydrogenase (gap1)；foetus；
2	CCAAGAAGGTCGTTCTTTCCGTTCCATCAGCCGATGAAATCGAATGCACAC	glyceraldehyde-3-phosphate dehydrogenase (gap1)；foetus；
1	CCACCGTAAATTCCCAGAAGTCGTTCGCGTCACAGGCGAAGACACCTTCGA	glyceraldehyde-3-phosphate dehydrogenase (gap1)；foetus；
1	CCAGCCCTCAAGGGAATCCTCCGCTACACAACAGACCCAATCGTTTCATCC	glyceraldehyde-3-phosphate dehydrogenase (gap1)；foetus；
1	CCATTATAACCGTCTTTTGTGACGTTGTCGCCTTCCTTGACGCAGTGGGTA	glyceraldehyde-3-phosphate dehydrogenase (gap1)；foetus；
1	CCCAACAACAACAGGTGCCGCCATCGCCCTCCCACGCGTCGTTAAGGCCCT	glyceraldehyde-3-phosphate dehydrogenase (gap1)；foetus；
1	CCCAACTCCCATGGAAGGAACTCAACGTTGATGTCATTCTCGAATCAACAG	glyceraldehyde-3-phosphate dehydrogenase (gap1)；foetus；
3	CCCAACTCCCATGGAAGGAACTCAACGTTGATGTCGTTCTCGAATCAACAG	glyceraldehyde-3-phosphate dehydrogenase (gap1)；foetus；
1	CCCAATCGTTTCATCAGATATCATCGATGACAACCACTCATCAATCGTCGA	glyceraldehyde-3-phosphate dehydrogenase (gap1)；foetus；
1	CCCATCCCAACTCCCATGGAAGGAACTCAACGTTGATGTCGTTCTCGAATC	glyceraldehyde-3-phosphate dehydrogenase (gap1)；foetus；
1	CCCATCCCAACTCCCATGGAAGGAACTCAATGTTGATGTCGTTCTCGAATC	glyceraldehyde-3-phosphate dehydrogenase (gap1)；foetus；
1	CCCTTAGCGAGGGCCTTAACGACGCGCGGGAGGGCGATGGCGGCACCTGTT	glyceraldehyde-3-phosphate dehydrogenase (gap1)；foetus；
1	CCCTTAGCGAGGGCCTTAACGACGCGTGGGAGGGCGATGGCGGCACCTGTT	glyceraldehyde-3-phosphate dehydrogenase (gap1)；foetus；
1	CCGCCATGAACATCATCCCAACAACAACAGGTGCCGCCATCGCCCTCCCAC	glyceraldehyde-3-phosphate dehydrogenase (gap1)；foetus；
2	CCGCCGCCATGAACATCATCCCAACAACAACAGGTGCCGCCATCGCCCTCC	glyceraldehyde-3-phosphate dehydrogenase (gap1)；foetus；
1	CCGCCGTGCCCGTGCCGCCGCCATGAACATCATCCCAACAACAACAGGTGC	glyceraldehyde-3-phosphate dehydrogenase (gap1)；foetus；
1	CCGTTACAAAGGAACAAGTTAACGAAGCCCTCAAGGCCGCCGCCGAAACAC	glyceraldehyde-3-phosphate dehydrogenase (gap1)；foetus；
1	CCGTTCTTGACTCCGAATTTGTCGTTGAGTGTCTTGACGACTGGGGCAAGG	glyceraldehyde-3-phosphate dehydrogenase (gap1)；foetus；
1	CCTCAAACCAGATACAACATGCATCTCCAACGCCTCATGCACAACAAACTG	glyceraldehyde-3-phosphate dehydrogenase (gap1)；foetus；
1	CCTCTACCCAACAGAATGCCAAGTCGTCGCTATCCACGATCTTTGCGACAT	glyceraldehyde-3-phosphate dehydrogenase (gap1)；foetus；
1	CCTTCCATGGGAGTTGGGATGGGCCAAGGCGGCCACCGATGTTCTTTACGA	glyceraldehyde-3-phosphate dehydrogenase (gap1)；foetus；
1	CCTTGACGAGTGAACCACCATCGGGGTTTGGAAGGACCATTGTGGAAAGTC	glyceraldehyde-3-phosphate dehydrogenase (gap1)；foetus；
1	CCTTGGCCCATCCCAACTCCCATGGAAGGAACTCAACGTTGATGTCGTTCT	glyceraldehyde-3-phosphate dehydrogenase (gap1)；foetus；
[truncated: 155 more rows]

## Sheet: tubulin
Copy Number	Sequence	Gene Name
[truncated: 364 more rows]

[truncated: 10 more sheets: actin, enolase, SOD, class II, 45 kDa, cysteine desulphurase, MDH, adenosinetriphosphatase, 20S, Sheet1]
