# Supplementary material for: A case report of pulmonary tritrichomonosis in a pig
Source: BMC Vet Res. 2017 Nov 23;13:348. doi: 10.1186/s12917-017-1242-x (PMC5701426; doi:10.1186/s12917-017-1242-x)
Supplement: Supplementary file 3 — The copy numbers of the annotated genes of tritrichomonads. After aglinment, all of the unmapped clean reads totally mapped to 50 genes belonged to Tritrichomonas. And the copy number(s) of each homologous gene in four strains and in each strain was calculated, respectively. To note, * means no sequence in NCBI. (XLS 34 kb) [file 12917_2017_1242_MOESM3_ESM.xls]

## Sheet: Sheet1
Table S2 The copy numbers of the annotated genes of tritrichomonads. After aglinment, all of the unmapped clean reads totally mapped to 50 genes belonged to Tritrichomonas. And the copy number(s) of each homologous gene in T. foetus, T. suis (now named as porcine T. foetus), T. augusta, and T. mobilensis was/were calculated. Furthermore, the total number(s) of each gene in all of strains was/were…
Gene Name	Copy Number
	Total	foetus	suis	augusta	mobilensis
18S, ITS1, 5.8S, ITS2, 28S rRNA	5097	5097	4722	3729	4700
Elongation factor 1 alpha (EF-1 alpha)	1303	1298	623	*	171
Cysteine protease 8 (CP8)	1035	1035	985	*	*
28S rRNA	521	499	*	258	*
Glyceraldehyde-3-phosphate dehydrogenase (GAP1)	307	307	*	*	*
Glyceraldehyde-3-phosphate dehydrogenase (GAP2)	6	6	*	*	*
β-tubulin	305	305	*	*	*
α-tubulin	114	114	*	*	*
Actin	216	*	216	*	*
Enolase	143	143	*	*	*
Superoxide dismutase 2 (SOD2)	84	84	*	*	*
Superoxide dismutase 1 (SOD1)	81	81	*	*	*
mRNA for 45 kDa protein containing 6 EF hand motifs, clone Tf 2.2.1 (45 kDa P6EF-2.2.1)	70	*	70	*	*
mRNA for 45 kDa protein containing 6 EF hand motifs, clone Tf 2.2.2 (45 kDa P6EF-2.2.2)	39	*	39	*	*
Cysteine protease 7 (CP7)	36	36	31	*	*
Cysteine protease 3 (CP3)	5	5	*	*	*
Cysteine protease 6 (CP6)	2	2	*	*	*
Cysteine protease 2 (CP2)	1	1	1	*	*
Cysteine desulphurase	29	29	*	*	*
Cytosolic malate dehydrogenase 1 (MDH1)	22	22	20	*	20
Cytosolic malate dehydrogenase 2 (MDH2)	5	5	*	*	*
Adenosinetriphosphatase (ATpase)	17	17	*	*	*
20S proteasome subunit α7	20	20	*	*	*
20S proteasome subunit α4	10	10	*	*	*
20S proteasome subunit α1	8	8	*	*	*
20S proteasome subunit α2	7	7	*	*	*
20S proteasome subunit α5	6	6	*	*	*
20S proteasome subunit α3	4	4	*	*	*
20S proteasome subunit α6	2	2	*	*	*
20S proteasome subunit β1	10	10	*	*	*
20S proteasome subunit β5	10	10	*	*	*
20S proteasome subunit β4	18	18	*	*	*
20S proteasome subunit β7	11	11	*	*	*
20S proteasome subunit β2	6	6	*	*	*
20S proteasome subunit β6	6	6	*	*	*
20S proteasome subunit β3	1	1	*	*	*
KV1 glycogen phosphorylase (GPase)	10	10	*	*	*
Class II fumarase 1 (FumC 1)	9	9	*	*	*
Class II fumarase 2 (FumC 2)	6	6	*	*	*
Ferredoxin	7	7	*	*	*
Pyruvate:ferredoxin oxidoreductase (POR)	5	5	*	*	*
Dynein heavy chain (DHC)	3	3	*	*	*
KV-1 RNA polymerase II largest subunit (Rpb1)	3	3	*	*	*
Succinyl CoA synthetase α subunit (SCS-α subunit)	3	3	*	*	*
Succinyl CoA synthetase β subunit (SCS-β subunit)	2	2	*	*	*
ATP/ADP carrier (AAC)	2	2	1	*	*
Calreticulin-like	1	*	1	*	*
Hop2	1	*	1	*	*
Inosine monophosphate dehydrogenase (IMPDH)	1	1	*	*	*
Serine/threonine protein kinase (STK)	1	1	*	*	*
note: ‘*’ means no sequence in NCBI
